# Supplementary material for: Genetic Causal Association Between Skin Microbiota and Biological Aging: Evidence From a Mendelian Randomization Analysis
Source: J Cosmet Dermatol. 2025 Jan 3;24(1):e16762. doi: 10.1111/jocd.16762 (PMC11699445; doi:10.1111/jocd.16762)
Supplement: Supplementary file 1 — Table S1 Overview of studies and datasets utilized in the analyses. [file JOCD-24-e16762-s006.xlsx]

## Sheet: Sheet1
Table S1. Details of studies and datasets used for analyses
Exposure/Outcome	Consortium or cohort study	Participants	Web source if publicly available
Skin microbiota	Lucas et al.'s study	324 (KORA FF4) and 273 (PopGen) individuals of European ancestry	https://www.helmholtz-munich.de/en/kora/for-scientists/cooperation-withkora/index.html
PhenoAgeAccel	Kuo et al.'s study	107460 individuals of European ancestry	https://figshare.com/articles/dataset/PhenoAgeAccel_GWAS_summary_statistics/12620291/1
BioAgeAccel	Kuo et al.'s study	98446 individuals of European ancestry	https://figshare.com/articles/dataset/BioAgeAccel_GWAS_summary_statistics/12620366/1
