# Supplementary material for: Genetic Causal Association Between Skin Microbiota and Biological Aging: Evidence From a Mendelian Randomization Analysis
Source: J Cosmet Dermatol. 2025 Jan 3;24(1):e16762. doi: 10.1111/jocd.16762 (PMC11699445; doi:10.1111/jocd.16762)
Supplement: Supplementary file 2 — Table S2 Genetic instruments used in the MR analysis for the relationship between skin microbiota and BioAgeAccel. [file JOCD-24-e16762-s001.xlsx]

## Sheet: Sheet1
Table S2. Instrumental variables used in MR analysis of the association between skin microbiota and BioageAccel
SNP	effect_allele.exposure	other_allele.exposure	beta.exposure	eaf.exposure	se.outcome	pval.outcome	outcome	chr.exposure	pos.exposure	se.exposure	pval.exposure	samplesize.exposure	exposure
rs10000290	A	G	0.6438	0.865019	0.0121269	0.86	Bioagecacceleration	4	15753299	0.1273	4.24e-07	263	ASV092_Dry
rs10017158	A	T	-0.4492	0.754753	0.00982872	0.51	Bioagecacceleration	4	164099667	0.0957	2.71e-06	263	ASV092_Dry
rs10124295	T	G	-0.904	0.935361	0.0151705	0.67	Bioagecacceleration	9	3371790	0.1743	2.16e-07	263	ASV092_Dry
rs10279819	A	G	-0.7242	0.885932	0.0138575	0.89	Bioagecacceleration	7	49772589	0.1225	3.38e-09	263	ASV092_Dry
rs1040544	T	C	-0.4018	0.574144	0.00869759	0.79	Bioagecacceleration	6	83574391	0.0853	2.51e-06	263	ASV092_Dry
rs10510428	T	C	-0.5412	0.811787	0.0109866	0.97	Bioagecacceleration	3	14617925	0.1001	6.34e-08	263	ASV092_Dry
rs10925318	T	C	-0.4255	0.439163	0.00856153	0.16	Bioagecacceleration	1	237278774	0.0781	5.07e-08	263	ASV092_Dry
rs10987602	A	G	-0.4876	0.680608	0.00993586	0.13	Bioagecacceleration	9	101515008	0.0879	2.88e-08	263	ASV092_Dry
rs11131358	A	G	0.4886	0.821293	0.0109785	0.54	Bioagecacceleration	4	63012022	0.1054	3.59e-06	263	ASV092_Dry
rs111888281	T	C	-0.7945	0.925856	0.018909	0.94	Bioagecacceleration	14	74168917	0.1652	1.52e-06	263	ASV092_Dry
rs11213637	A	C	-0.8164	0.935361	0.0174304	0.03	Bioagecacceleration	11	110758709	0.1755	3.28e-06	263	ASV092_Dry
rs11256534	T	C	0.8748	0.931559	0.0158986	0.91	Bioagecacceleration	10	10257013	0.1703	2.81e-07	263	ASV092_Dry
rs113416614	T	C	0.8287	0.925856	0.0158274	0.25	Bioagecacceleration	10	121629048	0.1502	3.47e-08	263	ASV092_Dry
rs11635204	C	G	0.3995	0.629278	0.00908258	0.58	Bioagecacceleration	15	79300732	0.085	2.63e-06	263	ASV092_Dry
rs11679369	C	G	-0.5272	0.815589	0.0108813	0.53	Bioagecacceleration	2	238832347	0.1056	5.94e-07	263	ASV092_Dry
rs11683930	C	G	-0.8692	0.937262	0.02071	0.2	Bioagecacceleration	2	54517889	0.1765	8.44e-07	263	ASV092_Dry
rs11893938	A	G	0.8107	0.935361	0.0162543	0.6	Bioagecacceleration	2	152836455	0.17	1.84e-06	263	ASV092_Dry
rs11949189	A	G	-0.4473	0.720532	0.00968884	0.85	Bioagecacceleration	5	68256419	0.0839	9.68e-08	263	ASV092_Dry
rs11956969	A	T	-0.6655	0.806084	0.0106151	0.79	Bioagecacceleration	5	83709885	0.1062	3.7e-10	263	ASV092_Dry
rs11997009	A	G	0.654	0.88403	0.0120556	0.074	Bioagecacceleration	8	11517591	0.1283	3.44e-07	263	ASV092_Dry
rs12139116	T	C	-0.719	0.914449	0.0133619	0.47	Bioagecacceleration	1	105806364	0.1569	4.59e-06	263	ASV092_Dry
rs12229805	A	G	0.5148	0.842205	0.0133446	0.14	Bioagecacceleration	12	54547678	0.1107	3.33e-06	263	ASV092_Dry
rs12232372	T	C	-0.3918	0.494297	0.00858617	0.18	Bioagecacceleration	15	96188705	0.0822	1.87e-06	263	ASV092_Dry
rs12440606	A	G	0.4944	0.78327	0.0102407	0.54	Bioagecacceleration	15	54604024	0.1026	1.44e-06	263	ASV092_Dry
rs12455230	T	C	-0.8859	0.937262	0.0163131	0.38	Bioagecacceleration	18	14381966	0.1772	5.76e-07	263	ASV092_Dry
rs12531234	T	C	-0.4895	0.726236	0.0094774	0.15	Bioagecacceleration	7	27952416	0.0904	6.11e-08	263	ASV092_Dry
rs12532999	T	C	0.4615	0.61597	0.00873487	0.54	Bioagecacceleration	7	127939793	0.0911	4.01e-07	263	ASV092_Dry
rs12569599	A	G	0.4587	0.758555	0.0101854	0.21	Bioagecacceleration	10	103033126	0.0957	1.63e-06	263	ASV092_Dry
rs12576962	T	C	0.3818	0.63308	0.00923618	0.04	Bioagecacceleration	11	113881139	0.0802	1.95e-06	263	ASV092_Dry
rs12724755	T	C	-0.5003	0.811787	0.0108736	0.12	Bioagecacceleration	1	16055039	0.1086	4.08e-06	263	ASV092_Dry
rs12973391	A	G	-0.4374	0.737643	0.00952476	0.56	Bioagecacceleration	19	46533013	0.0951	4.24e-06	263	ASV092_Dry
rs12995086	T	C	0.4944	0.612167	0.00907399	0.8	Bioagecacceleration	2	141522324	0.0946	1.71e-07	263	ASV092_Dry
rs13193455	A	G	0.4579	0.709125	0.00940892	0.44	Bioagecacceleration	6	170512479	0.0925	7.47e-07	263	ASV092_Dry
rs1391574	A	G	-0.7906	0.918251	0.0165935	0.16	Bioagecacceleration	15	38035538	0.154	2.86e-07	263	ASV092_Dry
rs143255283	T	C	-0.9519	0.944867	0.020077	0.78	Bioagecacceleration	7	147431844	0.1721	3.17e-08	263	ASV092_Dry
rs1473698	T	C	-0.4906	0.636882	0.00875215	0.6	Bioagecacceleration	20	8629807	0.0927	1.19e-07	263	ASV092_Dry
rs149642158	T	G	0.5773	0.844106	0.0115586	0.92	Bioagecacceleration	2	117707450	0.1067	6.31e-08	263	ASV092_Dry
rs16832733	A	G	0.7531	0.906844	0.0137272	0.73	Bioagecacceleration	1	161228843	0.1391	6.23e-08	263	ASV092_Dry
rs16853625	T	C	0.8683	0.931559	0.017287	0.86	Bioagecacceleration	1	204370414	0.1703	3.43e-07	263	ASV092_Dry
rs169232	A	G	-0.5177	0.84981	0.0133695	0.38	Bioagecacceleration	20	22319055	0.1119	3.74e-06	263	ASV092_Dry
rs17008544	T	C	-0.4934	0.80038	0.0116591	0.28	Bioagecacceleration	3	71408319	0.1023	1.4e-06	263	ASV092_Dry
rs17030371	T	G	-0.4565	0.735741	0.00923407	0.61	Bioagecacceleration	3	41405365	0.099	4.04e-06	263	ASV092_Dry
rs17122898	T	C	-0.673	0.89924	0.0119809	0.19	Bioagecacceleration	14	51261454	0.1437	2.84e-06	263	ASV092_Dry
rs17215231	T	C	0.6988	0.903042	0.0161649	0.73	Bioagecacceleration	6	33239869	0.1353	2.42e-07	263	ASV092_Dry
rs17760132	A	C	0.4783	0.821293	0.011928	0.82	Bioagecacceleration	18	55621269	0.103	3.4e-06	263	ASV092_Dry
rs17826482	T	C	-0.513	0.825095	0.0113092	0.19	Bioagecacceleration	14	95084402	0.1078	1.94e-06	263	ASV092_Dry
rs1812402	T	C	0.4056	0.593156	0.00875949	0.69	Bioagecacceleration	1	59474027	0.0837	1.28e-06	263	ASV092_Dry
rs1935091	A	G	-0.8222	0.914449	0.0139036	0.93	Bioagecacceleration	13	104469194	0.1548	1.09e-07	263	ASV092_Dry
rs2036260	A	G	-0.5004	0.737643	0.00958853	0.2	Bioagecacceleration	15	63691502	0.106	2.33e-06	263	ASV092_Dry
rs2079976	A	G	0.4203	0.547529	0.00873029	0.48	Bioagecacceleration	7	152631934	0.0877	1.63e-06	263	ASV092_Dry
rs2097312	T	C	0.4134	0.612167	0.00881932	0.51	Bioagecacceleration	22	32912277	0.0829	6.19e-07	263	ASV092_Dry
rs2274562	T	C	-0.748	0.920152	0.0140764	0.69	Bioagecacceleration	9	135144723	0.1612	3.47e-06	263	ASV092_Dry
rs2294171	T	C	0.5314	0.794677	0.0108705	0.19	Bioagecacceleration	21	46720010	0.1066	6.27e-07	263	ASV092_Dry
rs2362626	C	G	-0.5698	0.863118	0.0120952	0.88	Bioagecacceleration	3	190521881	0.1173	1.19e-06	263	ASV092_Dry
rs2389908	A	G	-0.3998	0.614068	0.00882125	0.28	Bioagecacceleration	13	98096882	0.0838	1.83e-06	263	ASV092_Dry
rs2448241	A	G	0.6378	0.891635	0.0144197	0.58	Bioagecacceleration	14	102414767	0.1312	1.17e-06	263	ASV092_Dry
rs2560395	T	C	0.6082	0.807985	0.0109263	0.12	Bioagecacceleration	5	116224204	0.1077	1.64e-08	263	ASV092_Dry
rs258799	T	G	0.4252	0.528517	0.0088554	0.3	Bioagecacceleration	5	142529960	0.0838	3.85e-07	263	ASV092_Dry
rs2653559	T	C	0.5666	0.830798	0.0115128	0.94	Bioagecacceleration	11	8900394	0.1165	1.16e-06	263	ASV092_Dry
rs282370	A	C	-0.4244	0.652091	0.00887807	0.49	Bioagecacceleration	13	56672505	0.0922	4.22e-06	263	ASV092_Dry
rs2872072	T	C	0.4465	0.640684	0.00888479	0.46	Bioagecacceleration	4	131887689	0.0922	1.28e-06	263	ASV092_Dry
rs292300	T	C	0.4216	0.513308	0.00865051	0.61	Bioagecacceleration	18	5104025	0.0821	2.81e-07	263	ASV092_Dry
rs312137	T	G	-0.4686	0.739544	0.00936523	0.15	Bioagecacceleration	12	105098431	0.0925	4.05e-07	263	ASV092_Dry
rs35381399	T	C	0.4559	0.750951	0.00973922	0.57	Bioagecacceleration	15	26955553	0.0935	1.1e-06	263	ASV092_Dry
rs35821989	T	G	-0.8051	0.937262	0.0144611	0.7	Bioagecacceleration	7	7784263	0.1665	1.32e-06	263	ASV092_Dry
rs3770564	T	C	-0.4727	0.794677	0.0116366	0.11	Bioagecacceleration	2	216871480	0.0998	2.15e-06	263	ASV092_Dry
rs3778428	A	G	-0.4743	0.714829	0.00992266	0.47	Bioagecacceleration	6	166926531	0.0956	7.11e-07	263	ASV092_Dry
rs3798743	A	G	-0.5227	0.806084	0.0103245	0.56	Bioagecacceleration	6	11212959	0.1109	2.43e-06	263	ASV092_Dry
rs4241351	T	G	-0.5793	0.813688	0.0107457	0.36	Bioagecacceleration	3	131254432	0.1196	1.28e-06	263	ASV092_Dry
rs4359320	A	G	-0.5527	0.758555	0.0100241	0.36	Bioagecacceleration	13	32305370	0.1034	9e-08	263	ASV092_Dry
rs4539641	T	C	0.6601	0.876426	0.0133022	0.96	Bioagecacceleration	17	11671089	0.1255	1.45e-07	263	ASV092_Dry
rs4544182	C	G	-0.4744	0.813688	0.0115233	0.059	Bioagecacceleration	14	96969168	0.101	2.62e-06	263	ASV092_Dry
rs4629290	T	C	0.3835	0.585551	0.00865904	0.051	Bioagecacceleration	3	27083112	0.0835	4.41e-06	263	ASV092_Dry
rs4741001	A	C	-1.033	0.954373	0.0172078	0.027	Bioagecacceleration	9	9925620	0.1931	8.83e-08	263	ASV092_Dry
rs4862862	T	C	-0.592	0.859316	0.0123622	0.78	Bioagecacceleration	4	189029617	0.1196	7.38e-07	263	ASV092_Dry
rs56370709	A	C	-0.4554	0.760456	0.0103587	0.91	Bioagecacceleration	5	133258178	0.0997	4.9e-06	263	ASV092_Dry
rs588630	T	C	-0.4637	0.726236	0.00955203	0.5	Bioagecacceleration	1	89690179	0.0909	3.37e-07	263	ASV092_Dry
rs59343451	T	G	-0.5342	0.830798	0.0120158	0.78	Bioagecacceleration	2	74114023	0.1138	2.65e-06	263	ASV092_Dry
rs60463631	A	C	0.8611	0.935361	0.0174407	0.11	Bioagecacceleration	10	133136834	0.1633	1.34e-07	263	ASV092_Dry
rs62510126	T	C	-0.4379	0.693916	0.00916995	0.75	Bioagecacceleration	8	64072737	0.0893	9.3e-07	263	ASV092_Dry
rs642501	A	G	0.4705	0.54943	0.00867125	0.66	Bioagecacceleration	2	8447909	0.0856	3.87e-08	263	ASV092_Dry
rs6460806	C	G	0.4414	0.655894	0.00918616	0.79	Bioagecacceleration	7	11383020	0.0906	1.12e-06	263	ASV092_Dry
rs6468703	T	C	-0.6217	0.853612	0.0125732	0.87	Bioagecacceleration	8	100993550	0.1159	8.07e-08	263	ASV092_Dry
rs6731587	A	G	0.5751	0.819392	0.011304	0.63	Bioagecacceleration	2	33687289	0.1065	6.67e-08	263	ASV092_Dry
rs685441	T	C	-0.6522	0.889734	0.0144879	0.57	Bioagecacceleration	17	74774825	0.1332	9.78e-07	263	ASV092_Dry
rs6930773	T	G	0.405	0.585551	0.00877829	0.0047	Bioagecacceleration	6	136015501	0.0869	3.17e-06	263	ASV092_Dry
rs6997232	T	G	-0.6044	0.745247	0.0097236	0.87	Bioagecacceleration	8	84653982	0.0993	1.15e-09	263	ASV092_Dry
rs7043141	T	G	0.6104	0.855513	0.0135017	0.13	Bioagecacceleration	9	23442387	0.1183	2.5e-07	263	ASV092_Dry
rs71613297	A	G	-0.719	0.895437	0.0142534	0.11	Bioagecacceleration	4	131018512	0.1344	8.88e-08	263	ASV092_Dry
rs72628325	T	C	0.6467	0.865019	0.0125489	0.61	Bioagecacceleration	17	44202101	0.1272	3.66e-07	263	ASV092_Dry
rs72675727	T	C	0.5312	0.743346	0.00987773	0.61	Bioagecacceleration	1	80848329	0.1012	1.52e-07	263	ASV092_Dry
rs72693456	T	C	-0.7871	0.910646	0.0170766	0.036	Bioagecacceleration	14	84115058	0.1529	2.64e-07	263	ASV092_Dry
rs72755192	T	C	0.8383	0.929658	0.0121739	0.91	Bioagecacceleration	5	60035261	0.1633	2.86e-07	263	ASV092_Dry
rs72811557	A	T	-0.6301	0.880228	0.0134644	0.13	Bioagecacceleration	10	61686272	0.1299	1.23e-06	263	ASV092_Dry
rs7309125	T	G	0.4575	0.750951	0.00993999	0.22	Bioagecacceleration	12	41160266	0.1	4.79e-06	263	ASV092_Dry
rs73596088	A	G	-0.6983	0.893536	0.0139703	0.13	Bioagecacceleration	10	30043487	0.1433	1.1e-06	263	ASV092_Dry
rs74033940	A	C	-0.4227	0.657795	0.00884273	0.95	Bioagecacceleration	15	98299141	0.0845	5.65e-07	263	ASV092_Dry
rs74567200	T	C	-0.5343	0.8327	0.0123083	0.52	Bioagecacceleration	14	28434317	0.1139	2.7e-06	263	ASV092_Dry
rs75196687	A	C	-0.9109	0.937262	0.0169865	0.9	Bioagecacceleration	3	29868781	0.1767	2.53e-07	263	ASV092_Dry
rs75198268	T	G	0.6255	0.86692	0.013563	0.87	Bioagecacceleration	18	1605965	0.128	1.03e-06	263	ASV092_Dry
rs75873078	C	G	0.788	0.89924	0.0143572	0.85	Bioagecacceleration	2	43825299	0.1378	1.08e-08	263	ASV092_Dry
rs76030878	T	C	0.5101	0.830798	0.011433	0.61	Bioagecacceleration	20	45480136	0.1055	1.34e-06	263	ASV092_Dry
rs76212373	T	C	0.9578	0.942966	0.0200737	0.22	Bioagecacceleration	12	118683875	0.1839	1.91e-07	263	ASV092_Dry
rs7625790	A	T	0.4171	0.688213	0.00908343	0.044	Bioagecacceleration	3	5944122	0.0904	3.91e-06	263	ASV092_Dry
rs77085388	C	G	0.6306	0.872624	0.0128153	0.24	Bioagecacceleration	5	36590915	0.13	1.24e-06	263	ASV092_Dry
rs77145709	T	C	0.9352	0.942966	0.0178594	0.78	Bioagecacceleration	16	79827007	0.1839	3.66e-07	263	ASV092_Dry
rs77213283	A	G	0.7372	0.910646	0.0162804	0.088	Bioagecacceleration	8	23355255	0.1536	1.58e-06	263	ASV092_Dry
rs77292279	A	C	0.7163	0.901141	0.0133198	0.37	Bioagecacceleration	5	57086428	0.1481	1.32e-06	263	ASV092_Dry
rs7766052	A	C	-0.9574	0.952471	0.0170031	0.4	Bioagecacceleration	6	147142388	0.2009	1.89e-06	263	ASV092_Dry
rs78683696	T	C	-1.0033	0.954373	0.0180354	0.41	Bioagecacceleration	8	130390877	0.2043	9.04e-07	263	ASV092_Dry
rs7974777	T	C	-0.5051	0.806084	0.0110513	0.63	Bioagecacceleration	12	102235256	0.1097	4.14e-06	263	ASV092_Dry
rs79848895	A	G	-0.6973	0.904943	0.0145493	0.24	Bioagecacceleration	5	57375603	0.1431	1.1e-06	263	ASV092_Dry
rs8082835	T	C	-0.6564	0.922053	0.016288	0.94	Bioagecacceleration	18	45989759	0.137	1.66e-06	263	ASV092_Dry
rs8127941	T	C	0.507	0.834601	0.011095	0.2	Bioagecacceleration	21	47987547	0.1095	3.66e-06	263	ASV092_Dry
rs891916	A	C	0.6732	0.895437	0.0132624	0.74	Bioagecacceleration	5	171213337	0.1356	6.88e-07	263	ASV092_Dry
rs9317908	T	G	0.5994	0.834601	0.0114461	0.58	Bioagecacceleration	13	70807263	0.1094	4.24e-08	263	ASV092_Dry
rs9427493	C	G	-0.8177	0.935361	0.017159	0.38	Bioagecacceleration	1	203236027	0.1761	3.42e-06	263	ASV092_Dry
rs944094	C	G	-0.4416	0.63308	0.00881969	0.19	Bioagecacceleration	13	98892008	0.0832	1.12e-07	263	ASV092_Dry
rs9615203	A	G	-0.6313	0.836502	0.012193	0.083	Bioagecacceleration	22	48115656	0.1164	5.91e-08	263	ASV092_Dry
rs9700837	T	C	0.4024	0.652091	0.0090773	0.52	Bioagecacceleration	1	19187452	0.0859	2.78e-06	263	ASV092_Dry
rs9826130	C	G	0.5255	0.737643	0.00972259	0.018	Bioagecacceleration	3	2053724	0.0977	7.52e-08	263	ASV092_Dry
rs9894762	A	G	0.456	0.680608	0.0090673	0.27	Bioagecacceleration	17	30047005	0.0895	3.47e-07	263	ASV092_Dry
rs9925770	A	G	0.5262	0.847909	0.0126074	0.46	Bioagecacceleration	16	66136733	0.1132	3.34e-06	263	ASV092_Dry
rs9941216	T	G	0.7111	0.903042	0.0137835	0.16	Bioagecacceleration	16	5414676	0.1485	1.69e-06	263	ASV092_Dry
rs999106	A	C	0.4439	0.63308	0.0087969	0.64	Bioagecacceleration	21	32968981	0.0903	8.85e-07	263	ASV092_Dry
rs10000765	A	C	0.8261	0.93257	0.0179435	0.85	Bioagecacceleration	4	58285736	0.1324	4.39e-10	393	Burkholderiales_Dry
rs1006666	T	C	-0.5109	0.870229	0.0130923	0.18	Bioagecacceleration	10	127854772	0.0979	1.82e-07	393	Burkholderiales_Dry
rs10172827	C	G	0.3439	0.701018	0.00935723	0.84	Bioagecacceleration	2	16146371	0.0727	2.24e-06	393	Burkholderiales_Dry
rs10181292	T	C	0.4417	0.79771	0.0107474	0.72	Bioagecacceleration	2	192391941	0.085	2.02e-07	393	Burkholderiales_Dry
rs1032355	T	C	-0.3994	0.810433	0.0106719	0.45	Bioagecacceleration	4	100539896	0.0829	1.45e-06	393	Burkholderiales_Dry
rs10830764	A	C	-0.4988	0.894402	0.0125027	0.28	Bioagecacceleration	11	91435248	0.1085	4.25e-06	393	Burkholderiales_Dry
rs10839845	T	G	0.6421	0.935115	0.015452	0.37	Bioagecacceleration	11	7714182	0.1402	4.68e-06	393	Burkholderiales_Dry
rs10926615	A	G	-0.3751	0.545802	0.00873882	0.011	Bioagecacceleration	1	242230545	0.0688	5.04e-08	393	Burkholderiales_Dry
rs10992526	T	C	0.7162	0.933842	0.0169155	0.62	Bioagecacceleration	9	95671476	0.1355	1.25e-07	393	Burkholderiales_Dry
rs10993752	T	C	-0.3788	0.66285	0.00906649	0.31	Bioagecacceleration	9	93662762	0.0742	3.28e-07	393	Burkholderiales_Dry
rs111300186	T	C	0.4823	0.874046	0.0133773	0.096	Bioagecacceleration	7	101156915	0.1029	2.77e-06	393	Burkholderiales_Dry
rs11167689	A	C	0.7551	0.949109	0.0186626	0.48	Bioagecacceleration	5	153985320	0.1506	5.32e-07	393	Burkholderiales_Dry
rs111683000	T	C	0.6176	0.912214	0.0148374	0.64	Bioagecacceleration	21	37793995	0.1219	4.03e-07	393	Burkholderiales_Dry
rs11207002	A	G	0.3231	0.566158	0.00863575	0.45	Bioagecacceleration	1	57735080	0.0666	1.21e-06	393	Burkholderiales_Dry
rs112119324	T	C	0.7146	0.928753	0.0191958	0.084	Bioagecacceleration	7	151590947	0.137	1.83e-07	393	Burkholderiales_Dry
rs11660742	A	G	0.4352	0.804071	0.0114811	0.15	Bioagecacceleration	18	56166551	0.0856	3.69e-07	393	Burkholderiales_Dry
rs11664794	C	G	-0.4036	0.805344	0.0111678	0.47	Bioagecacceleration	18	3664111	0.0875	3.99e-06	393	Burkholderiales_Dry
rs11807878	T	C	-0.6958	0.917303	0.0134693	0.79	Bioagecacceleration	1	147095339	0.1258	3.17e-08	393	Burkholderiales_Dry
rs11952719	T	C	-0.3239	0.603053	0.00871743	0.37	Bioagecacceleration	5	106090828	0.0678	1.77e-06	393	Burkholderiales_Dry
rs1202526	A	C	-0.3389	0.639949	0.00909822	0.45	Bioagecacceleration	1	230953248	0.0684	7.12e-07	393	Burkholderiales_Dry
rs12205718	T	C	-0.568	0.913486	0.0181691	0.092	Bioagecacceleration	6	96861725	0.1233	4.1e-06	393	Burkholderiales_Dry
rs12528805	A	G	0.3884	0.592875	0.00897661	0.53	Bioagecacceleration	6	19161875	0.0707	3.84e-08	393	Burkholderiales_Dry
rs12564579	T	C	0.33	0.575064	0.00873822	0.091	Bioagecacceleration	1	15197814	0.0692	1.85e-06	393	Burkholderiales_Dry
rs12579367	A	C	0.45	0.828244	0.0110786	0.0046	Bioagecacceleration	12	66376899	0.0931	1.36e-06	393	Burkholderiales_Dry
rs12660615	T	C	0.5655	0.871501	0.0122789	0.96	Bioagecacceleration	6	169154460	0.1051	7.42e-08	393	Burkholderiales_Dry
rs12894357	C	G	-0.3776	0.736641	0.00958699	0.99	Bioagecacceleration	14	94385426	0.0773	1.04e-06	393	Burkholderiales_Dry
rs13061038	T	C	0.3401	0.628499	0.00869727	0.27	Bioagecacceleration	3	43068413	0.0705	1.39e-06	393	Burkholderiales_Dry
rs13249054	T	G	-0.4196	0.811705	0.012314	0.7	Bioagecacceleration	8	121638464	0.0907	3.76e-06	393	Burkholderiales_Dry
rs1483782	A	T	0.6724	0.937659	0.016569	0.075	Bioagecacceleration	1	74518334	0.1421	2.24e-06	393	Burkholderiales_Dry
rs16849118	T	G	0.4746	0.856234	0.0129751	0.035	Bioagecacceleration	2	213575237	0.096	7.7e-07	393	Burkholderiales_Dry
rs16936961	T	C	-0.4768	0.839695	0.012453	0.36	Bioagecacceleration	9	18678022	0.0917	1.97e-07	393	Burkholderiales_Dry
rs16993026	T	C	-0.5091	0.894402	0.0161114	0.51	Bioagecacceleration	21	36623604	0.1085	2.71e-06	393	Burkholderiales_Dry
rs17099500	T	C	-0.5054	0.871501	0.01227	0.3	Bioagecacceleration	14	21502825	0.1008	5.36e-07	393	Burkholderiales_Dry
rs17108384	A	G	-0.4798	0.875318	0.0135698	0.14	Bioagecacceleration	14	71159023	0.102	2.56e-06	393	Burkholderiales_Dry
rs17124423	T	C	-0.5698	0.894402	0.0141381	0.5	Bioagecacceleration	8	17197967	0.1141	5.88e-07	393	Burkholderiales_Dry
rs17349801	T	C	0.4896	0.866412	0.0115451	0.54	Bioagecacceleration	10	86350759	0.1036	2.28e-06	393	Burkholderiales_Dry
rs175821	T	G	0.4624	0.849873	0.0120228	0.07	Bioagecacceleration	19	32216862	0.0969	1.84e-06	393	Burkholderiales_Dry
rs1816524	T	C	0.3576	0.63486	0.00873811	0.11	Bioagecacceleration	15	36435385	0.0757	2.28e-06	393	Burkholderiales_Dry
rs1820582	A	G	-0.4082	0.750636	0.00977932	0.89	Bioagecacceleration	8	82502995	0.0821	6.71e-07	393	Burkholderiales_Dry
rs1840083	T	C	0.3765	0.712468	0.0105524	0.59	Bioagecacceleration	12	44989272	0.0724	1.99e-07	393	Burkholderiales_Dry
rs1867981	T	C	-0.3753	0.487277	0.00859034	0.22	Bioagecacceleration	10	73595221	0.0702	8.92e-08	393	Burkholderiales_Dry
rs2243977	T	C	-0.374	0.726463	0.00939147	0.85	Bioagecacceleration	12	6569983	0.078	1.65e-06	393	Burkholderiales_Dry
rs2255266	T	C	0.3957	0.772265	0.0105429	0.31	Bioagecacceleration	10	18529720	0.0826	1.64e-06	393	Burkholderiales_Dry
rs2322733	A	G	-0.6408	0.931298	0.01643	0.35	Bioagecacceleration	11	127171280	0.1241	2.42e-07	393	Burkholderiales_Dry
rs2441707	A	G	0.3314	0.685751	0.0096248	0.46	Bioagecacceleration	8	102139748	0.0721	4.31e-06	393	Burkholderiales_Dry
rs2575505	A	G	0.4478	0.844784	0.0117618	0.63	Bioagecacceleration	4	42721214	0.0935	1.66e-06	393	Burkholderiales_Dry
rs265514	A	G	-0.3203	0.517812	0.00855422	0.71	Bioagecacceleration	10	83103134	0.0669	1.67e-06	393	Burkholderiales_Dry
rs28472821	T	C	-0.6325	0.924936	0.0182575	0.75	Bioagecacceleration	7	138580802	0.1184	9.14e-08	393	Burkholderiales_Dry
rs28575366	A	G	-0.5945	0.92112	0.0176216	0.65	Bioagecacceleration	17	44913767	0.1277	3.22e-06	393	Burkholderiales_Dry
rs2886769	A	G	0.3551	0.679389	0.00943319	0.92	Bioagecacceleration	2	85954533	0.0773	4.33e-06	393	Burkholderiales_Dry
rs314241	T	C	0.3405	0.571247	0.00865587	0.33	Bioagecacceleration	17	7045661	0.0692	8.61e-07	393	Burkholderiales_Dry
rs34874126	A	G	-0.4109	0.659033	0.00876097	0.036	Bioagecacceleration	11	87679663	0.0731	1.89e-08	393	Burkholderiales_Dry
rs35011265	A	G	-0.5052	0.880407	0.0136576	0.41	Bioagecacceleration	2	223649852	0.103	9.41e-07	393	Burkholderiales_Dry
rs3905656	T	C	0.591	0.898219	0.0149323	0.23	Bioagecacceleration	5	55502476	0.112	1.33e-07	393	Burkholderiales_Dry
rs412564	C	G	-0.412	0.787532	0.0107963	0.37	Bioagecacceleration	5	180631497	0.0815	4.36e-07	393	Burkholderiales_Dry
rs4682953	T	G	0.3562	0.667939	0.00877491	0.63	Bioagecacceleration	3	42225951	0.0706	4.53e-07	393	Burkholderiales_Dry
rs4720959	A	G	-0.4962	0.872774	0.0119857	0.9	Bioagecacceleration	7	11320538	0.1026	1.33e-06	393	Burkholderiales_Dry
rs4776108	A	T	-0.3761	0.735369	0.00973442	0.58	Bioagecacceleration	15	53250683	0.082	4.49e-06	393	Burkholderiales_Dry
rs4953680	C	G	-0.4022	0.648855	0.00904198	0.93	Bioagecacceleration	2	43125754	0.0711	1.55e-08	393	Burkholderiales_Dry
rs4960299	T	C	-0.4702	0.871501	0.0135356	0.92	Bioagecacceleration	6	787110	0.0968	1.2e-06	393	Burkholderiales_Dry
rs56834391	T	C	0.5981	0.926209	0.0174028	0.89	Bioagecacceleration	8	91849311	0.1302	4.38e-06	393	Burkholderiales_Dry
rs6039700	T	C	-0.5068	0.882952	0.0121383	0.5	Bioagecacceleration	20	10081023	0.1051	1.42e-06	393	Burkholderiales_Dry
rs6041231	T	C	0.3661	0.669211	0.00959313	0.88	Bioagecacceleration	20	12247747	0.0769	1.93e-06	393	Burkholderiales_Dry
rs61802175	T	C	0.3386	0.703562	0.0093076	0.75	Bioagecacceleration	1	86559209	0.0714	2.14e-06	393	Burkholderiales_Dry
rs62167901	A	G	0.5541	0.868957	0.013637	0.57	Bioagecacceleration	2	142271919	0.1006	3.62e-08	393	Burkholderiales_Dry
rs62275362	A	G	0.7313	0.945293	0.0184195	0.53	Bioagecacceleration	3	146311377	0.143	3.15e-07	393	Burkholderiales_Dry
rs6419474	T	C	-0.6165	0.923664	0.0165017	0.67	Bioagecacceleration	1	214505716	0.1289	1.73e-06	393	Burkholderiales_Dry
rs6756753	T	C	-0.3576	0.727735	0.00928104	0.83	Bioagecacceleration	2	75699664	0.078	4.56e-06	393	Burkholderiales_Dry
rs68012617	A	T	-0.6402	0.900763	0.0156477	0.59	Bioagecacceleration	14	49294747	0.1159	3.36e-08	393	Burkholderiales_Dry
rs6966919	A	G	-0.6987	0.941476	0.0146305	0.76	Bioagecacceleration	7	98824306	0.15	3.18e-06	393	Burkholderiales_Dry
rs7142344	T	C	0.5224	0.905852	0.0142888	0.36	Bioagecacceleration	14	79250144	0.1143	4.91e-06	393	Burkholderiales_Dry
rs72800985	A	G	-0.5735	0.903308	0.0149461	0.5	Bioagecacceleration	2	44431719	0.122	2.6e-06	393	Burkholderiales_Dry
rs72848449	A	C	-0.4452	0.85369	0.0124931	0.15	Bioagecacceleration	6	37690444	0.0951	2.86e-06	393	Burkholderiales_Dry
rs72946051	T	C	0.5565	0.898219	0.0145625	0.67	Bioagecacceleration	6	105754832	0.1156	1.49e-06	393	Burkholderiales_Dry
rs72965707	T	C	0.4727	0.83715	0.0113928	0.93	Bioagecacceleration	3	127261510	0.0973	1.2e-06	393	Burkholderiales_Dry
rs7299120	A	G	-0.3155	0.683206	0.0093624	0.59	Bioagecacceleration	12	22234471	0.0689	4.74e-06	393	Burkholderiales_Dry
rs7305601	A	G	-0.3407	0.596692	0.00886418	0.53	Bioagecacceleration	12	33380524	0.0692	8.58e-07	393	Burkholderiales_Dry
rs7353271	T	C	0.4464	0.838422	0.0115836	0.78	Bioagecacceleration	20	33727431	0.0967	3.88e-06	393	Burkholderiales_Dry
rs74797562	T	C	0.3892	0.78117	0.011722	0.91	Bioagecacceleration	1	242329720	0.0843	3.87e-06	393	Burkholderiales_Dry
rs749213	A	T	0.3261	0.651399	0.00894416	0.1	Bioagecacceleration	19	5564240	0.0694	2.66e-06	393	Burkholderiales_Dry
rs7731057	T	C	-0.3745	0.75827	0.00993842	0.37	Bioagecacceleration	5	31443102	0.0789	2.09e-06	393	Burkholderiales_Dry
rs7804670	A	G	-0.6056	0.872774	0.0125314	0.39	Bioagecacceleration	7	75706266	0.1051	8.31e-09	393	Burkholderiales_Dry
rs78370984	T	C	-0.7621	0.942748	0.0157194	0.38	Bioagecacceleration	3	147667399	0.1507	4.26e-07	393	Burkholderiales_Dry
rs7930954	A	C	-0.7148	0.946565	0.0159856	0.028	Bioagecacceleration	11	19561622	0.1479	1.35e-06	393	Burkholderiales_Dry
rs7983443	T	C	0.3658	0.735369	0.00955544	0.71	Bioagecacceleration	13	83430208	0.0762	1.57e-06	393	Burkholderiales_Dry
rs8112618	A	G	0.424	0.782443	0.0106598	0.24	Bioagecacceleration	19	46413398	0.0812	1.79e-07	393	Burkholderiales_Dry
rs871577	A	T	0.3458	0.667939	0.00902855	0.57	Bioagecacceleration	1	71222493	0.0733	2.41e-06	393	Burkholderiales_Dry
rs901966	A	G	0.5311	0.903308	0.014178	0.79	Bioagecacceleration	15	93970984	0.1114	1.86e-06	393	Burkholderiales_Dry
rs9357635	A	G	0.4368	0.854962	0.0118375	0.56	Bioagecacceleration	6	49855312	0.0941	3.49e-06	393	Burkholderiales_Dry
rs9387433	T	C	0.495	0.871501	0.012365	0.86	Bioagecacceleration	6	117077450	0.1042	2.05e-06	393	Burkholderiales_Dry
rs9513990	C	G	-0.553	0.910941	0.0153592	0.21	Bioagecacceleration	13	102827755	0.116	1.86e-06	393	Burkholderiales_Dry
rs9875407	A	C	-0.4056	0.734097	0.0104231	0.93	Bioagecacceleration	3	108632495	0.0777	1.8e-07	393	Burkholderiales_Dry
rs9939678	A	G	-0.373	0.599237	0.00866413	0.025	Bioagecacceleration	16	56850602	0.0707	1.3e-07	393	Burkholderiales_Dry
rs10003233	T	C	0.3086	0.591518	0.00870196	0.4	Bioagecacceleration	4	142679432	0.063	9.7e-07	448	Alphaproteobacteria_Dry
rs10023527	A	G	0.6941	0.94308	0.0189141	0.75	Bioagecacceleration	4	83471597	0.1368	3.93e-07	448	Alphaproteobacteria_Dry
rs10112795	T	C	-0.3333	0.529018	0.00855956	0.2	Bioagecacceleration	8	62047345	0.0669	6.17e-07	448	Alphaproteobacteria_Dry
rs10152712	T	C	0.3423	0.777902	0.0105474	0.11	Bioagecacceleration	15	70050127	0.0745	4.34e-06	448	Alphaproteobacteria_Dry
rs10195960	T	G	0.3027	0.621652	0.00894651	0.26	Bioagecacceleration	2	217832598	0.0645	2.69e-06	448	Alphaproteobacteria_Dry
rs10258467	T	G	0.328	0.643973	0.00919935	0.99	Bioagecacceleration	7	14130751	0.0654	5.2e-07	448	Alphaproteobacteria_Dry
rs10431062	A	C	0.323	0.5625	0.00870158	0.3	Bioagecacceleration	11	108370117	0.0623	2.19e-07	448	Alphaproteobacteria_Dry
rs10749692	T	C	-0.2991	0.575893	0.00874173	0.054	Bioagecacceleration	1	54348138	0.0641	3.11e-06	448	Alphaproteobacteria_Dry
rs10785957	T	G	0.2825	0.545759	0.00858943	0.44	Bioagecacceleration	10	92167112	0.0616	4.51e-06	448	Alphaproteobacteria_Dry
rs10840871	T	G	-0.3191	0.636161	0.0088471	0.48	Bioagecacceleration	12	17964824	0.0638	5.7e-07	448	Alphaproteobacteria_Dry
rs10880190	A	C	0.6284	0.924107	0.0160214	0.63	Bioagecacceleration	12	42306621	0.1181	1.03e-07	448	Alphaproteobacteria_Dry
rs10973967	A	G	0.373	0.799107	0.0115356	0.3	Bioagecacceleration	9	38677071	0.0797	2.91e-06	448	Alphaproteobacteria_Dry
rs11070301	C	G	-0.4264	0.773438	0.0102732	0.19	Bioagecacceleration	15	41171385	0.0794	7.75e-08	448	Alphaproteobacteria_Dry
rs111630403	T	C	-0.5071	0.899554	0.0156289	0.63	Bioagecacceleration	22	42985662	0.1075	2.42e-06	448	Alphaproteobacteria_Dry
rs113019097	A	G	0.3436	0.768973	0.0098885	0.92	Bioagecacceleration	6	154222230	0.075	4.67e-06	448	Alphaproteobacteria_Dry
rs113947843	T	C	0.6215	0.939732	0.0169588	0.84	Bioagecacceleration	3	138801678	0.1344	3.75e-06	448	Alphaproteobacteria_Dry
rs116593649	T	G	0.6933	0.935268	0.0201482	0.9	Bioagecacceleration	6	5345803	0.135	2.8e-07	448	Alphaproteobacteria_Dry
rs11788544	C	G	0.368	0.726562	0.00925066	0.015	Bioagecacceleration	9	136061121	0.0758	1.19e-06	448	Alphaproteobacteria_Dry
rs11877184	A	G	-0.3474	0.766741	0.00976719	0.94	Bioagecacceleration	18	5938058	0.0749	3.53e-06	448	Alphaproteobacteria_Dry
rs11972884	A	G	0.4528	0.875	0.0124472	0.23	Bioagecacceleration	7	101554599	0.0936	1.33e-06	448	Alphaproteobacteria_Dry
rs12342539	T	C	0.4641	0.827009	0.0110293	0.79	Bioagecacceleration	9	4327960	0.0826	1.95e-08	448	Alphaproteobacteria_Dry
rs12521129	T	C	0.3622	0.780134	0.0102393	0.29	Bioagecacceleration	5	4229937	0.0756	1.63e-06	448	Alphaproteobacteria_Dry
rs12666041	A	G	-0.4428	0.820312	0.0110063	0.53	Bioagecacceleration	7	95743918	0.0836	1.16e-07	448	Alphaproteobacteria_Dry
rs13019527	C	G	0.372	0.791295	0.0103635	0.54	Bioagecacceleration	2	68853855	0.0773	1.49e-06	448	Alphaproteobacteria_Dry
rs13029621	T	C	-0.3856	0.783482	0.0100692	0.18	Bioagecacceleration	2	55659970	0.0772	5.8e-07	448	Alphaproteobacteria_Dry
rs13110956	C	G	0.4986	0.872768	0.0133146	0.44	Bioagecacceleration	4	129797154	0.0995	5.44e-07	448	Alphaproteobacteria_Dry
rs13185341	T	G	-0.3576	0.602679	0.00868752	0.056	Bioagecacceleration	5	160211722	0.0664	7.1e-08	448	Alphaproteobacteria_Dry
rs13354432	A	G	-0.653	0.915179	0.0184339	0.09	Bioagecacceleration	5	78521044	0.1163	1.97e-08	448	Alphaproteobacteria_Dry
rs1356751	A	G	0.5183	0.907366	0.0126303	0.26	Bioagecacceleration	8	50384122	0.1095	2.2e-06	448	Alphaproteobacteria_Dry
rs1369564	T	C	0.6476	0.925223	0.0182322	0.9	Bioagecacceleration	3	177564035	0.1202	7.17e-08	448	Alphaproteobacteria_Dry
rs140591788	A	C	0.3829	0.790179	0.010908	0.98	Bioagecacceleration	7	102421348	0.0809	2.21e-06	448	Alphaproteobacteria_Dry
rs1422414	A	G	0.4181	0.854911	0.0124376	0.89	Bioagecacceleration	5	123192097	0.087	1.56e-06	448	Alphaproteobacteria_Dry
rs17049330	A	G	0.5465	0.920759	0.0168945	0.27	Bioagecacceleration	3	8650208	0.1136	1.52e-06	448	Alphaproteobacteria_Dry
rs17297626	A	G	0.3855	0.800223	0.0109492	0.24	Bioagecacceleration	2	233537714	0.0816	2.29e-06	448	Alphaproteobacteria_Dry
rs17345156	T	C	0.472	0.860491	0.0134388	0.49	Bioagecacceleration	1	169122617	0.0941	5.3e-07	448	Alphaproteobacteria_Dry
rs197082	T	C	-0.4379	0.803571	0.0102437	0.32	Bioagecacceleration	2	59945617	0.076	8.36e-09	448	Alphaproteobacteria_Dry
rs2039977	T	C	0.4144	0.746652	0.00916837	0.77	Bioagecacceleration	10	29192854	0.0755	4.07e-08	448	Alphaproteobacteria_Dry
rs2066844	T	C	0.6402	0.945312	0.0200309	0.62	Bioagecacceleration	16	50745926	0.1398	4.65e-06	448	Alphaproteobacteria_Dry
rs2078948	T	G	0.3242	0.649554	0.00895615	0.11	Bioagecacceleration	16	19317166	0.0667	1.15e-06	448	Alphaproteobacteria_Dry
rs2204051	A	G	0.5111	0.893973	0.0142082	0.0013	Bioagecacceleration	8	20883105	0.1084	2.44e-06	448	Alphaproteobacteria_Dry
rs2213778	A	T	-0.3566	0.756696	0.0102126	0.029	Bioagecacceleration	1	7371360	0.0762	2.87e-06	448	Alphaproteobacteria_Dry
rs223302	T	C	0.555	0.90067	0.0140567	0.29	Bioagecacceleration	6	57097341	0.1105	5.13e-07	448	Alphaproteobacteria_Dry
rs2361340	T	C	0.4506	0.84933	0.0115585	0.099	Bioagecacceleration	3	60124388	0.0942	1.71e-06	448	Alphaproteobacteria_Dry
rs2490426	A	G	-0.6648	0.919643	0.0144429	0.44	Bioagecacceleration	1	161947385	0.1189	2.24e-08	448	Alphaproteobacteria_Dry
rs2511189	A	G	-0.4357	0.845982	0.0118068	0.068	Bioagecacceleration	11	77916061	0.0872	5.79e-07	448	Alphaproteobacteria_Dry
rs2530684	C	G	-0.4528	0.881696	0.013727	0.8	Bioagecacceleration	22	30105298	0.0991	4.86e-06	448	Alphaproteobacteria_Dry
rs2532859	A	G	-0.3963	0.785714	0.0106107	0.75	Bioagecacceleration	12	6115724	0.079	5.34e-07	448	Alphaproteobacteria_Dry
rs2550687	A	C	0.4918	0.895089	0.0120286	0.59	Bioagecacceleration	16	79081156	0.1077	4.96e-06	448	Alphaproteobacteria_Dry
rs28694355	A	T	-0.612	0.926339	0.0163953	0.17	Bioagecacceleration	2	66373690	0.1237	7.57e-07	448	Alphaproteobacteria_Dry
rs2946591	T	C	0.2937	0.580357	0.00858441	0.77	Bioagecacceleration	2	101228152	0.0641	4.54e-06	448	Alphaproteobacteria_Dry
rs304020	T	C	-0.3829	0.801339	0.0107508	0.91	Bioagecacceleration	3	4565228	0.0817	2.74e-06	448	Alphaproteobacteria_Dry
rs34327615	C	G	-0.6283	0.936384	0.0175237	0.23	Bioagecacceleration	12	4318296	0.1314	1.72e-06	448	Alphaproteobacteria_Dry
rs34660852	A	G	-0.3428	0.743304	0.0106946	0.43	Bioagecacceleration	18	75860435	0.0749	4.66e-06	448	Alphaproteobacteria_Dry
rs35771571	A	G	-0.3425	0.572545	0.00856073	0.15	Bioagecacceleration	1	27660568	0.0651	1.43e-07	448	Alphaproteobacteria_Dry
rs35909270	T	C	-0.4029	0.772321	0.0102218	0.43	Bioagecacceleration	6	159308709	0.0791	3.54e-07	448	Alphaproteobacteria_Dry
rs36955	A	C	0.32	0.549107	0.00862798	0.33	Bioagecacceleration	5	113668945	0.064	5.72e-07	448	Alphaproteobacteria_Dry
rs3794492	A	G	-0.3187	0.689732	0.00924401	0.16	Bioagecacceleration	15	59516391	0.0665	1.65e-06	448	Alphaproteobacteria_Dry
rs3798381	A	G	-0.3197	0.674107	0.00935554	0.74	Bioagecacceleration	6	117688267	0.0668	1.69e-06	448	Alphaproteobacteria_Dry
rs391769	A	G	-0.3056	0.589286	0.00875515	0.09	Bioagecacceleration	2	14162065	0.0641	1.85e-06	448	Alphaproteobacteria_Dry
rs41379545	T	C	0.5285	0.912946	0.0157773	0.96	Bioagecacceleration	14	84477713	0.113	2.92e-06	448	Alphaproteobacteria_Dry
rs4421226	T	C	0.6622	0.935268	0.0189691	0.75	Bioagecacceleration	6	115263982	0.1275	2.07e-07	448	Alphaproteobacteria_Dry
rs4710320	A	T	0.6331	0.897321	0.0134104	0.39	Bioagecacceleration	6	67050259	0.1067	3e-09	448	Alphaproteobacteria_Dry
rs4791902	T	C	0.3142	0.659598	0.00885859	0.27	Bioagecacceleration	17	9782111	0.0687	4.76e-06	448	Alphaproteobacteria_Dry
rs4959294	A	G	-0.2935	0.651786	0.00903664	0.26	Bioagecacceleration	6	4450180	0.0639	4.41e-06	448	Alphaproteobacteria_Dry
rs536348	T	C	-0.2991	0.616071	0.00870431	0.75	Bioagecacceleration	6	168098215	0.0642	3.14e-06	448	Alphaproteobacteria_Dry
rs56276188	T	C	0.6598	0.939732	0.0178318	0.2	Bioagecacceleration	2	189790528	0.1398	2.35e-06	448	Alphaproteobacteria_Dry
rs57412768	A	G	0.3972	0.602679	0.00896899	0.054	Bioagecacceleration	1	77903925	0.0643	6.45e-10	448	Alphaproteobacteria_Dry
rs60224641	T	G	-0.3036	0.675223	0.00902572	0.83	Bioagecacceleration	2	88434896	0.0659	4.08e-06	448	Alphaproteobacteria_Dry
rs6027755	A	G	-0.3735	0.609375	0.00884646	0.44	Bioagecacceleration	20	59268710	0.0667	2.17e-08	448	Alphaproteobacteria_Dry
rs6080280	A	G	-0.3324	0.700893	0.00947033	0.0037	Bioagecacceleration	20	16499083	0.0728	4.93e-06	448	Alphaproteobacteria_Dry
rs61376276	T	C	0.4973	0.901786	0.0135785	0.93	Bioagecacceleration	3	136851520	0.1073	3.58e-06	448	Alphaproteobacteria_Dry
rs61963086	T	C	-0.3376	0.763393	0.0100964	0.81	Bioagecacceleration	13	42392341	0.0727	3.42e-06	448	Alphaproteobacteria_Dry
rs62023184	T	C	-0.535	0.912946	0.0155889	0.25	Bioagecacceleration	15	50421371	0.1148	3.17e-06	448	Alphaproteobacteria_Dry
rs62096323	C	G	-0.5752	0.895089	0.0136044	0.12	Bioagecacceleration	18	56304224	0.1052	4.57e-08	448	Alphaproteobacteria_Dry
rs62213589	A	C	-0.4653	0.885045	0.0125632	0.17	Bioagecacceleration	20	33219835	0.1009	4.02e-06	448	Alphaproteobacteria_Dry
rs62273288	T	C	0.6677	0.915179	0.0162469	0.22	Bioagecacceleration	3	167740084	0.1163	9.29e-09	448	Alphaproteobacteria_Dry
rs62318188	A	G	0.4696	0.881696	0.0145457	0.9	Bioagecacceleration	4	134867058	0.102	4.14e-06	448	Alphaproteobacteria_Dry
rs6488898	A	G	-0.6355	0.926339	0.0163997	0.56	Bioagecacceleration	12	124203832	0.1233	2.55e-07	448	Alphaproteobacteria_Dry
rs6668536	T	C	0.5821	0.91183	0.0143102	0.82	Bioagecacceleration	1	62649550	0.1189	9.71e-07	448	Alphaproteobacteria_Dry
rs6844585	T	C	-0.3719	0.794643	0.0105308	0.003	Bioagecacceleration	4	174875166	0.0814	4.92e-06	448	Alphaproteobacteria_Dry
rs6858413	A	G	-0.5424	0.912946	0.0193397	0.66	Bioagecacceleration	4	4444500	0.113	1.59e-06	448	Alphaproteobacteria_Dry
rs6864608	T	C	-0.5493	0.90067	0.0143634	0.87	Bioagecacceleration	5	18825827	0.1063	2.39e-07	448	Alphaproteobacteria_Dry
rs6911621	T	C	-0.3349	0.677455	0.00899844	0.4	Bioagecacceleration	6	35529025	0.0704	1.99e-06	448	Alphaproteobacteria_Dry
rs6954946	A	G	-0.3264	0.522321	0.00862661	0.25	Bioagecacceleration	7	47596534	0.0679	1.52e-06	448	Alphaproteobacteria_Dry
rs6966787	T	C	0.3186	0.626116	0.00887735	0.2	Bioagecacceleration	7	37762139	0.0657	1.25e-06	448	Alphaproteobacteria_Dry
rs7027691	A	C	-0.4443	0.839286	0.0120119	0.97	Bioagecacceleration	9	9959410	0.0862	2.57e-07	448	Alphaproteobacteria_Dry
rs7144546	T	G	0.3428	0.554688	0.00880977	0.47	Bioagecacceleration	14	25919705	0.0666	2.61e-07	448	Alphaproteobacteria_Dry
rs7252166	A	G	-0.3539	0.735491	0.00969493	0.15	Bioagecacceleration	19	53293834	0.0774	4.77e-06	448	Alphaproteobacteria_Dry
rs7252573	T	C	-0.3179	0.710938	0.00944051	0.069	Bioagecacceleration	19	15114246	0.068	2.94e-06	448	Alphaproteobacteria_Dry
rs72690804	A	T	-0.551	0.912946	0.0136344	0.19	Bioagecacceleration	14	22746144	0.1163	2.18e-06	448	Alphaproteobacteria_Dry
rs72736868	A	C	-0.3802	0.765625	0.0106046	0.13	Bioagecacceleration	5	35480541	0.0816	3.18e-06	448	Alphaproteobacteria_Dry
rs728489	T	C	-0.3917	0.811384	0.0110591	0.13	Bioagecacceleration	6	41366838	0.0809	1.3e-06	448	Alphaproteobacteria_Dry
rs73159074	T	C	-0.4975	0.892857	0.0135269	0.25	Bioagecacceleration	3	155677435	0.1055	2.39e-06	448	Alphaproteobacteria_Dry
rs73219082	C	G	-0.4378	0.873884	0.0139748	0.32	Bioagecacceleration	21	43270438	0.0924	2.18e-06	448	Alphaproteobacteria_Dry
rs74757805	A	G	-0.5672	0.917411	0.0170186	0.39	Bioagecacceleration	14	21985734	0.1227	3.8e-06	448	Alphaproteobacteria_Dry
rs75758796	A	C	0.7052	0.935268	0.0177513	0.01	Bioagecacceleration	1	233095343	0.1321	9.35e-08	448	Alphaproteobacteria_Dry
rs7791469	A	G	-0.289	0.487723	0.00857617	0.054	Bioagecacceleration	7	141389640	0.0602	1.61e-06	448	Alphaproteobacteria_Dry
rs7810919	T	C	0.3175	0.647321	0.00887281	0.72	Bioagecacceleration	7	97494722	0.0656	1.3e-06	448	Alphaproteobacteria_Dry
rs78175784	A	G	0.4427	0.810268	0.010573	0.73	Bioagecacceleration	2	1614095	0.0842	1.43e-07	448	Alphaproteobacteria_Dry
rs8017403	C	G	0.3046	0.666295	0.00904205	0.83	Bioagecacceleration	14	79903406	0.0667	4.93e-06	448	Alphaproteobacteria_Dry
rs8105790	T	C	-0.4077	0.793527	0.0107658	0.6	Bioagecacceleration	19	39732501	0.0797	3.15e-07	448	Alphaproteobacteria_Dry
rs8128229	A	C	0.3763	0.639509	0.00887301	0.89	Bioagecacceleration	21	37903808	0.0705	9.27e-08	448	Alphaproteobacteria_Dry
rs9318009	A	C	0.4657	0.859375	0.0119798	0.22	Bioagecacceleration	13	71886663	0.094	7.2e-07	448	Alphaproteobacteria_Dry
rs9321354	A	C	-0.5483	0.909598	0.0133636	0.6	Bioagecacceleration	6	132905187	0.1147	1.75e-06	448	Alphaproteobacteria_Dry
rs9351949	A	G	-0.3133	0.510045	0.0085959	0.7	Bioagecacceleration	6	73581987	0.0647	1.31e-06	448	Alphaproteobacteria_Dry
rs9439018	A	G	-0.2972	0.489955	0.00853613	0.056	Bioagecacceleration	1	40711556	0.0625	2.01e-06	448	Alphaproteobacteria_Dry
rs9553906	T	C	-0.3598	0.767857	0.0100094	0.66	Bioagecacceleration	13	27410211	0.0758	2.06e-06	448	Alphaproteobacteria_Dry
rs9728553	T	C	-0.3615	0.808036	0.0107419	0.88	Bioagecacceleration	1	246032987	0.0783	3.85e-06	448	Alphaproteobacteria_Dry
rs9869475	C	G	-0.44	0.847098	0.0116355	0.77	Bioagecacceleration	3	64619873	0.083	1.13e-07	448	Alphaproteobacteria_Dry
rs9870645	A	C	0.7144	0.947545	0.0162073	0.41	Bioagecacceleration	3	34168803	0.1485	1.51e-06	448	Alphaproteobacteria_Dry
rs997285	T	G	-0.3824	0.77567	0.00978572	0.13	Bioagecacceleration	15	79347371	0.0784	1.06e-06	448	Alphaproteobacteria_Dry
rs10009947	A	G	-0.3723	0.694503	0.00998063	0.46	Bioagecacceleration	4	76864459	0.0726	2.98e-07	473	Lactobacillales_Dry
rs10019532	A	G	-0.4683	0.878436	0.0151289	0.23	Bioagecacceleration	4	39515736	0.0983	1.92e-06	473	Lactobacillales_Dry
rs10030915	A	G	0.3515	0.710359	0.00986025	0.27	Bioagecacceleration	4	158634769	0.0695	4.25e-07	473	Lactobacillales_Dry
rs10073886	T	C	0.3222	0.663848	0.00915966	0.54	Bioagecacceleration	5	3360109	0.0696	3.69e-06	473	Lactobacillales_Dry
rs1030443	C	G	-0.4623	0.85518	0.012131	0.96	Bioagecacceleration	20	17408386	0.0952	1.2e-06	473	Lactobacillales_Dry
rs10859756	A	G	0.3249	0.539112	0.008567	0.35	Bioagecacceleration	12	95201306	0.0646	4.99e-07	473	Lactobacillales_Dry
rs10983657	T	C	-0.5038	0.871036	0.0123976	0.47	Bioagecacceleration	9	120208454	0.0924	5.05e-08	473	Lactobacillales_Dry
rs11102684	A	G	0.3465	0.788584	0.00963654	0.61	Bioagecacceleration	1	109493899	0.074	2.81e-06	473	Lactobacillales_Dry
rs11122172	C	G	0.3213	0.599366	0.00869957	0.88	Bioagecacceleration	1	231111477	0.0664	1.29e-06	473	Lactobacillales_Dry
rs11122812	A	G	0.3587	0.719873	0.00951655	0.33	Bioagecacceleration	2	121491645	0.0706	3.82e-07	473	Lactobacillales_Dry
rs11192144	C	G	0.4098	0.838266	0.0137533	0.61	Bioagecacceleration	10	106404573	0.089	4.09e-06	473	Lactobacillales_Dry
rs112641749	A	T	-0.5586	0.901691	0.0144392	0.37	Bioagecacceleration	16	25567575	0.1099	3.68e-07	473	Lactobacillales_Dry
rs112760139	T	C	0.4429	0.860465	0.0126173	0.14	Bioagecacceleration	11	123622236	0.0929	1.85e-06	473	Lactobacillales_Dry
rs113535627	T	G	0.6054	0.930233	0.0162426	0.38	Bioagecacceleration	12	17980075	0.1255	1.4e-06	473	Lactobacillales_Dry
rs1159664	T	C	0.3769	0.795983	0.0105925	0.067	Bioagecacceleration	3	30838715	0.0805	2.83e-06	473	Lactobacillales_Dry
rs11626206	T	C	-0.352	0.67019	0.00903949	0.91	Bioagecacceleration	14	49579736	0.0713	7.83e-07	473	Lactobacillales_Dry
rs11830458	T	C	-0.4339	0.823467	0.0117362	0.52	Bioagecacceleration	12	68212857	0.0893	1.17e-06	473	Lactobacillales_Dry
rs11864235	A	G	0.4644	0.852008	0.014449	0.034	Bioagecacceleration	16	11407827	0.0929	5.76e-07	473	Lactobacillales_Dry
rs12147244	A	G	-0.5469	0.921776	0.0140998	0.25	Bioagecacceleration	14	40183069	0.1151	2.01e-06	473	Lactobacillales_Dry
rs12256519	A	G	0.5313	0.904863	0.0154717	0.63	Bioagecacceleration	10	53808859	0.1117	1.95e-06	473	Lactobacillales_Dry
rs12460776	A	G	0.6525	0.943975	0.0184603	0.53	Bioagecacceleration	19	55198771	0.137	1.92e-06	473	Lactobacillales_Dry
rs12985446	A	G	0.4275	0.819239	0.0118215	0.18	Bioagecacceleration	19	9138856	0.0853	5.34e-07	473	Lactobacillales_Dry
rs13131366	A	G	-0.5085	0.884778	0.0130992	0.27	Bioagecacceleration	4	93757279	0.0962	1.27e-07	473	Lactobacillales_Dry
rs13207959	A	G	0.3535	0.79704	0.011079	0.76	Bioagecacceleration	6	164061846	0.0751	2.52e-06	473	Lactobacillales_Dry
rs1377464	T	G	0.4102	0.738901	0.00930813	0.57	Bioagecacceleration	16	81206701	0.0731	2.03e-08	473	Lactobacillales_Dry
rs1445462	T	C	0.5494	0.903805	0.0165119	0.94	Bioagecacceleration	16	59863819	0.111	7.43e-07	473	Lactobacillales_Dry
rs1468231	T	C	0.3945	0.653277	0.00920351	0.11	Bioagecacceleration	4	105492822	0.065	1.28e-09	473	Lactobacillales_Dry
rs1481071	T	C	0.7166	0.940803	0.0179693	0.18	Bioagecacceleration	3	145217859	0.1359	1.34e-07	473	Lactobacillales_Dry
rs148660352	A	G	0.5031	0.894292	0.0150408	0.15	Bioagecacceleration	10	37563552	0.1073	2.78e-06	473	Lactobacillales_Dry
rs151074948	A	G	0.533	0.919662	0.0160779	0.082	Bioagecacceleration	4	156147136	0.1157	4.1e-06	473	Lactobacillales_Dry
rs1592679	A	C	-0.5376	0.854123	0.0109246	0.16	Bioagecacceleration	18	26746583	0.0906	3.02e-09	473	Lactobacillales_Dry
rs1606045	T	C	0.6128	0.89852	0.0152836	0.95	Bioagecacceleration	2	13788408	0.1066	8.91e-09	473	Lactobacillales_Dry
rs16976436	T	C	0.3696	0.788584	0.0104447	0.58	Bioagecacceleration	15	55923955	0.0761	1.17e-06	473	Lactobacillales_Dry
rs16988159	T	C	0.3213	0.631078	0.00891096	0.02	Bioagecacceleration	21	32727653	0.0667	1.46e-06	473	Lactobacillales_Dry
rs17141291	C	G	-0.5074	0.862579	0.0129717	0.28	Bioagecacceleration	6	5783258	0.0925	4.07e-08	473	Lactobacillales_Dry
rs172629	C	G	0.4049	0.857294	0.0128611	0.19	Bioagecacceleration	4	55407762	0.0886	4.93e-06	473	Lactobacillales_Dry
rs1851566	A	G	0.3327	0.712474	0.009423	0.46	Bioagecacceleration	4	189645569	0.072	3.79e-06	473	Lactobacillales_Dry
rs1900656	A	G	-0.3258	0.639535	0.00900763	0.66	Bioagecacceleration	3	76648148	0.066	8.08e-07	473	Lactobacillales_Dry
rs2026121	T	C	0.4903	0.892178	0.0126978	0.87	Bioagecacceleration	10	133855259	0.1008	1.15e-06	473	Lactobacillales_Dry
rs2131047	A	G	0.3719	0.812896	0.0120448	0.49	Bioagecacceleration	17	72934696	0.0787	2.31e-06	473	Lactobacillales_Dry
rs2221936	A	G	-0.3011	0.672304	0.00910659	0.79	Bioagecacceleration	4	122427259	0.0642	2.74e-06	473	Lactobacillales_Dry
rs222975	T	C	-0.3577	0.711416	0.00951308	0.34	Bioagecacceleration	21	27879388	0.0743	1.48e-06	473	Lactobacillales_Dry
rs2237296	T	C	0.3462	0.723044	0.00968875	0.065	Bioagecacceleration	7	13944293	0.0724	1.73e-06	473	Lactobacillales_Dry
rs2339978	T	C	0.7481	0.948203	0.017115	0.095	Bioagecacceleration	2	24673051	0.1473	3.8e-07	473	Lactobacillales_Dry
rs236478	A	C	0.4393	0.826638	0.0106138	0.21	Bioagecacceleration	6	36689030	0.0831	1.25e-07	473	Lactobacillales_Dry
rs2461507	A	G	0.3557	0.663848	0.00925069	0.8	Bioagecacceleration	12	121084269	0.0662	7.69e-08	473	Lactobacillales_Dry
rs2483398	T	C	0.3409	0.602537	0.00879586	0.7	Bioagecacceleration	13	25560752	0.0707	1.44e-06	473	Lactobacillales_Dry
rs2646126	C	G	0.3623	0.70296	0.0094221	0.47	Bioagecacceleration	16	84888597	0.0661	4.14e-08	473	Lactobacillales_Dry
rs2745878	T	C	0.4363	0.866808	0.0126291	0.41	Bioagecacceleration	11	32073127	0.095	4.41e-06	473	Lactobacillales_Dry
rs28558388	T	C	0.4757	0.860465	0.0122908	0.28	Bioagecacceleration	8	131765390	0.0891	9.51e-08	473	Lactobacillales_Dry
rs28661929	T	G	0.5424	0.901691	0.0144763	0.25	Bioagecacceleration	15	36018634	0.1132	1.65e-06	473	Lactobacillales_Dry
rs28708657	C	G	-0.37	0.767442	0.00959475	0.45	Bioagecacceleration	5	117630892	0.0791	2.85e-06	473	Lactobacillales_Dry
rs2977806	T	C	-0.3223	0.521142	0.00863413	0.59	Bioagecacceleration	8	6692968	0.0625	2.48e-07	473	Lactobacillales_Dry
rs3219492	T	G	0.5774	0.919662	0.0138554	0.46	Bioagecacceleration	1	45796354	0.1226	2.5e-06	473	Lactobacillales_Dry
rs337675	A	G	-0.3513	0.660677	0.00907157	0.47	Bioagecacceleration	12	92832899	0.0711	7.69e-07	473	Lactobacillales_Dry
rs34940198	A	G	-0.544	0.917548	0.0171908	0.71	Bioagecacceleration	20	55136189	0.1178	3.87e-06	473	Lactobacillales_Dry
rs35220507	T	C	0.4021	0.810782	0.0114014	0.72	Bioagecacceleration	2	184066382	0.0788	3.39e-07	473	Lactobacillales_Dry
rs35470393	C	G	-0.5589	0.913319	0.0153024	0.77	Bioagecacceleration	5	174543093	0.1122	6.38e-07	473	Lactobacillales_Dry
rs35546340	A	T	0.3373	0.688161	0.00938981	0.61	Bioagecacceleration	6	158026635	0.072	2.84e-06	473	Lactobacillales_Dry
rs35747960	A	G	-0.6136	0.936575	0.0170716	0.003	Bioagecacceleration	19	36666096	0.1325	3.62e-06	473	Lactobacillales_Dry
rs3739474	T	G	-0.347	0.741015	0.00925693	0.67	Bioagecacceleration	9	80919756	0.0739	2.63e-06	473	Lactobacillales_Dry
rs3748538	A	G	0.3094	0.606765	0.00885566	0.82	Bioagecacceleration	1	240694002	0.0655	2.34e-06	473	Lactobacillales_Dry
rs3785220	T	C	-0.414	0.846723	0.0118388	0.47	Bioagecacceleration	16	7704363	0.0901	4.32e-06	473	Lactobacillales_Dry
rs3912612	T	C	0.4253	0.729387	0.00960987	0.23	Bioagecacceleration	3	8238312	0.0708	1.9e-09	473	Lactobacillales_Dry
rs4276935	T	C	-0.326	0.725159	0.00970798	0.72	Bioagecacceleration	1	84126644	0.0698	3e-06	473	Lactobacillales_Dry
rs4301004	A	C	0.3808	0.809725	0.0109297	0.069	Bioagecacceleration	3	133760908	0.079	1.43e-06	473	Lactobacillales_Dry
rs4382504	A	G	0.6756	0.947146	0.0187314	0.29	Bioagecacceleration	8	119172018	0.1467	4.09e-06	473	Lactobacillales_Dry
rs4690535	A	G	0.3136	0.503171	0.00857101	0.79	Bioagecacceleration	4	176545324	0.0601	1.81e-07	473	Lactobacillales_Dry
rs473165	T	C	-0.3764	0.723044	0.00922393	0.12	Bioagecacceleration	11	87814559	0.0747	4.65e-07	473	Lactobacillales_Dry
rs4733851	A	G	-0.2955	0.573996	0.00865899	0.75	Bioagecacceleration	8	129264420	0.0624	2.17e-06	473	Lactobacillales_Dry
rs4747047	A	G	0.6221	0.918605	0.0134105	0.76	Bioagecacceleration	10	72287860	0.1212	2.82e-07	473	Lactobacillales_Dry
rs4904708	A	G	0.4579	0.866808	0.0115401	0.16	Bioagecacceleration	14	91081366	0.0922	6.74e-07	473	Lactobacillales_Dry
rs498971	T	C	0.3824	0.830867	0.010956	0.63	Bioagecacceleration	1	182406494	0.0835	4.66e-06	473	Lactobacillales_Dry
rs550890	A	G	-0.3068	0.634249	0.00877968	0.69	Bioagecacceleration	2	239332555	0.0647	2.15e-06	473	Lactobacillales_Dry
rs56865570	T	C	0.5387	0.887949	0.0128544	0.72	Bioagecacceleration	5	1654681	0.1025	1.5e-07	473	Lactobacillales_Dry
rs6133513	A	G	-0.4135	0.860465	0.012581	0.8	Bioagecacceleration	20	842938	0.0904	4.79e-06	473	Lactobacillales_Dry
rs61989315	T	C	-0.3523	0.758985	0.00998069	0.58	Bioagecacceleration	14	26711650	0.077	4.8e-06	473	Lactobacillales_Dry
rs62024890	T	C	-0.4179	0.805497	0.0116913	0.65	Bioagecacceleration	15	98956193	0.0811	2.59e-07	473	Lactobacillales_Dry
rs62069151	A	G	-0.599	0.91649	0.0142884	0.98	Bioagecacceleration	17	34986068	0.1205	6.62e-07	473	Lactobacillales_Dry
rs62116764	T	C	0.2833	0.542283	0.00857673	0.58	Bioagecacceleration	19	16085184	0.062	4.81e-06	473	Lactobacillales_Dry
rs62145068	A	G	0.3339	0.680761	0.00968184	0.3	Bioagecacceleration	2	71145899	0.0686	1.12e-06	473	Lactobacillales_Dry
rs6736839	T	C	-0.2971	0.60148	0.00861812	0.31	Bioagecacceleration	2	133478977	0.0645	4.12e-06	473	Lactobacillales_Dry
rs6829965	C	G	0.307	0.593023	0.00888069	0.12	Bioagecacceleration	4	24688884	0.0649	2.27e-06	473	Lactobacillales_Dry
rs6863650	A	C	-0.3149	0.573996	0.00869811	0.83	Bioagecacceleration	5	171233288	0.0623	4.3e-07	473	Lactobacillales_Dry
rs7110658	A	C	0.342	0.633192	0.00915294	0.9	Bioagecacceleration	11	86099368	0.0662	2.36e-07	473	Lactobacillales_Dry
rs7141922	T	C	0.5908	0.927061	0.0161794	0.06	Bioagecacceleration	14	72870844	0.1158	3.36e-07	473	Lactobacillales_Dry
rs7149538	A	G	0.2999	0.57611	0.00879374	0.2	Bioagecacceleration	14	32355133	0.0654	4.5e-06	473	Lactobacillales_Dry
rs7150659	T	C	0.2778	0.549683	0.00864018	0.18	Bioagecacceleration	14	75024752	0.0601	3.77e-06	473	Lactobacillales_Dry
rs71514563	T	C	-0.6455	0.934461	0.0164124	0.32	Bioagecacceleration	9	30944539	0.1333	1.28e-06	473	Lactobacillales_Dry
rs71529275	A	G	0.511	0.894292	0.0142136	0.75	Bioagecacceleration	8	77494164	0.1037	8.28e-07	473	Lactobacillales_Dry
rs72671533	T	C	-0.5366	0.902748	0.0142702	0.14	Bioagecacceleration	1	60691843	0.1122	1.74e-06	473	Lactobacillales_Dry
rs72674829	A	G	-0.3332	0.711416	0.00934164	0.9	Bioagecacceleration	4	110564095	0.0697	1.73e-06	473	Lactobacillales_Dry
rs72694455	A	T	-0.3811	0.774841	0.00954093	0.62	Bioagecacceleration	8	141591685	0.0801	1.97e-06	473	Lactobacillales_Dry
rs72769904	T	C	0.5572	0.924947	0.0161679	0.26	Bioagecacceleration	16	9056231	0.1185	2.55e-06	473	Lactobacillales_Dry
rs72773590	C	G	0.4649	0.862579	0.0137244	0.71	Bioagecacceleration	16	13664324	0.0948	9.29e-07	473	Lactobacillales_Dry
rs72937068	A	G	-0.5886	0.926004	0.0166441	0.31	Bioagecacceleration	18	62534742	0.1153	3.3e-07	473	Lactobacillales_Dry
rs72946795	A	T	-0.4226	0.842495	0.0116272	0.95	Bioagecacceleration	2	216839432	0.0857	8.26e-07	473	Lactobacillales_Dry
rs73392585	T	G	-0.5483	0.906977	0.0133377	0.74	Bioagecacceleration	12	104600225	0.1039	1.33e-07	473	Lactobacillales_Dry
rs73658211	A	C	-0.4463	0.853066	0.0115199	0.88	Bioagecacceleration	8	3560824	0.0899	6.94e-07	473	Lactobacillales_Dry
rs750365	A	C	0.3475	0.59408	0.00887151	0.15	Bioagecacceleration	2	218391463	0.0632	3.89e-08	473	Lactobacillales_Dry
rs769064	T	C	-0.3453	0.7463	0.0100524	0.64	Bioagecacceleration	6	38722443	0.0713	1.29e-06	473	Lactobacillales_Dry
rs77086075	T	C	-0.6428	0.930233	0.0180893	0.27	Bioagecacceleration	8	90367507	0.1296	7.12e-07	473	Lactobacillales_Dry
rs7772299	T	C	-0.3619	0.692389	0.00910138	0.34	Bioagecacceleration	6	134752626	0.0724	5.77e-07	473	Lactobacillales_Dry
rs78301497	C	G	-0.3822	0.799154	0.0114538	0.42	Bioagecacceleration	2	46514445	0.0784	1.08e-06	473	Lactobacillales_Dry
rs7864842	A	G	0.3422	0.504228	0.00861786	0.29	Bioagecacceleration	9	107785968	0.0622	3.79e-08	473	Lactobacillales_Dry
rs78867123	T	C	0.62	0.91649	0.0158178	0.014	Bioagecacceleration	10	132440036	0.1131	4.21e-08	473	Lactobacillales_Dry
rs7905555	T	C	-0.3999	0.836152	0.0115381	0.1	Bioagecacceleration	10	78919746	0.0857	3.06e-06	473	Lactobacillales_Dry
rs7929019	T	C	0.3746	0.675476	0.00899054	0.19	Bioagecacceleration	11	11421090	0.0707	1.17e-07	473	Lactobacillales_Dry
rs79367677	A	G	-0.3619	0.783298	0.0104735	0.013	Bioagecacceleration	17	33040073	0.0784	3.96e-06	473	Lactobacillales_Dry
rs7975944	T	G	-0.5773	0.882664	0.0135196	0.11	Bioagecacceleration	12	6848634	0.0982	4.18e-09	473	Lactobacillales_Dry
rs79948108	C	G	0.6848	0.936575	0.019871	0.77	Bioagecacceleration	2	45499577	0.1348	3.8e-07	473	Lactobacillales_Dry
rs880871	T	C	0.5857	0.915433	0.0144336	0.017	Bioagecacceleration	20	52817156	0.1043	2e-08	473	Lactobacillales_Dry
rs894342	T	C	-0.2978	0.526427	0.00873014	0.2	Bioagecacceleration	15	58177591	0.0627	2.07e-06	473	Lactobacillales_Dry
rs9300709	T	C	-0.312	0.51797	0.0087647	0.31	Bioagecacceleration	13	102712125	0.0659	2.23e-06	473	Lactobacillales_Dry
rs9451528	A	G	-0.305	0.554968	0.00868719	0.81	Bioagecacceleration	6	91630540	0.0631	1.35e-06	473	Lactobacillales_Dry
rs9567731	A	G	-0.3435	0.711416	0.0097206	0.7	Bioagecacceleration	13	47400686	0.0727	2.32e-06	473	Lactobacillales_Dry
rs9765474	T	C	0.6016	0.921776	0.0171864	0.24	Bioagecacceleration	5	160588792	0.1198	5.13e-07	473	Lactobacillales_Dry
rs9867082	T	C	0.4809	0.886892	0.012837	0.47	Bioagecacceleration	3	86426224	0.1017	2.25e-06	473	Lactobacillales_Dry
rs9883101	A	C	0.3056	0.649049	0.00917119	0.14	Bioagecacceleration	3	24044400	0.0662	3.88e-06	473	Lactobacillales_Dry
rs9967280	T	C	0.4211	0.854123	0.0110124	0.79	Bioagecacceleration	18	75647799	0.0902	3.05e-06	473	Lactobacillales_Dry
rs10009947	A	G	-0.3435	0.694861	0.00998063	0.46	Bioagecacceleration	4	76864459	0.0732	2.68e-06	467	Streptococcus_Dry
rs10057993	T	C	-0.5823	0.916488	0.0169828	0.29	Bioagecacceleration	5	160589740	0.1176	7.31e-07	467	Streptococcus_Dry
rs10808150	A	G	-0.3151	0.553533	0.00866522	0.081	Bioagecacceleration	7	105901292	0.0664	2.11e-06	467	Streptococcus_Dry
rs10817947	A	G	0.5674	0.912206	0.0156899	0.091	Bioagecacceleration	9	119633124	0.1154	8.85e-07	467	Streptococcus_Dry
rs10885868	T	C	0.3328	0.642398	0.00884799	0.73	Bioagecacceleration	10	117922112	0.0675	8.06e-07	467	Streptococcus_Dry
rs10904671	A	G	0.3184	0.690578	0.00943777	0.13	Bioagecacceleration	10	16092456	0.0693	4.28e-06	467	Streptococcus_Dry
rs11219269	A	G	0.4797	0.858672	0.0126196	0.14	Bioagecacceleration	11	123615039	0.0926	2.24e-07	467	Streptococcus_Dry
rs1123819	T	C	-0.3707	0.744111	0.00929159	0.65	Bioagecacceleration	3	135530594	0.0747	6.92e-07	467	Streptococcus_Dry
rs114542390	A	G	-0.4807	0.897216	0.0138777	0.73	Bioagecacceleration	4	37548411	0.1043	4.06e-06	467	Streptococcus_Dry
rs11780263	A	G	0.3995	0.813704	0.011021	0.52	Bioagecacceleration	8	27823832	0.0849	2.54e-06	467	Streptococcus_Dry
rs1204969	T	G	0.345	0.655246	0.00918724	0.026	Bioagecacceleration	14	72230340	0.0717	1.5e-06	467	Streptococcus_Dry
rs12103834	A	G	-0.3687	0.805139	0.0114197	0.35	Bioagecacceleration	17	54174656	0.0792	3.21e-06	467	Streptococcus_Dry
rs12196357	A	G	-0.2921	0.557816	0.00868461	0.85	Bioagecacceleration	6	91627603	0.0632	3.83e-06	467	Streptococcus_Dry
rs12460776	A	G	0.7469	0.946467	0.0184603	0.53	Bioagecacceleration	19	55198771	0.1393	8.17e-08	467	Streptococcus_Dry
rs12554081	A	C	0.4098	0.847966	0.0116219	0.029	Bioagecacceleration	9	124125324	0.0876	2.93e-06	467	Streptococcus_Dry
rs12927142	C	G	0.353	0.739829	0.00931474	0.59	Bioagecacceleration	16	81206944	0.0744	2.07e-06	467	Streptococcus_Dry
rs12977037	A	G	0.3749	0.745182	0.00941542	0.98	Bioagecacceleration	19	58086196	0.0752	6.08e-07	467	Streptococcus_Dry
rs13157917	A	G	0.5418	0.913276	0.0173924	0.98	Bioagecacceleration	5	79392941	0.1129	1.59e-06	467	Streptococcus_Dry
rs13207959	A	G	0.3856	0.796574	0.011079	0.76	Bioagecacceleration	6	164061846	0.0751	2.79e-07	467	Streptococcus_Dry
rs13264942	A	G	0.3099	0.533191	0.00858786	0.45	Bioagecacceleration	8	1284078	0.0647	1.64e-06	467	Streptococcus_Dry
rs1393755	A	G	0.3808	0.793362	0.0105701	0.072	Bioagecacceleration	3	30834767	0.0807	2.36e-06	467	Streptococcus_Dry
rs145738980	T	C	0.3663	0.684154	0.00961534	0.87	Bioagecacceleration	12	121067686	0.0663	3.23e-08	467	Streptococcus_Dry
rs1468231	T	C	0.3793	0.652034	0.00920351	0.11	Bioagecacceleration	4	105492822	0.0657	7.79e-09	467	Streptococcus_Dry
rs1592679	A	C	-0.4795	0.852248	0.0109246	0.16	Bioagecacceleration	18	26746583	0.0916	1.63e-07	467	Streptococcus_Dry
rs17110950	T	C	-0.352	0.75803	0.00997186	0.6	Bioagecacceleration	14	26706513	0.0769	4.67e-06	467	Streptococcus_Dry
rs17141291	C	G	-0.4663	0.864026	0.0129717	0.28	Bioagecacceleration	6	5783258	0.0946	8.28e-07	467	Streptococcus_Dry
rs198182	A	G	-0.3493	0.748394	0.0104423	0.42	Bioagecacceleration	16	24132385	0.0745	2.74e-06	467	Streptococcus_Dry
rs2001769	T	G	0.3383	0.746253	0.00959186	0.81	Bioagecacceleration	13	20808838	0.0705	1.57e-06	467	Streptococcus_Dry
rs2131047	A	G	0.3617	0.812634	0.0120448	0.49	Bioagecacceleration	17	72934696	0.0791	4.82e-06	467	Streptococcus_Dry
rs2516840	A	G	0.331	0.766595	0.00950202	0.45	Bioagecacceleration	1	161011317	0.0701	2.31e-06	467	Streptococcus_Dry
rs261233	T	C	0.2911	0.539615	0.00858435	0.67	Bioagecacceleration	5	95909410	0.0619	2.58e-06	467	Streptococcus_Dry
rs270290	A	C	-0.3849	0.781585	0.0100011	1	Bioagecacceleration	6	153742436	0.0765	4.8e-07	467	Streptococcus_Dry
rs2730486	C	G	-0.3799	0.809422	0.0103305	0.91	Bioagecacceleration	12	106477164	0.0799	1.97e-06	467	Streptococcus_Dry
rs28407910	A	G	-0.3559	0.788009	0.0106127	0.045	Bioagecacceleration	18	4056308	0.0745	1.81e-06	467	Streptococcus_Dry
rs28661929	T	G	0.6152	0.901499	0.0144763	0.25	Bioagecacceleration	15	36018634	0.1129	5.02e-08	467	Streptococcus_Dry
rs2977803	T	C	-0.3171	0.504283	0.00863106	0.37	Bioagecacceleration	8	6694464	0.0642	7.99e-07	467	Streptococcus_Dry
rs309793	A	G	-0.5064	0.908994	0.0139789	0.58	Bioagecacceleration	4	177465800	0.1085	3.04e-06	467	Streptococcus_Dry
rs34187140	C	G	-0.6254	0.930407	0.0164347	0.051	Bioagecacceleration	7	12708363	0.1308	1.75e-06	467	Streptococcus_Dry
rs3912612	T	C	0.3868	0.734475	0.00960987	0.23	Bioagecacceleration	3	8238312	0.0724	8.99e-08	467	Streptococcus_Dry
rs4565310	T	C	-0.3399	0.755889	0.0103196	0.14	Bioagecacceleration	6	96581420	0.0737	3.94e-06	467	Streptococcus_Dry
rs4587393	A	G	-0.4974	0.867238	0.0129828	0.31	Bioagecacceleration	9	108827402	0.0922	6.8e-08	467	Streptococcus_Dry
rs4690535	A	G	0.3262	0.506424	0.00857101	0.79	Bioagecacceleration	4	176545324	0.06	5.57e-08	467	Streptococcus_Dry
rs4742480	T	C	-0.7194	0.93576	0.0169293	0.64	Bioagecacceleration	9	844787	0.1346	9.08e-08	467	Streptococcus_Dry
rs4747047	A	G	0.6908	0.916488	0.0134105	0.76	Bioagecacceleration	10	72287860	0.12	8.54e-09	467	Streptococcus_Dry
rs4761507	T	C	-0.3409	0.586724	0.00865482	0.33	Bioagecacceleration	12	95209562	0.0658	2.2e-07	467	Streptococcus_Dry
rs4904709	A	C	0.4978	0.868308	0.0115467	0.16	Bioagecacceleration	14	91082848	0.0924	7.2e-08	467	Streptococcus_Dry
rs55674724	A	G	-0.3327	0.766595	0.0105099	0.21	Bioagecacceleration	18	2192359	0.0726	4.61e-06	467	Streptococcus_Dry
rs56132020	A	G	0.4576	0.888651	0.0133383	0.71	Bioagecacceleration	15	55894444	0.0975	2.7e-06	467	Streptococcus_Dry
rs56216840	T	C	0.3631	0.755889	0.0102008	0.077	Bioagecacceleration	4	150097224	0.0757	1.63e-06	467	Streptococcus_Dry
rs56865570	T	C	0.5765	0.890792	0.0128544	0.72	Bioagecacceleration	5	1654681	0.1047	3.66e-08	467	Streptococcus_Dry
rs57584885	T	C	0.5402	0.895075	0.014199	0.9	Bioagecacceleration	17	75035651	0.1111	1.16e-06	467	Streptococcus_Dry
rs58849070	T	C	0.4278	0.85439	0.012696	0.69	Bioagecacceleration	15	70472043	0.0924	3.68e-06	467	Streptococcus_Dry
rs6123522	T	G	-0.3673	0.796574	0.0109462	0.63	Bioagecacceleration	20	36889021	0.0791	3.39e-06	467	Streptococcus_Dry
rs61730422	A	G	0.5544	0.917559	0.0152423	0.012	Bioagecacceleration	11	5989223	0.1184	2.82e-06	467	Streptococcus_Dry
rs62024890	T	C	-0.3966	0.805139	0.0116913	0.65	Bioagecacceleration	15	98956193	0.0817	1.21e-06	467	Streptococcus_Dry
rs62069151	A	G	-0.6345	0.915418	0.0142884	0.98	Bioagecacceleration	17	34986068	0.1202	1.29e-07	467	Streptococcus_Dry
rs62099278	A	G	-0.5589	0.93469	0.0178344	0.77	Bioagecacceleration	18	62526441	0.1215	4.23e-06	467	Streptococcus_Dry
rs62176784	A	G	0.3554	0.704497	0.00915811	0.1	Bioagecacceleration	2	169744551	0.0718	7.34e-07	467	Streptococcus_Dry
rs62289584	A	G	0.4243	0.856531	0.0120894	0.6	Bioagecacceleration	3	189210626	0.0928	4.85e-06	467	Streptococcus_Dry
rs62455361	T	C	0.4538	0.88651	0.0135795	0.23	Bioagecacceleration	7	46731451	0.099	4.58e-06	467	Streptococcus_Dry
rs6474169	T	G	-0.3047	0.586724	0.00868399	0.64	Bioagecacceleration	8	39577963	0.0659	3.75e-06	467	Streptococcus_Dry
rs6480563	A	G	0.4165	0.840471	0.0117885	0.033	Bioagecacceleration	10	73616017	0.0895	3.3e-06	467	Streptococcus_Dry
rs6535972	C	G	0.3769	0.799786	0.0110464	0.052	Bioagecacceleration	4	154824681	0.0763	7.72e-07	467	Streptococcus_Dry
rs6559690	A	C	0.3265	0.650964	0.00928677	0.65	Bioagecacceleration	9	85520510	0.0649	4.81e-07	467	Streptococcus_Dry
rs663488	C	G	0.3537	0.734475	0.00962211	0.77	Bioagecacceleration	13	30656640	0.072	8.93e-07	467	Streptococcus_Dry
rs6829965	C	G	0.336	0.589936	0.00888069	0.12	Bioagecacceleration	4	24688884	0.0646	2.03e-07	467	Streptococcus_Dry
rs683928	T	C	-0.349	0.721627	0.00920645	0.12	Bioagecacceleration	11	87780949	0.0757	4.06e-06	467	Streptococcus_Dry
rs6863650	A	C	-0.3091	0.571734	0.00869811	0.83	Bioagecacceleration	5	171233288	0.0623	7.1e-07	467	Streptococcus_Dry
rs6882316	A	G	-0.3653	0.77409	0.00999949	0.44	Bioagecacceleration	5	145942601	0.0785	3.28e-06	467	Streptococcus_Dry
rs7042295	A	G	0.624	0.917559	0.0159327	0.87	Bioagecacceleration	9	120148425	0.111	1.87e-08	467	Streptococcus_Dry
rs7084461	T	C	-0.6323	0.949679	0.0187594	0.43	Bioagecacceleration	10	94975426	0.1383	4.81e-06	467	Streptococcus_Dry
rs7110658	A	C	0.3312	0.62955	0.00915294	0.9	Bioagecacceleration	11	86099368	0.0664	6.06e-07	467	Streptococcus_Dry
rs7136371	A	T	-0.3803	0.813704	0.0112243	0.39	Bioagecacceleration	12	92835914	0.0824	3.94e-06	467	Streptococcus_Dry
rs7149538	A	G	0.3181	0.576017	0.00879374	0.2	Bioagecacceleration	14	32355133	0.0659	1.38e-06	467	Streptococcus_Dry
rs7222487	T	G	0.5345	0.875803	0.0126814	0.11	Bioagecacceleration	17	782899	0.0994	7.58e-08	467	Streptococcus_Dry
rs7229692	A	G	-0.3946	0.810493	0.0103974	0.9	Bioagecacceleration	18	69968737	0.0781	4.42e-07	467	Streptococcus_Dry
rs72640069	T	C	0.5734	0.917559	0.0166201	0.31	Bioagecacceleration	1	7145637	0.1183	1.26e-06	467	Streptococcus_Dry
rs72674829	A	G	-0.3377	0.711991	0.00934164	0.9	Bioagecacceleration	4	110564095	0.0698	1.33e-06	467	Streptococcus_Dry
rs72790724	T	C	-0.5635	0.922912	0.0139484	0.085	Bioagecacceleration	2	34339598	0.1197	2.53e-06	467	Streptococcus_Dry
rs72864611	T	C	-0.6058	0.927195	0.0174759	0.12	Bioagecacceleration	2	151789681	0.1284	2.37e-06	467	Streptococcus_Dry
rs72941192	A	G	0.4399	0.883298	0.0123488	0.4	Bioagecacceleration	4	143299225	0.0954	3.97e-06	467	Streptococcus_Dry
rs72946795	A	T	-0.4194	0.843683	0.0116272	0.95	Bioagecacceleration	2	216839432	0.0862	1.15e-06	467	Streptococcus_Dry
rs730176	A	G	0.4247	0.857602	0.0136384	0.77	Bioagecacceleration	7	67239137	0.0882	1.45e-06	467	Streptococcus_Dry
rs73082009	A	C	0.5471	0.920771	0.0178754	0.071	Bioagecacceleration	7	28875453	0.1187	4.03e-06	467	Streptococcus_Dry
rs73127095	T	G	0.4274	0.85439	0.0125337	0.9	Bioagecacceleration	12	63418283	0.0917	3.11e-06	467	Streptococcus_Dry
rs74399656	T	C	-0.512	0.891863	0.0121436	0.2	Bioagecacceleration	1	209869456	0.1034	7.36e-07	467	Streptococcus_Dry
rs750365	A	C	0.3161	0.59636	0.00887151	0.15	Bioagecacceleration	2	218391463	0.064	7.97e-07	467	Streptococcus_Dry
rs75155519	A	T	-0.5369	0.914347	0.0147086	0.71	Bioagecacceleration	12	17906669	0.1169	4.38e-06	467	Streptococcus_Dry
rs76226784	T	G	0.5662	0.930407	0.0174361	0.13	Bioagecacceleration	13	97016512	0.1225	3.82e-06	467	Streptococcus_Dry
rs7697963	A	G	-0.3045	0.533191	0.00864861	0.023	Bioagecacceleration	4	180941473	0.0644	2.27e-06	467	Streptococcus_Dry
rs77086075	T	C	-0.6873	0.929336	0.0180893	0.27	Bioagecacceleration	8	90367507	0.1293	1.06e-07	467	Streptococcus_Dry
rs7730400	A	C	0.3295	0.64454	0.0091211	0.47	Bioagecacceleration	5	3350102	0.0674	1.02e-06	467	Streptococcus_Dry
rs7772299	T	C	-0.3646	0.687366	0.00910138	0.34	Bioagecacceleration	6	134752626	0.0728	5.53e-07	467	Streptococcus_Dry
rs78867123	T	C	0.5702	0.91863	0.0158178	0.014	Bioagecacceleration	10	132440036	0.1172	1.14e-06	467	Streptococcus_Dry
rs79450005	A	T	0.5439	0.896146	0.0169873	0.21	Bioagecacceleration	8	51332668	0.1085	5.41e-07	467	Streptococcus_Dry
rs79628861	A	C	-0.4929	0.901499	0.0148052	0.79	Bioagecacceleration	9	13754819	0.1057	3.1e-06	467	Streptococcus_Dry
rs7975944	T	G	-0.5011	0.882227	0.0135196	0.11	Bioagecacceleration	12	6848634	0.0995	4.8e-07	467	Streptococcus_Dry
rs806110	A	G	-0.5149	0.911135	0.0147072	0.7	Bioagecacceleration	1	6053551	0.1122	4.48e-06	467	Streptococcus_Dry
rs880871	T	C	0.5338	0.916488	0.0144336	0.017	Bioagecacceleration	20	52817156	0.1072	6.34e-07	467	Streptococcus_Dry
rs9330305	A	T	0.4536	0.862955	0.0127355	0.29	Bioagecacceleration	1	248685719	0.0976	3.32e-06	467	Streptococcus_Dry
rs9493150	C	G	-0.3408	0.749465	0.00947275	0.53	Bioagecacceleration	6	132273991	0.0708	1.48e-06	467	Streptococcus_Dry
rs9567731	A	G	-0.3706	0.714133	0.0097206	0.7	Bioagecacceleration	13	47400686	0.0731	3.94e-07	467	Streptococcus_Dry
rs957231	A	G	0.4728	0.845824	0.0114011	0.97	Bioagecacceleration	3	150716919	0.0878	7.18e-08	467	Streptococcus_Dry
rs10093932	T	C	-0.284	0.597847	0.00878263	0.74	Bioagecacceleration	8	41577732	0.0584	1.13e-06	511	Proteobacteria_Dry
rs10103916	T	C	-0.387	0.850294	0.0120751	0.86	Bioagecacceleration	8	127444408	0.0827	2.87e-06	511	Proteobacteria_Dry
rs10162811	T	C	-0.3349	0.716243	0.00928042	0.24	Bioagecacceleration	15	29601096	0.0684	9.58e-07	511	Proteobacteria_Dry
rs10201576	A	G	0.4448	0.875734	0.0141333	0.65	Bioagecacceleration	2	78351639	0.0967	4.19e-06	511	Proteobacteria_Dry
rs10229066	A	G	0.4023	0.820939	0.01148	0.37	Bioagecacceleration	7	4515266	0.0772	1.89e-07	511	Proteobacteria_Dry
rs10259429	A	G	0.5575	0.92955	0.0181766	0.81	Bioagecacceleration	7	125001250	0.1211	4.18e-06	511	Proteobacteria_Dry
rs10416769	A	G	-0.3047	0.520548	0.00856394	0.12	Bioagecacceleration	19	50740326	0.0602	4.23e-07	511	Proteobacteria_Dry
rs10519387	T	C	0.394	0.774951	0.0105798	0.27	Bioagecacceleration	5	113832780	0.073	6.88e-08	511	Proteobacteria_Dry
rs1079364	C	G	0.3438	0.721135	0.00969666	0.92	Bioagecacceleration	14	92905304	0.0689	6.07e-07	511	Proteobacteria_Dry
rs10869870	A	G	-0.2983	0.564579	0.00865837	0.23	Bioagecacceleration	9	79655689	0.0621	1.58e-06	511	Proteobacteria_Dry
rs10905065	A	G	-0.3017	0.632094	0.00877522	0.94	Bioagecacceleration	10	5769827	0.0634	1.96e-06	511	Proteobacteria_Dry
rs10933354	A	G	-0.3703	0.827789	0.0108515	0.5	Bioagecacceleration	2	231524724	0.081	4.86e-06	511	Proteobacteria_Dry
rs10969316	T	C	-0.3549	0.746575	0.010123	0.19	Bioagecacceleration	9	29668720	0.0692	2.92e-07	511	Proteobacteria_Dry
rs10997916	A	G	-0.3465	0.667319	0.00905844	0.011	Bioagecacceleration	10	53283672	0.0623	2.72e-08	511	Proteobacteria_Dry
rs11057877	T	C	0.5416	0.906067	0.0137493	0.064	Bioagecacceleration	12	125360146	0.111	1.06e-06	511	Proteobacteria_Dry
rs11150198	T	C	0.3235	0.597847	0.00874448	0.86	Bioagecacceleration	16	79782245	0.061	1.13e-07	511	Proteobacteria_Dry
rs11158668	C	G	0.474	0.866928	0.0120226	0.36	Bioagecacceleration	14	67942241	0.09	1.39e-07	511	Proteobacteria_Dry
rs11169975	C	G	0.38	0.774951	0.0105052	0.027	Bioagecacceleration	12	52394974	0.0736	2.39e-07	511	Proteobacteria_Dry
rs11176479	T	G	-0.6355	0.941292	0.017124	0.062	Bioagecacceleration	12	38151010	0.135	2.49e-06	511	Proteobacteria_Dry
rs11199800	A	G	-0.3428	0.656556	0.00886699	0.0017	Bioagecacceleration	10	122912390	0.0633	5.99e-08	511	Proteobacteria_Dry
rs11201131	A	T	-0.5795	0.934442	0.0163921	0.83	Bioagecacceleration	10	86383024	0.1263	4.43e-06	511	Proteobacteria_Dry
rs11242140	C	G	-0.3494	0.753425	0.0098935	0.29	Bioagecacceleration	5	101075545	0.0724	1.38e-06	511	Proteobacteria_Dry
rs11621015	A	G	-0.3402	0.684932	0.0091123	0.56	Bioagecacceleration	14	96643519	0.067	3.89e-07	511	Proteobacteria_Dry
rs11635146	A	G	-0.3451	0.751468	0.00972376	0.19	Bioagecacceleration	15	53701261	0.0711	1.19e-06	511	Proteobacteria_Dry
rs11662378	A	C	-0.3447	0.75636	0.0111406	0.81	Bioagecacceleration	18	75242324	0.0716	1.49e-06	511	Proteobacteria_Dry
rs11672047	A	G	-0.2882	0.514677	0.0086172	0.6	Bioagecacceleration	19	30089999	0.0611	2.36e-06	511	Proteobacteria_Dry
rs117200056	T	G	0.525	0.883562	0.0131167	0.085	Bioagecacceleration	10	114011578	0.094	2.34e-08	511	Proteobacteria_Dry
rs11781793	T	C	0.3748	0.795499	0.0103995	0.2	Bioagecacceleration	8	5912748	0.0787	1.93e-06	511	Proteobacteria_Dry
rs11828796	T	C	-0.3366	0.761252	0.00960945	0.78	Bioagecacceleration	11	78742148	0.0734	4.5e-06	511	Proteobacteria_Dry
rs11834300	C	G	0.5722	0.934442	0.0167395	0.38	Bioagecacceleration	12	128158891	0.1247	4.42e-06	511	Proteobacteria_Dry
rs11849347	T	C	0.4708	0.903131	0.0127118	0.63	Bioagecacceleration	14	34303237	0.1015	3.48e-06	511	Proteobacteria_Dry
rs11887973	A	G	0.4437	0.847358	0.0122463	0.89	Bioagecacceleration	2	51242058	0.0863	2.76e-07	511	Proteobacteria_Dry
rs1201953	A	C	0.3285	0.535225	0.0085794	0.19	Bioagecacceleration	20	59285514	0.0638	2.57e-07	511	Proteobacteria_Dry
rs12123387	T	C	-0.4502	0.868885	0.0123633	0.044	Bioagecacceleration	1	221270965	0.0923	1.06e-06	511	Proteobacteria_Dry
rs12198743	T	C	0.3107	0.629159	0.00898265	0.32	Bioagecacceleration	6	170789885	0.0633	9.15e-07	511	Proteobacteria_Dry
rs12452034	A	C	0.442	0.797456	0.0109133	0.031	Bioagecacceleration	17	10194319	0.0766	7.78e-09	511	Proteobacteria_Dry
rs12536104	A	G	0.3575	0.797456	0.010769	0.84	Bioagecacceleration	7	38635066	0.0746	1.65e-06	511	Proteobacteria_Dry
rs12594730	A	C	-0.5245	0.910959	0.0139285	0.48	Bioagecacceleration	15	39655356	0.1092	1.55e-06	511	Proteobacteria_Dry
rs12713075	T	C	0.4752	0.896282	0.0122767	0.99	Bioagecacceleration	2	49964611	0.1025	3.52e-06	511	Proteobacteria_Dry
rs12756717	A	G	0.3675	0.793542	0.0110858	0.18	Bioagecacceleration	1	235714162	0.0757	1.21e-06	511	Proteobacteria_Dry
rs12784322	C	G	0.3596	0.763209	0.0109157	0.56	Bioagecacceleration	10	85096090	0.0719	5.77e-07	511	Proteobacteria_Dry
rs12935093	A	G	0.3287	0.549902	0.00862875	0.22	Bioagecacceleration	16	6785659	0.0649	4e-07	511	Proteobacteria_Dry
rs12996712	T	G	-0.2931	0.55773	0.0086266	0.78	Bioagecacceleration	2	11401804	0.0606	1.32e-06	511	Proteobacteria_Dry
rs13054775	A	G	0.3201	0.648728	0.00875044	0.88	Bioagecacceleration	22	34273865	0.0645	6.95e-07	511	Proteobacteria_Dry
rs13184547	T	C	-0.3058	0.689824	0.00926642	0.92	Bioagecacceleration	5	146919285	0.0662	3.8e-06	511	Proteobacteria_Dry
rs13271083	A	G	0.3681	0.679061	0.008854	0.79	Bioagecacceleration	8	4814423	0.0628	4.49e-09	511	Proteobacteria_Dry
rs13299707	A	T	0.3138	0.726027	0.00929668	0.072	Bioagecacceleration	9	19205682	0.0658	1.85e-06	511	Proteobacteria_Dry
rs13300174	A	G	0.322	0.704501	0.00952001	0.25	Bioagecacceleration	9	74377685	0.0678	2.04e-06	511	Proteobacteria_Dry
rs1380476	T	C	0.333	0.697652	0.00902844	0.98	Bioagecacceleration	3	187633843	0.0683	1.09e-06	511	Proteobacteria_Dry
rs1533657	T	C	-0.5277	0.910959	0.013984	0.89	Bioagecacceleration	2	101241404	0.1078	9.72e-07	511	Proteobacteria_Dry
rs1535625	A	G	-0.4073	0.824853	0.0112848	0.42	Bioagecacceleration	9	7132826	0.0801	3.66e-07	511	Proteobacteria_Dry
rs163283	T	G	-0.2766	0.517613	0.00858325	0.26	Bioagecacceleration	6	124434003	0.0585	2.32e-06	511	Proteobacteria_Dry
rs17068211	C	G	-0.4136	0.776908	0.0105148	0.21	Bioagecacceleration	4	180747583	0.0803	2.64e-07	511	Proteobacteria_Dry
rs17299917	T	C	0.3538	0.80137	0.00997136	0.2	Bioagecacceleration	4	154836361	0.0772	4.54e-06	511	Proteobacteria_Dry
rs17433023	A	G	-0.4722	0.881605	0.0136306	0.84	Bioagecacceleration	16	65196291	0.0923	3.14e-07	511	Proteobacteria_Dry
rs1757185	A	G	0.5934	0.928571	0.0162504	0.9	Bioagecacceleration	6	37524986	0.1165	3.5e-07	511	Proteobacteria_Dry
rs17665591	T	C	0.4601	0.863992	0.012729	0.47	Bioagecacceleration	18	49023429	0.0873	1.37e-07	511	Proteobacteria_Dry
rs1918384	A	G	-0.3654	0.707436	0.00940669	0.3	Bioagecacceleration	21	23978216	0.065	1.94e-08	511	Proteobacteria_Dry
rs1943482	A	G	0.3066	0.691781	0.00906285	0.29	Bioagecacceleration	11	56995609	0.0646	2.1e-06	511	Proteobacteria_Dry
rs2025851	C	G	-0.3068	0.639922	0.00896471	0.056	Bioagecacceleration	10	97139954	0.0635	1.33e-06	511	Proteobacteria_Dry
rs2087729	A	G	-0.6037	0.937378	0.0163487	0.67	Bioagecacceleration	3	151138229	0.1186	3.61e-07	511	Proteobacteria_Dry
rs2110572	A	G	0.3699	0.746575	0.0102819	0.031	Bioagecacceleration	2	49116124	0.0686	6.99e-08	511	Proteobacteria_Dry
rs2241034	A	G	-0.3962	0.823875	0.0121698	0.92	Bioagecacceleration	16	90109144	0.0821	1.4e-06	511	Proteobacteria_Dry
rs2246267	T	C	0.3753	0.790607	0.0103713	0.59	Bioagecacceleration	9	130246660	0.0774	1.25e-06	511	Proteobacteria_Dry
rs2253996	T	C	-0.4234	0.853229	0.0127949	0.18	Bioagecacceleration	7	130863643	0.0897	2.35e-06	511	Proteobacteria_Dry
rs2281745	T	C	0.37	0.755382	0.00994375	0.64	Bioagecacceleration	20	47013779	0.067	3.33e-08	511	Proteobacteria_Dry
rs2374512	T	C	-0.3357	0.680039	0.00892933	0.39	Bioagecacceleration	12	106007355	0.0639	1.5e-07	511	Proteobacteria_Dry
rs2502631	T	C	0.4728	0.885519	0.0146735	0.42	Bioagecacceleration	6	144623499	0.0915	2.37e-07	511	Proteobacteria_Dry
rs2656611	A	C	-0.3664	0.664384	0.00901161	0.57	Bioagecacceleration	16	79077479	0.0634	7.59e-09	511	Proteobacteria_Dry
rs2729318	A	G	-0.3106	0.696673	0.00926556	0.66	Bioagecacceleration	3	2064350	0.0659	2.47e-06	511	Proteobacteria_Dry
rs283694	T	C	-0.3151	0.684932	0.00926925	0.66	Bioagecacceleration	1	165376685	0.0665	2.19e-06	511	Proteobacteria_Dry
rs2922484	T	G	-0.3863	0.721135	0.00945325	0.93	Bioagecacceleration	8	134717407	0.0651	3.01e-09	511	Proteobacteria_Dry
rs2974276	T	C	0.5719	0.893346	0.0139622	0.74	Bioagecacceleration	8	88115347	0.0941	1.23e-09	511	Proteobacteria_Dry
rs3010152	A	T	-0.3283	0.668297	0.0089386	0.29	Bioagecacceleration	1	195876254	0.0677	1.22e-06	511	Proteobacteria_Dry
rs34189833	A	C	0.3819	0.76908	0.0104497	0.78	Bioagecacceleration	4	188594876	0.0748	3.26e-07	511	Proteobacteria_Dry
rs3824706	A	G	0.4856	0.868885	0.0123759	0.95	Bioagecacceleration	10	26355679	0.0928	1.68e-07	511	Proteobacteria_Dry
rs3855574	T	G	0.3164	0.612524	0.00894162	0.59	Bioagecacceleration	2	224973774	0.0649	1.1e-06	511	Proteobacteria_Dry
rs4078026	T	C	-0.5211	0.909002	0.0181551	0.73	Bioagecacceleration	2	121967252	0.1097	2.02e-06	511	Proteobacteria_Dry
rs4425583	A	T	-0.3028	0.61546	0.00877245	0.69	Bioagecacceleration	6	53560828	0.0612	7.42e-07	511	Proteobacteria_Dry
rs446531	C	G	-0.319	0.708415	0.00941744	0.43	Bioagecacceleration	19	49757290	0.0695	4.36e-06	511	Proteobacteria_Dry
rs4587529	T	C	-0.5371	0.923679	0.0164979	0.0047	Bioagecacceleration	1	187275292	0.111	1.31e-06	511	Proteobacteria_Dry
rs4661346	C	G	0.3494	0.686888	0.00936062	0.052	Bioagecacceleration	1	16282776	0.0669	1.75e-07	511	Proteobacteria_Dry
rs4716482	A	C	-0.3262	0.543053	0.00867083	0.96	Bioagecacceleration	7	157311988	0.0634	2.65e-07	511	Proteobacteria_Dry
rs4731937	T	C	0.3382	0.716243	0.00935504	0.3	Bioagecacceleration	7	132821780	0.0717	2.43e-06	511	Proteobacteria_Dry
rs4746172	T	C	0.35	0.764188	0.00977073	0.33	Bioagecacceleration	10	75855842	0.0741	2.33e-06	511	Proteobacteria_Dry
rs4812067	C	G	-0.4213	0.857143	0.0136194	0.012	Bioagecacceleration	20	57817855	0.0888	2.08e-06	511	Proteobacteria_Dry
rs4822452	T	C	0.2842	0.589041	0.00878308	0.41	Bioagecacceleration	22	24254363	0.0621	4.73e-06	511	Proteobacteria_Dry
rs4922031	A	T	0.3118	0.678082	0.0092072	0.13	Bioagecacceleration	8	19323062	0.0645	1.35e-06	511	Proteobacteria_Dry
rs5014194	A	G	0.3699	0.792564	0.0105039	0.51	Bioagecacceleration	8	61922221	0.0766	1.37e-06	511	Proteobacteria_Dry
rs55890744	C	G	0.3878	0.851272	0.0118902	0.077	Bioagecacceleration	9	112025547	0.0847	4.69e-06	511	Proteobacteria_Dry
rs56063635	A	T	0.3879	0.797456	0.0111125	0.62	Bioagecacceleration	3	107789790	0.0752	2.47e-07	511	Proteobacteria_Dry
rs56237378	T	G	0.5942	0.90411	0.0138036	0.76	Bioagecacceleration	2	40984805	0.1068	2.64e-08	511	Proteobacteria_Dry
rs582111	T	C	0.2863	0.523483	0.00859609	0.2	Bioagecacceleration	3	13231519	0.0606	2.29e-06	511	Proteobacteria_Dry
rs587989	A	G	0.2961	0.622309	0.00886203	0.55	Bioagecacceleration	6	168109012	0.061	1.21e-06	511	Proteobacteria_Dry
rs59091109	A	G	-0.3796	0.840509	0.0113339	0.27	Bioagecacceleration	3	165882814	0.0799	2.01e-06	511	Proteobacteria_Dry
rs60075773	T	G	-0.5474	0.90998	0.0158134	0.52	Bioagecacceleration	20	9520859	0.1032	1.14e-07	511	Proteobacteria_Dry
rs61497634	T	C	-0.7205	0.949119	0.0166055	0.087	Bioagecacceleration	6	110536765	0.1372	1.51e-07	511	Proteobacteria_Dry
rs61875103	A	G	0.6386	0.941292	0.0177968	0.84	Bioagecacceleration	10	114721463	0.1324	1.42e-06	511	Proteobacteria_Dry
rs62082966	T	C	0.361	0.803327	0.0106962	0.16	Bioagecacceleration	18	49669751	0.0735	9.04e-07	511	Proteobacteria_Dry
rs62280443	A	T	0.3883	0.813112	0.011214	0.33	Bioagecacceleration	3	137423499	0.077	4.56e-07	511	Proteobacteria_Dry
rs67305855	T	C	0.47	0.854207	0.012159	0.81	Bioagecacceleration	5	3366639	0.083	1.48e-08	511	Proteobacteria_Dry
rs6755434	T	C	0.5544	0.931507	0.0155331	0.48	Bioagecacceleration	2	159087835	0.1207	4.35e-06	511	Proteobacteria_Dry
rs6767241	T	C	-0.3017	0.69863	0.00920845	0.5	Bioagecacceleration	3	41471762	0.0647	3.16e-06	511	Proteobacteria_Dry
rs6855986	T	C	0.4733	0.780822	0.0104247	0.71	Bioagecacceleration	4	190097710	0.0764	5.96e-10	511	Proteobacteria_Dry
rs6987594	A	G	-0.2806	0.622309	0.00889651	0.91	Bioagecacceleration	8	142975679	0.0612	4.48e-06	511	Proteobacteria_Dry
rs7043934	A	G	0.3215	0.7182	0.00927939	0.73	Bioagecacceleration	9	90615890	0.0692	3.36e-06	511	Proteobacteria_Dry
rs715046	T	C	0.5669	0.901174	0.0153689	0.39	Bioagecacceleration	2	153502803	0.0987	9.31e-09	511	Proteobacteria_Dry
rs720257	A	G	0.3356	0.763209	0.00979974	0.8	Bioagecacceleration	4	140425004	0.0718	2.92e-06	511	Proteobacteria_Dry
rs72542481	T	C	0.3609	0.785714	0.0103442	0.63	Bioagecacceleration	10	73079004	0.0732	8.33e-07	511	Proteobacteria_Dry
rs72695710	T	C	-0.6547	0.939335	0.0163873	0.068	Bioagecacceleration	4	166827270	0.1234	1.13e-07	511	Proteobacteria_Dry
rs72734412	T	C	0.5338	0.919765	0.0183044	0.66	Bioagecacceleration	1	99556330	0.1152	3.56e-06	511	Proteobacteria_Dry
rs72755778	T	C	0.3683	0.76908	0.0102812	0.92	Bioagecacceleration	5	57611114	0.0788	2.97e-06	511	Proteobacteria_Dry
rs72908696	T	G	-0.3018	0.671233	0.00931772	0.19	Bioagecacceleration	2	189769630	0.0619	1.07e-06	511	Proteobacteria_Dry
rs73040120	A	G	0.4391	0.812133	0.0114622	0.71	Bioagecacceleration	2	180934994	0.0785	2.2e-08	511	Proteobacteria_Dry
rs73055532	T	C	0.4842	0.883562	0.0130166	0.53	Bioagecacceleration	12	14239664	0.0984	8.62e-07	511	Proteobacteria_Dry
rs740516	C	G	-0.4263	0.867906	0.0119947	0.076	Bioagecacceleration	17	67082962	0.0876	1.14e-06	511	Proteobacteria_Dry
rs74512191	T	C	-0.3993	0.798434	0.0102072	0.15	Bioagecacceleration	3	71383767	0.0766	1.84e-07	511	Proteobacteria_Dry
rs74974260	A	C	0.5953	0.933464	0.017365	0.084	Bioagecacceleration	7	31519178	0.128	3.28e-06	511	Proteobacteria_Dry
rs75017409	C	G	0.4715	0.907045	0.0140815	0.024	Bioagecacceleration	11	44203011	0.1017	3.56e-06	511	Proteobacteria_Dry
rs75307575	A	G	0.3722	0.848337	0.0126767	0.93	Bioagecacceleration	6	50702834	0.0808	4.05e-06	511	Proteobacteria_Dry
rs7537880	T	G	-0.3474	0.644814	0.0089938	0.15	Bioagecacceleration	1	202049933	0.0698	6.42e-07	511	Proteobacteria_Dry
rs7544575	T	C	0.3349	0.737769	0.0100914	0.0003	Bioagecacceleration	1	90157457	0.073	4.47e-06	511	Proteobacteria_Dry
rs7607868	C	G	-0.3112	0.719178	0.00957632	0.05	Bioagecacceleration	2	83931293	0.0662	2.62e-06	511	Proteobacteria_Dry
rs7616876	A	C	-0.3452	0.562622	0.00860165	0.77	Bioagecacceleration	3	6626230	0.0637	6.09e-08	511	Proteobacteria_Dry
rs764815	T	C	0.2835	0.5	0.00854608	0.84	Bioagecacceleration	14	89839092	0.0609	3.29e-06	511	Proteobacteria_Dry
rs76490475	T	C	-0.6307	0.936399	0.0184468	0.25	Bioagecacceleration	11	35216801	0.1257	5.22e-07	511	Proteobacteria_Dry
rs77069246	A	C	0.419	0.853229	0.0117645	0.18	Bioagecacceleration	7	90953703	0.0874	1.63e-06	511	Proteobacteria_Dry
rs7727562	C	G	-0.3148	0.657534	0.00890794	0.29	Bioagecacceleration	5	172993684	0.0661	1.91e-06	511	Proteobacteria_Dry
rs77757583	A	G	-0.4575	0.849315	0.0112073	0.096	Bioagecacceleration	20	2595232	0.0911	5.14e-07	511	Proteobacteria_Dry
rs77927327	T	C	0.3848	0.840509	0.0112542	0.53	Bioagecacceleration	14	44686377	0.0814	2.3e-06	511	Proteobacteria_Dry
rs7811364	C	G	0.3373	0.746575	0.0101287	0.97	Bioagecacceleration	7	54698652	0.0701	1.5e-06	511	Proteobacteria_Dry
rs7829366	T	C	-0.4097	0.811155	0.0104861	0.74	Bioagecacceleration	8	72621019	0.0804	3.5e-07	511	Proteobacteria_Dry
rs7839523	T	G	0.3482	0.523483	0.00859438	0.17	Bioagecacceleration	8	131281826	0.0619	1.84e-08	511	Proteobacteria_Dry
rs7862201	A	G	0.532	0.925636	0.0159169	0.84	Bioagecacceleration	9	7338542	0.1137	2.87e-06	511	Proteobacteria_Dry
rs78901806	A	G	-0.4005	0.823875	0.0118258	0.011	Bioagecacceleration	6	26223582	0.0793	4.35e-07	511	Proteobacteria_Dry
rs7930068	A	C	-0.3222	0.699609	0.0092153	0.18	Bioagecacceleration	11	99778675	0.0645	5.94e-07	511	Proteobacteria_Dry
rs79544144	C	G	-0.4642	0.894325	0.0136515	0.31	Bioagecacceleration	13	34119073	0.0997	3.2e-06	511	Proteobacteria_Dry
rs7997937	T	G	0.4348	0.83953	0.011181	0.27	Bioagecacceleration	13	104551690	0.0868	5.42e-07	511	Proteobacteria_Dry
rs80051013	A	G	-0.4875	0.896282	0.0149143	0.75	Bioagecacceleration	22	50325701	0.1023	1.89e-06	511	Proteobacteria_Dry
rs80195098	C	G	-0.3176	0.644814	0.00921805	0.33	Bioagecacceleration	2	207320626	0.0639	6.56e-07	511	Proteobacteria_Dry
rs8024308	A	G	-0.2956	0.654599	0.00884062	0.14	Bioagecacceleration	15	102067842	0.0614	1.49e-06	511	Proteobacteria_Dry
rs807377	A	C	-0.2958	0.582192	0.00876016	0.8	Bioagecacceleration	14	99540162	0.0598	7.64e-07	511	Proteobacteria_Dry
rs8094425	A	T	-0.3395	0.60274	0.00887297	0.95	Bioagecacceleration	18	6588929	0.0622	4.92e-08	511	Proteobacteria_Dry
rs852041	T	C	-0.6107	0.932485	0.015789	0.16	Bioagecacceleration	20	17090666	0.127	1.53e-06	511	Proteobacteria_Dry
rs872624	A	G	0.44	0.882583	0.0119895	0.87	Bioagecacceleration	1	232074900	0.0912	1.39e-06	511	Proteobacteria_Dry
rs9471447	T	C	-0.2818	0.552838	0.00867916	0.071	Bioagecacceleration	6	40921160	0.0595	2.16e-06	511	Proteobacteria_Dry
rs9486123	T	C	0.5387	0.907045	0.0151698	0.037	Bioagecacceleration	6	105943510	0.1087	7.16e-07	511	Proteobacteria_Dry
rs9508085	T	G	-0.3514	0.766145	0.0107516	0.39	Bioagecacceleration	13	29176564	0.0729	1.43e-06	511	Proteobacteria_Dry
rs9508459	A	G	0.3158	0.537182	0.00876994	0.32	Bioagecacceleration	13	30024572	0.0642	8.61e-07	511	Proteobacteria_Dry
rs9738908	A	G	0.3264	0.759295	0.0098609	0.31	Bioagecacceleration	12	73202054	0.0703	3.42e-06	511	Proteobacteria_Dry
rs979220	T	C	0.3466	0.750489	0.0100424	0.004	Bioagecacceleration	3	53556223	0.0682	3.79e-07	511	Proteobacteria_Dry
rs9832111	A	C	-0.2884	0.509785	0.00855655	0.12	Bioagecacceleration	3	139753307	0.0627	4.2e-06	511	Proteobacteria_Dry
rs9840878	T	C	0.3833	0.719178	0.00933021	0.94	Bioagecacceleration	3	178647946	0.0693	3.12e-08	511	Proteobacteria_Dry
rs9954090	T	C	0.406	0.790607	0.0106472	0.43	Bioagecacceleration	18	36129657	0.0766	1.17e-07	511	Proteobacteria_Dry
rs9996650	A	G	-0.3507	0.81409	0.0110979	0.19	Bioagecacceleration	4	55913370	0.0724	1.29e-06	511	Proteobacteria_Dry
rs10014782	A	T	-0.3922	0.680556	0.00924764	0.32	Bioagecacceleration	4	6032938	0.0812	1.37e-06	360	ASV009_Dry
rs1006666	T	C	-0.5176	0.865278	0.0130923	0.18	Bioagecacceleration	10	127854772	0.1018	3.65e-07	360	ASV009_Dry
rs10506666	T	C	0.6179	0.920833	0.0159701	0.55	Bioagecacceleration	12	76159762	0.135	4.68e-06	360	ASV009_Dry
rs10772051	T	C	0.3545	0.601389	0.00884871	0.52	Bioagecacceleration	12	33373813	0.0715	7.07e-07	360	ASV009_Dry
rs10804599	A	T	0.6704	0.916667	0.013762	0.3	Bioagecacceleration	3	130194731	0.1342	5.93e-07	360	ASV009_Dry
rs10926615	A	G	-0.3549	0.543056	0.00873882	0.011	Bioagecacceleration	1	242230545	0.072	8.27e-07	360	ASV009_Dry
rs10992526	T	C	0.7399	0.931944	0.0169155	0.62	Bioagecacceleration	9	95671476	0.1421	1.91e-07	360	ASV009_Dry
rs10993752	T	C	-0.4703	0.676389	0.00906649	0.31	Bioagecacceleration	9	93662762	0.0767	8.88e-10	360	ASV009_Dry
rs11079740	C	G	0.4733	0.868056	0.0137292	0.45	Bioagecacceleration	17	44949100	0.0993	1.89e-06	360	ASV009_Dry
rs1110731	A	T	-0.4247	0.769444	0.0105302	0.84	Bioagecacceleration	18	3664989	0.0889	1.75e-06	360	ASV009_Dry
rs11160151	T	C	0.3993	0.775	0.0100623	0.94	Bioagecacceleration	14	94384284	0.0836	1.78e-06	360	ASV009_Dry
rs111683000	T	C	0.6902	0.922222	0.0148374	0.64	Bioagecacceleration	21	37793995	0.1351	3.23e-07	360	ASV009_Dry
rs113656266	A	G	0.6934	0.9375	0.014624	0.51	Bioagecacceleration	18	60044292	0.148	2.81e-06	360	ASV009_Dry
rs113953116	A	G	0.6787	0.919444	0.0174445	0.3	Bioagecacceleration	9	6778936	0.1357	5.73e-07	360	ASV009_Dry
rs11628765	T	C	-0.3459	0.470833	0.00857629	0.22	Bioagecacceleration	14	66168449	0.0731	2.23e-06	360	ASV009_Dry
rs116954530	T	C	-0.6605	0.923611	0.0197356	0.28	Bioagecacceleration	13	70913642	0.1366	1.32e-06	360	ASV009_Dry
rs11807878	T	C	-0.6367	0.913889	0.0134693	0.79	Bioagecacceleration	1	147095339	0.1302	1.01e-06	360	ASV009_Dry
rs12211707	A	G	0.4686	0.859722	0.0118287	0.58	Bioagecacceleration	6	49851474	0.0989	2.17e-06	360	ASV009_Dry
rs12528805	A	G	0.3392	0.604167	0.00897661	0.53	Bioagecacceleration	6	19161875	0.0742	4.87e-06	360	ASV009_Dry
rs12660615	T	C	0.6422	0.868056	0.0122789	0.96	Bioagecacceleration	6	169154460	0.1071	2.03e-09	360	ASV009_Dry
rs12940111	T	G	-0.4051	0.738889	0.0104423	0.49	Bioagecacceleration	17	5792034	0.0848	1.78e-06	360	ASV009_Dry
rs1296371	T	C	-0.3952	0.765278	0.0102712	0.57	Bioagecacceleration	12	113449705	0.0817	1.33e-06	360	ASV009_Dry
rs12971806	A	C	-0.3985	0.752778	0.0104463	0.11	Bioagecacceleration	19	40708022	0.0816	1.06e-06	360	ASV009_Dry
rs1473141	A	G	0.3047	0.581944	0.00877183	0.55	Bioagecacceleration	10	120143158	0.0638	1.83e-06	360	ASV009_Dry
rs16936961	T	C	-0.4694	0.841667	0.012453	0.36	Bioagecacceleration	9	18678022	0.0965	1.15e-06	360	ASV009_Dry
rs17099500	T	C	-0.4933	0.866667	0.01227	0.3	Bioagecacceleration	14	21502825	0.1038	1.99e-06	360	ASV009_Dry
rs17446005	A	G	0.6003	0.913889	0.0138628	0.16	Bioagecacceleration	13	40709752	0.1302	4.04e-06	360	ASV009_Dry
rs17651452	A	G	-0.6366	0.925	0.0158818	0.67	Bioagecacceleration	15	93967382	0.1345	2.21e-06	360	ASV009_Dry
rs17745115	T	C	0.3832	0.693056	0.00953824	0.44	Bioagecacceleration	2	46488186	0.0783	1e-06	360	ASV009_Dry
rs1840083	T	C	0.3571	0.715278	0.0105524	0.59	Bioagecacceleration	12	44989272	0.0757	2.41e-06	360	ASV009_Dry
rs1867981	T	C	-0.349	0.477778	0.00859034	0.22	Bioagecacceleration	10	73595221	0.073	1.75e-06	360	ASV009_Dry
rs2110001	C	G	0.3894	0.681944	0.00939553	0.55	Bioagecacceleration	7	150517022	0.0741	1.46e-07	360	ASV009_Dry
rs2114695	T	C	-0.4249	0.75	0.00976848	0.82	Bioagecacceleration	8	82499131	0.0846	5.04e-07	360	ASV009_Dry
rs2212867	T	G	0.4057	0.705556	0.00947884	0.74	Bioagecacceleration	21	20461030	0.0851	1.88e-06	360	ASV009_Dry
rs2618347	A	G	-0.3378	0.504167	0.00858487	0.33	Bioagecacceleration	5	172149074	0.0696	1.2e-06	360	ASV009_Dry
rs2731905	T	C	0.3835	0.780556	0.0108259	0.44	Bioagecacceleration	5	36567156	0.081	2.18e-06	360	ASV009_Dry
rs2809435	T	C	-0.3516	0.593056	0.00880223	0.16	Bioagecacceleration	9	129034235	0.0728	1.38e-06	360	ASV009_Dry
rs28472821	T	C	-0.6211	0.923611	0.0182575	0.75	Bioagecacceleration	7	138580802	0.1217	3.36e-07	360	ASV009_Dry
rs2972005	T	G	0.3768	0.688889	0.0091418	0.92	Bioagecacceleration	1	75884144	0.0792	1.95e-06	360	ASV009_Dry
rs34874126	A	G	-0.3806	0.661111	0.00876097	0.036	Bioagecacceleration	11	87679663	0.0775	8.95e-07	360	ASV009_Dry
rs35565625	T	C	0.7147	0.944444	0.0160086	0.037	Bioagecacceleration	11	19561722	0.1515	2.39e-06	360	ASV009_Dry
rs3817422	A	G	-0.3732	0.738889	0.00994197	0.29	Bioagecacceleration	2	196659551	0.0801	3.14e-06	360	ASV009_Dry
rs4147555	A	G	-0.4444	0.841667	0.0111626	0.38	Bioagecacceleration	4	100332620	0.0967	4.3e-06	360	ASV009_Dry
rs4242374	A	G	0.4257	0.777778	0.00962794	0.2	Bioagecacceleration	8	127262990	0.0857	6.77e-07	360	ASV009_Dry
rs4422460	T	C	-0.7201	0.945833	0.0165992	0.15	Bioagecacceleration	4	159249881	0.1527	2.4e-06	360	ASV009_Dry
rs4685561	A	C	-0.3583	0.736111	0.00973706	0.69	Bioagecacceleration	3	348560	0.0784	4.85e-06	360	ASV009_Dry
rs4720959	A	G	-0.4956	0.863889	0.0119857	0.9	Bioagecacceleration	7	11320538	0.1044	2.04e-06	360	ASV009_Dry
rs4907262	A	G	0.4802	0.861111	0.013988	0.62	Bioagecacceleration	2	97576854	0.1051	4.89e-06	360	ASV009_Dry
rs4938838	T	C	0.4012	0.801389	0.010801	0.46	Bioagecacceleration	11	56521952	0.0871	4.07e-06	360	ASV009_Dry
rs4958045	A	G	-0.4582	0.841667	0.0114534	0.41	Bioagecacceleration	5	111703479	0.0942	1.16e-06	360	ASV009_Dry
rs521287	A	C	-0.3299	0.509722	0.00855015	0.7	Bioagecacceleration	10	83107487	0.0701	2.51e-06	360	ASV009_Dry
rs59363762	C	G	0.6927	0.927778	0.0181532	0.72	Bioagecacceleration	14	49264066	0.1362	3.64e-07	360	ASV009_Dry
rs6039700	T	C	-0.5407	0.880556	0.0121383	0.5	Bioagecacceleration	20	10081023	0.1094	7.7e-07	360	ASV009_Dry
rs6129549	A	G	0.3528	0.658333	0.00900006	0.95	Bioagecacceleration	20	38896032	0.0752	2.69e-06	360	ASV009_Dry
rs62086689	A	G	0.3306	0.527778	0.00856752	0.029	Bioagecacceleration	18	13842057	0.0705	2.75e-06	360	ASV009_Dry
rs62167901	A	G	0.5348	0.868056	0.013637	0.57	Bioagecacceleration	2	142271919	0.1047	3.27e-07	360	ASV009_Dry
rs62275362	A	G	0.7043	0.944444	0.0184195	0.53	Bioagecacceleration	3	146311377	0.1478	1.89e-06	360	ASV009_Dry
rs62314090	T	C	0.7122	0.934722	0.0179696	0.88	Bioagecacceleration	4	58275596	0.1417	5.05e-07	360	ASV009_Dry
rs630440	A	C	0.5547	0.901389	0.0138329	0.0005	Bioagecacceleration	4	24062161	0.1163	1.83e-06	360	ASV009_Dry
rs6464916	T	C	0.3229	0.538889	0.00878919	0.42	Bioagecacceleration	7	148351402	0.069	2.87e-06	360	ASV009_Dry
rs658958	A	G	-0.4252	0.634722	0.00869882	0.23	Bioagecacceleration	3	43073761	0.0731	6.02e-09	360	ASV009_Dry
rs6695534	A	C	0.3662	0.641667	0.00937824	0.013	Bioagecacceleration	1	54770909	0.073	5.35e-07	360	ASV009_Dry
rs6708444	T	G	0.3965	0.676389	0.00943682	0.92	Bioagecacceleration	2	85955695	0.079	5.18e-07	360	ASV009_Dry
rs6709176	A	G	-0.4183	0.781944	0.0103812	0.41	Bioagecacceleration	2	16137840	0.0837	5.79e-07	360	ASV009_Dry
rs6913428	T	C	-0.5645	0.894444	0.0138132	0.21	Bioagecacceleration	6	117370600	0.1153	9.74e-07	360	ASV009_Dry
rs6966919	A	G	-0.7687	0.940278	0.0146305	0.76	Bioagecacceleration	7	98824306	0.1544	6.36e-07	360	ASV009_Dry
rs7093689	A	G	0.407	0.666667	0.00893362	0.37	Bioagecacceleration	10	112146910	0.0809	4.82e-07	360	ASV009_Dry
rs71316205	T	C	-0.4566	0.859722	0.0117047	0.086	Bioagecacceleration	3	193285111	0.0949	1.48e-06	360	ASV009_Dry
rs71655424	T	C	0.7127	0.941667	0.0168707	0.086	Bioagecacceleration	1	74473623	0.1517	2.65e-06	360	ASV009_Dry
rs7167173	T	C	0.3849	0.731944	0.0094087	0.083	Bioagecacceleration	15	71788013	0.0794	1.24e-06	360	ASV009_Dry
rs72663117	A	G	0.6223	0.916667	0.0178304	0.2	Bioagecacceleration	1	52048969	0.1321	2.49e-06	360	ASV009_Dry
rs72773323	A	G	0.4089	0.802778	0.0117179	0.13	Bioagecacceleration	10	8450355	0.0894	4.8e-06	360	ASV009_Dry
rs72965707	T	C	0.4868	0.840278	0.0113928	0.93	Bioagecacceleration	3	127261510	0.1001	1.17e-06	360	ASV009_Dry
rs7299120	A	G	-0.3351	0.680556	0.0093624	0.59	Bioagecacceleration	12	22234471	0.0718	3.08e-06	360	ASV009_Dry
rs73082054	T	C	0.7701	0.934722	0.0160029	0.68	Bioagecacceleration	3	53112320	0.1408	4.47e-08	360	ASV009_Dry
rs73154647	T	C	-0.6241	0.930556	0.0162203	0.75	Bioagecacceleration	22	31179135	0.1363	4.68e-06	360	ASV009_Dry
rs73226920	A	G	0.5285	0.879167	0.0132495	0.65	Bioagecacceleration	12	126647095	0.1092	1.29e-06	360	ASV009_Dry
rs74837573	A	G	-0.7997	0.936111	0.0191047	0.68	Bioagecacceleration	2	125069680	0.1492	8.31e-08	360	ASV009_Dry
rs7500300	A	G	-0.3291	0.518056	0.00866733	0.74	Bioagecacceleration	16	5932886	0.069	1.85e-06	360	ASV009_Dry
rs7731057	T	C	-0.3985	0.759722	0.00993842	0.37	Bioagecacceleration	5	31443102	0.0829	1.55e-06	360	ASV009_Dry
rs7743206	A	G	0.4965	0.877778	0.0122636	0.73	Bioagecacceleration	6	14131804	0.1079	4.2e-06	360	ASV009_Dry
rs7804670	A	G	-0.559	0.875	0.0125314	0.39	Bioagecacceleration	7	75706266	0.1106	4.35e-07	360	ASV009_Dry
rs8112618	A	G	0.4047	0.779167	0.0106598	0.24	Bioagecacceleration	19	46413398	0.0839	1.39e-06	360	ASV009_Dry
rs867538	T	C	-0.474	0.7625	0.00974072	0.35	Bioagecacceleration	1	18732980	0.0911	1.96e-07	360	ASV009_Dry
rs924700	T	C	-0.7028	0.9375	0.0200783	0.87	Bioagecacceleration	18	70830109	0.152	3.79e-06	360	ASV009_Dry
rs9310298	A	C	0.372	0.733333	0.00980646	0.17	Bioagecacceleration	3	74524061	0.0789	2.4e-06	360	ASV009_Dry
rs9804652	T	C	-0.6017	0.895833	0.015756	0.76	Bioagecacceleration	11	107700160	0.1188	4.08e-07	360	ASV009_Dry
rs9939678	A	G	-0.3729	0.598611	0.00866413	0.025	Bioagecacceleration	16	56850602	0.0736	4.04e-07	360	ASV009_Dry
rs10014919	T	C	-0.319	0.678431	0.00950845	0.1	Bioagecacceleration	4	40774733	0.0666	1.68e-06	510	Gammaproteobacteria_Dry
rs10040459	A	G	-0.2935	0.554902	0.00856739	0.076	Bioagecacceleration	5	29023795	0.063	3.12e-06	510	Gammaproteobacteria_Dry
rs10135691	C	G	0.4184	0.871569	0.0128843	0.32	Bioagecacceleration	14	101436013	0.0889	2.51e-06	510	Gammaproteobacteria_Dry
rs1021471	T	C	-0.3506	0.585294	0.00867103	0.21	Bioagecacceleration	5	133257735	0.0629	2.51e-08	510	Gammaproteobacteria_Dry
rs1022462	T	C	-0.4111	0.778431	0.0105669	0.17	Bioagecacceleration	1	201596186	0.0723	1.31e-08	510	Gammaproteobacteria_Dry
rs1029393	A	G	-0.3845	0.74902	0.00977078	0.67	Bioagecacceleration	7	95597613	0.0736	1.72e-07	510	Gammaproteobacteria_Dry
rs1034845	A	G	-0.3451	0.711765	0.00953727	0.79	Bioagecacceleration	22	31435162	0.069	5.61e-07	510	Gammaproteobacteria_Dry
rs10412287	T	C	-0.3377	0.755882	0.0100953	0.024	Bioagecacceleration	19	53694940	0.0707	1.8e-06	510	Gammaproteobacteria_Dry
rs10416769	A	G	-0.3024	0.519608	0.00856394	0.12	Bioagecacceleration	19	50740326	0.0602	5.06e-07	510	Gammaproteobacteria_Dry
rs1074449	C	G	0.3088	0.631373	0.00906591	0.46	Bioagecacceleration	9	4104571	0.0638	1.31e-06	510	Gammaproteobacteria_Dry
rs10745818	T	C	0.3712	0.82549	0.0116119	0.91	Bioagecacceleration	12	98496082	0.0789	2.57e-06	510	Gammaproteobacteria_Dry
rs10824069	T	C	0.3761	0.765686	0.00967432	0.29	Bioagecacceleration	10	75853796	0.0742	3.95e-07	510	Gammaproteobacteria_Dry
rs10997916	A	G	-0.296	0.666667	0.00905844	0.011	Bioagecacceleration	10	53283672	0.0627	2.38e-06	510	Gammaproteobacteria_Dry
rs11026661	T	C	-0.4383	0.871569	0.0132905	0.2	Bioagecacceleration	11	3371687	0.0902	1.2e-06	510	Gammaproteobacteria_Dry
rs11043384	A	G	-0.3417	0.709804	0.00948444	0.65	Bioagecacceleration	12	17421956	0.0704	1.23e-06	510	Gammaproteobacteria_Dry
rs11051708	T	C	-0.4028	0.851961	0.0125599	0.38	Bioagecacceleration	12	32124327	0.0858	2.66e-06	510	Gammaproteobacteria_Dry
rs111269607	A	G	-0.6297	0.940196	0.0162901	0.51	Bioagecacceleration	17	7367810	0.1335	2.4e-06	510	Gammaproteobacteria_Dry
rs11140297	A	T	-0.4442	0.848039	0.0115624	0.25	Bioagecacceleration	9	72406110	0.0877	4.07e-07	510	Gammaproteobacteria_Dry
rs11169975	C	G	0.3467	0.77451	0.0105052	0.027	Bioagecacceleration	12	52394974	0.0737	2.58e-06	510	Gammaproteobacteria_Dry
rs11176479	T	G	-0.6885	0.941176	0.017124	0.062	Bioagecacceleration	12	38151010	0.134	2.75e-07	510	Gammaproteobacteria_Dry
rs11199800	A	G	-0.3137	0.656863	0.00886699	0.0017	Bioagecacceleration	10	122912390	0.0634	7.37e-07	510	Gammaproteobacteria_Dry
rs11242140	C	G	-0.3659	0.753922	0.0098935	0.29	Bioagecacceleration	5	101075545	0.072	3.78e-07	510	Gammaproteobacteria_Dry
rs1145580	T	C	-0.3283	0.682353	0.00928003	0.43	Bioagecacceleration	18	36005726	0.0623	1.39e-07	510	Gammaproteobacteria_Dry
rs1156715	A	G	0.5459	0.889216	0.0145679	0.6	Bioagecacceleration	9	128900528	0.0941	6.59e-09	510	Gammaproteobacteria_Dry
rs11653969	A	C	-0.5112	0.923529	0.0144931	0.51	Bioagecacceleration	17	37106357	0.1108	3.94e-06	510	Gammaproteobacteria_Dry
rs117200056	T	G	0.5791	0.884314	0.0131167	0.085	Bioagecacceleration	10	114011578	0.0933	5.49e-10	510	Gammaproteobacteria_Dry
rs11871998	A	G	-0.4876	0.897059	0.0143856	0.13	Bioagecacceleration	17	81014673	0.0969	4.93e-07	510	Gammaproteobacteria_Dry
rs11887008	T	C	0.3909	0.793137	0.0107999	0.0047	Bioagecacceleration	2	174091088	0.0726	7.17e-08	510	Gammaproteobacteria_Dry
rs11887973	A	G	0.4498	0.847059	0.0122463	0.89	Bioagecacceleration	2	51242058	0.086	1.7e-07	510	Gammaproteobacteria_Dry
rs11920	A	C	0.34	0.753922	0.00999745	0.74	Bioagecacceleration	10	5805858	0.0692	9.03e-07	510	Gammaproteobacteria_Dry
rs12062107	T	C	0.3373	0.746078	0.010261	0.63	Bioagecacceleration	1	56362364	0.0685	8.52e-07	510	Gammaproteobacteria_Dry
rs12351637	T	C	0.3469	0.665686	0.00894515	0.54	Bioagecacceleration	9	90630971	0.0654	1.16e-07	510	Gammaproteobacteria_Dry
rs12404144	C	G	0.3905	0.777451	0.0102764	0.61	Bioagecacceleration	1	16339419	0.0747	1.75e-07	510	Gammaproteobacteria_Dry
rs12420363	A	C	0.4155	0.865686	0.013354	0.2	Bioagecacceleration	11	80732367	0.0878	2.24e-06	510	Gammaproteobacteria_Dry
rs1243422	T	C	0.628	0.948039	0.0177186	0.89	Bioagecacceleration	10	8996253	0.1366	4.29e-06	510	Gammaproteobacteria_Dry
rs12548416	A	C	0.3603	0.735294	0.0094315	0.21	Bioagecacceleration	8	38970038	0.0777	3.5e-06	510	Gammaproteobacteria_Dry
rs1255136	A	G	-0.2918	0.512745	0.00857543	0.31	Bioagecacceleration	10	130107316	0.0629	3.51e-06	510	Gammaproteobacteria_Dry
rs12594730	A	C	-0.5317	0.911765	0.0139285	0.48	Bioagecacceleration	15	39655356	0.1092	1.13e-06	510	Gammaproteobacteria_Dry
rs12603061	A	G	-0.2879	0.542157	0.00864562	0.9	Bioagecacceleration	17	64812198	0.0612	2.55e-06	510	Gammaproteobacteria_Dry
rs12677633	T	C	0.5614	0.92549	0.0201047	0.89	Bioagecacceleration	8	33872738	0.1199	2.83e-06	510	Gammaproteobacteria_Dry
rs12712516	T	C	-0.3241	0.693137	0.00908044	0.23	Bioagecacceleration	2	36935406	0.0695	3.08e-06	510	Gammaproteobacteria_Dry
rs12731562	T	C	-0.5823	0.92451	0.0168294	0.99	Bioagecacceleration	1	232542988	0.1107	1.44e-07	510	Gammaproteobacteria_Dry
rs12756717	A	G	0.401	0.793137	0.0110858	0.18	Bioagecacceleration	1	235714162	0.0752	9.56e-08	510	Gammaproteobacteria_Dry
rs12936861	T	G	-0.33	0.672549	0.0091392	0.31	Bioagecacceleration	17	11665034	0.0663	6.36e-07	510	Gammaproteobacteria_Dry
rs12996712	T	G	-0.2905	0.557843	0.0086266	0.78	Bioagecacceleration	2	11401804	0.0604	1.53e-06	510	Gammaproteobacteria_Dry
rs13093127	T	C	-0.3024	0.67451	0.00918836	0.33	Bioagecacceleration	3	2058481	0.0649	3.15e-06	510	Gammaproteobacteria_Dry
rs13271083	A	G	0.3267	0.679412	0.008854	0.79	Bioagecacceleration	8	4814423	0.063	2.17e-07	510	Gammaproteobacteria_Dry
rs13314303	T	C	0.4288	0.814706	0.0126143	0.9	Bioagecacceleration	3	71421314	0.0791	5.95e-08	510	Gammaproteobacteria_Dry
rs1414897	T	G	-0.2849	0.582353	0.00871135	0.61	Bioagecacceleration	1	95666821	0.0614	3.52e-06	510	Gammaproteobacteria_Dry
rs1426753	A	G	0.5442	0.917647	0.0146782	0.038	Bioagecacceleration	15	43634874	0.1105	8.5e-07	510	Gammaproteobacteria_Dry
rs163283	T	G	-0.2754	0.517647	0.00858325	0.26	Bioagecacceleration	6	124434003	0.0584	2.38e-06	510	Gammaproteobacteria_Dry
rs16830769	T	G	0.5581	0.897059	0.0137056	0.44	Bioagecacceleration	2	189759149	0.0972	9.48e-09	510	Gammaproteobacteria_Dry
rs1757185	A	G	0.5706	0.928431	0.0162504	0.9	Bioagecacceleration	6	37524986	0.1164	9.4e-07	510	Gammaproteobacteria_Dry
rs17609657	A	G	-0.4843	0.913725	0.0143359	0.76	Bioagecacceleration	3	60487573	0.1016	1.86e-06	510	Gammaproteobacteria_Dry
rs17665591	T	C	0.4232	0.863725	0.012729	0.47	Bioagecacceleration	18	49023429	0.0874	1.29e-06	510	Gammaproteobacteria_Dry
rs177387	A	G	-0.2822	0.50098	0.00867179	0.2	Bioagecacceleration	14	73728957	0.0609	3.57e-06	510	Gammaproteobacteria_Dry
rs1952524	A	G	0.3053	0.70098	0.00953847	0.2	Bioagecacceleration	14	21496021	0.0663	4.05e-06	510	Gammaproteobacteria_Dry
rs199076	A	G	-0.5006	0.89902	0.0138994	0.95	Bioagecacceleration	6	23473064	0.0995	4.88e-07	510	Gammaproteobacteria_Dry
rs2069578	A	G	0.3818	0.75	0.0094497	0.26	Bioagecacceleration	14	96703795	0.0731	1.79e-07	510	Gammaproteobacteria_Dry
rs2103243	T	C	0.4591	0.866667	0.0111509	0.26	Bioagecacceleration	12	125904259	0.0883	2.02e-07	510	Gammaproteobacteria_Dry
rs2112620	A	G	0.4103	0.761765	0.0101595	0.37	Bioagecacceleration	5	172958165	0.0712	8.34e-09	510	Gammaproteobacteria_Dry
rs2176938	T	C	-0.4479	0.870588	0.0124035	0.94	Bioagecacceleration	10	26331069	0.0933	1.59e-06	510	Gammaproteobacteria_Dry
rs221222	T	C	-0.341	0.581373	0.00859918	0.45	Bioagecacceleration	7	157289738	0.0658	2.19e-07	510	Gammaproteobacteria_Dry
rs2245389	A	G	0.2992	0.647059	0.00897269	0.056	Bioagecacceleration	9	130266566	0.0652	4.48e-06	510	Gammaproteobacteria_Dry
rs2251535	A	C	-0.2939	0.539216	0.00865819	0.46	Bioagecacceleration	20	51832146	0.0626	2.66e-06	510	Gammaproteobacteria_Dry
rs2253996	T	C	-0.4271	0.852941	0.0127949	0.18	Bioagecacceleration	7	130863643	0.0894	1.79e-06	510	Gammaproteobacteria_Dry
rs2297072	T	G	0.5993	0.931373	0.0150944	0.75	Bioagecacceleration	13	34094687	0.1218	8.59e-07	510	Gammaproteobacteria_Dry
rs2373859	T	C	-0.3748	0.612745	0.0090292	0.044	Bioagecacceleration	2	40617820	0.0599	3.86e-10	510	Gammaproteobacteria_Dry
rs2374512	T	C	-0.3454	0.680392	0.00892933	0.39	Bioagecacceleration	12	106007355	0.0636	5.7e-08	510	Gammaproteobacteria_Dry
rs2406696	T	C	-0.4692	0.860784	0.0117772	0.5	Bioagecacceleration	5	121060811	0.0895	1.59e-07	510	Gammaproteobacteria_Dry
rs2502634	A	G	-0.4712	0.887255	0.015192	0.33	Bioagecacceleration	6	144637332	0.0916	2.72e-07	510	Gammaproteobacteria_Dry
rs2514115	T	C	0.3896	0.837255	0.0117566	0.51	Bioagecacceleration	11	90918340	0.0804	1.26e-06	510	Gammaproteobacteria_Dry
rs2592366	T	G	-0.5406	0.912745	0.0148091	0.9	Bioagecacceleration	2	158026048	0.1111	1.14e-06	510	Gammaproteobacteria_Dry
rs2627403	T	C	0.3082	0.741176	0.0107327	0.27	Bioagecacceleration	8	3783471	0.0667	3.85e-06	510	Gammaproteobacteria_Dry
rs2656611	A	C	-0.3125	0.663725	0.00901161	0.57	Bioagecacceleration	16	79077479	0.0638	9.83e-07	510	Gammaproteobacteria_Dry
rs2676078	A	G	-0.2899	0.521569	0.00859796	0.32	Bioagecacceleration	15	33605343	0.0615	2.47e-06	510	Gammaproteobacteria_Dry
rs28365105	C	G	-0.4971	0.894118	0.0169268	0.49	Bioagecacceleration	19	35530690	0.095	1.69e-07	510	Gammaproteobacteria_Dry
rs28459050	T	C	-0.2983	0.647059	0.00908778	0.72	Bioagecacceleration	13	67498677	0.0649	4.33e-06	510	Gammaproteobacteria_Dry
rs28754584	A	G	-0.2865	0.577451	0.00873016	0.19	Bioagecacceleration	21	36120333	0.0606	2.29e-06	510	Gammaproteobacteria_Dry
rs28756683	C	G	0.4472	0.833333	0.0112235	0.017	Bioagecacceleration	7	19762909	0.0857	1.79e-07	510	Gammaproteobacteria_Dry
rs2920951	A	G	0.496	0.884314	0.0139527	0.071	Bioagecacceleration	8	80654655	0.0993	5.95e-07	510	Gammaproteobacteria_Dry
rs2922484	T	G	-0.4033	0.722549	0.00945325	0.93	Bioagecacceleration	8	134717407	0.065	5.55e-10	510	Gammaproteobacteria_Dry
rs2974276	T	C	0.5548	0.893137	0.0139622	0.74	Bioagecacceleration	8	88115347	0.0941	3.67e-09	510	Gammaproteobacteria_Dry
rs34027927	A	G	0.5171	0.923529	0.0144296	0.38	Bioagecacceleration	2	107256443	0.1124	4.18e-06	510	Gammaproteobacteria_Dry
rs34101900	T	G	0.504	0.906863	0.0125413	0.98	Bioagecacceleration	4	80815207	0.1035	1.11e-06	510	Gammaproteobacteria_Dry
rs34464793	T	C	0.4099	0.863725	0.0115442	0.76	Bioagecacceleration	3	21755346	0.0876	2.85e-06	510	Gammaproteobacteria_Dry
rs34641689	A	G	0.3932	0.790196	0.0109515	0.26	Bioagecacceleration	7	35972751	0.0781	4.79e-07	510	Gammaproteobacteria_Dry
rs34934753	T	G	0.3618	0.72451	0.00983434	0.79	Bioagecacceleration	1	214457725	0.0707	3.13e-07	510	Gammaproteobacteria_Dry
rs35000082	A	G	-0.3414	0.602941	0.00887533	0.98	Bioagecacceleration	18	6587371	0.062	3.71e-08	510	Gammaproteobacteria_Dry
rs35367858	A	T	0.6342	0.930392	0.0164449	0.81	Bioagecacceleration	16	21333870	0.1207	1.5e-07	510	Gammaproteobacteria_Dry
rs35385665	A	G	0.4289	0.855882	0.0176202	0.59	Bioagecacceleration	2	216157194	0.0883	1.19e-06	510	Gammaproteobacteria_Dry
rs36029981	A	G	0.433	0.871569	0.0146129	0.32	Bioagecacceleration	2	140766048	0.092	2.51e-06	510	Gammaproteobacteria_Dry
rs360604	A	G	-0.3243	0.686275	0.00919854	0.23	Bioagecacceleration	1	115390019	0.066	9.01e-07	510	Gammaproteobacteria_Dry
rs3800703	T	G	-0.4684	0.887255	0.013756	0.62	Bioagecacceleration	7	134467682	0.0943	6.79e-07	510	Gammaproteobacteria_Dry
rs3914039	T	C	-0.3574	0.694118	0.00916872	0.7	Bioagecacceleration	5	63881011	0.0666	8.21e-08	510	Gammaproteobacteria_Dry
rs4141480	T	C	0.3618	0.739216	0.010095	0.13	Bioagecacceleration	4	24071045	0.0747	1.29e-06	510	Gammaproteobacteria_Dry
rs4378333	T	C	0.5653	0.930392	0.0177285	0.55	Bioagecacceleration	10	85140875	0.1213	3.17e-06	510	Gammaproteobacteria_Dry
rs4435135	A	G	0.5503	0.920588	0.0173324	0.83	Bioagecacceleration	13	75402151	0.1152	1.78e-06	510	Gammaproteobacteria_Dry
rs4455494	T	C	0.3324	0.655882	0.00912449	0.85	Bioagecacceleration	4	118254355	0.0671	7.37e-07	510	Gammaproteobacteria_Dry
rs4569524	A	G	0.5542	0.908824	0.014047	0.91	Bioagecacceleration	2	40804677	0.1091	3.75e-07	510	Gammaproteobacteria_Dry
rs4700446	T	C	0.3089	0.698039	0.0093146	0.19	Bioagecacceleration	5	61134590	0.0657	2.59e-06	510	Gammaproteobacteria_Dry
rs4707600	T	G	-0.3983	0.864706	0.0136095	0.38	Bioagecacceleration	6	90805832	0.0864	4.04e-06	510	Gammaproteobacteria_Dry
rs4731937	T	C	0.3629	0.716667	0.00935504	0.3	Bioagecacceleration	7	132821780	0.0713	3.58e-07	510	Gammaproteobacteria_Dry
rs4887237	A	G	-0.3591	0.782353	0.0104585	0.73	Bioagecacceleration	15	86569502	0.0751	1.74e-06	510	Gammaproteobacteria_Dry
rs56063635	A	T	0.3651	0.797059	0.0111125	0.62	Bioagecacceleration	3	107789790	0.0752	1.2e-06	510	Gammaproteobacteria_Dry
rs56281051	T	C	-0.3204	0.721569	0.00976039	0.75	Bioagecacceleration	19	57143728	0.0672	1.88e-06	510	Gammaproteobacteria_Dry
rs571919	A	C	0.2838	0.653922	0.00917994	0.018	Bioagecacceleration	1	175825377	0.0614	3.81e-06	510	Gammaproteobacteria_Dry
rs5749687	T	C	-0.3087	0.648039	0.00875562	0.87	Bioagecacceleration	22	34272719	0.0645	1.69e-06	510	Gammaproteobacteria_Dry
rs58490310	A	G	-0.4035	0.765686	0.0102573	0.45	Bioagecacceleration	4	180743592	0.0795	3.83e-07	510	Gammaproteobacteria_Dry
rs59062277	T	C	-0.5732	0.935294	0.0159471	0.33	Bioagecacceleration	6	1055941	0.125	4.55e-06	510	Gammaproteobacteria_Dry
rs60278834	A	G	0.487	0.908824	0.0149333	0.29	Bioagecacceleration	9	8080194	0.102	1.81e-06	510	Gammaproteobacteria_Dry
rs60650950	T	G	0.7333	0.94902	0.0188657	0.64	Bioagecacceleration	17	5693128	0.1394	1.45e-07	510	Gammaproteobacteria_Dry
rs61107385	C	G	0.3069	0.598039	0.00888297	0.42	Bioagecacceleration	9	20063621	0.0622	8.23e-07	510	Gammaproteobacteria_Dry
rs6124079	A	G	0.3269	0.678431	0.00937884	0.033	Bioagecacceleration	20	37438824	0.0657	6.46e-07	510	Gammaproteobacteria_Dry
rs61851316	A	G	0.3504	0.771569	0.0102162	0.51	Bioagecacceleration	10	73075359	0.072	1.12e-06	510	Gammaproteobacteria_Dry
rs62207050	T	C	0.5475	0.927451	0.0162542	0.51	Bioagecacceleration	20	31401002	0.116	2.34e-06	510	Gammaproteobacteria_Dry
rs62289651	T	C	-0.3961	0.835294	0.0121073	0.18	Bioagecacceleration	3	181016025	0.0864	4.55e-06	510	Gammaproteobacteria_Dry
rs639150	A	G	-0.4911	0.89902	0.0140181	0.79	Bioagecacceleration	12	129408264	0.1007	1.07e-06	510	Gammaproteobacteria_Dry
rs6485497	A	G	-0.5107	0.906863	0.0140459	0.023	Bioagecacceleration	11	44185788	0.101	4.3e-07	510	Gammaproteobacteria_Dry
rs6534356	A	G	0.6606	0.940196	0.0168366	0.64	Bioagecacceleration	4	123568486	0.1333	7.22e-07	510	Gammaproteobacteria_Dry
rs6548281	T	C	-0.4119	0.859804	0.0130155	0.9	Bioagecacceleration	2	910327	0.0891	3.81e-06	510	Gammaproteobacteria_Dry
rs6662196	C	G	0.3476	0.738235	0.00980284	0.005	Bioagecacceleration	1	107129418	0.0723	1.52e-06	510	Gammaproteobacteria_Dry
rs6678897	A	T	-0.5411	0.895098	0.0134064	0.83	Bioagecacceleration	1	218738055	0.1	6.28e-08	510	Gammaproteobacteria_Dry
rs67305855	T	C	0.4465	0.854902	0.012159	0.81	Bioagecacceleration	5	3366639	0.0831	7.81e-08	510	Gammaproteobacteria_Dry
rs6743202	A	T	0.3134	0.673529	0.00918454	0.18	Bioagecacceleration	2	70771521	0.0651	1.48e-06	510	Gammaproteobacteria_Dry
rs6758384	T	G	0.4814	0.901961	0.0140761	0.29	Bioagecacceleration	2	18644720	0.0955	4.65e-07	510	Gammaproteobacteria_Dry
rs67741727	T	G	0.3836	0.758824	0.00951459	0.61	Bioagecacceleration	20	10891020	0.0727	1.33e-07	510	Gammaproteobacteria_Dry
rs6794299	A	C	0.5094	0.901961	0.013308	0.57	Bioagecacceleration	3	187634081	0.0962	1.2e-07	510	Gammaproteobacteria_Dry
rs6832513	C	G	0.3601	0.692157	0.00926955	0.017	Bioagecacceleration	4	144909178	0.071	4.02e-07	510	Gammaproteobacteria_Dry
rs6848645	T	C	0.424	0.857843	0.0117333	0.7	Bioagecacceleration	4	122606252	0.0894	2.13e-06	510	Gammaproteobacteria_Dry
rs6857389	A	G	0.2828	0.507843	0.0087435	0.82	Bioagecacceleration	4	153991404	0.061	3.59e-06	510	Gammaproteobacteria_Dry
rs6899868	A	G	-0.2819	0.531373	0.00860645	0.058	Bioagecacceleration	6	154754385	0.0603	2.9e-06	510	Gammaproteobacteria_Dry
rs6942952	A	G	0.3486	0.719608	0.00951385	0.53	Bioagecacceleration	7	36879187	0.073	1.79e-06	510	Gammaproteobacteria_Dry
rs6943630	T	C	0.4336	0.858824	0.0113397	0.011	Bioagecacceleration	7	69672953	0.0895	1.26e-06	510	Gammaproteobacteria_Dry
rs6986329	T	C	-0.4593	0.77549	0.010073	0.26	Bioagecacceleration	8	146280802	0.0779	3.78e-09	510	Gammaproteobacteria_Dry
rs698750	A	G	0.3445	0.762745	0.0101634	0.93	Bioagecacceleration	2	54422381	0.0745	3.73e-06	510	Gammaproteobacteria_Dry
rs7004557	T	C	-0.4036	0.82549	0.0117434	0.28	Bioagecacceleration	8	61944202	0.0792	3.44e-07	510	Gammaproteobacteria_Dry
rs708826	A	G	-0.2817	0.518627	0.00861519	0.76	Bioagecacceleration	12	116253483	0.06	2.68e-06	510	Gammaproteobacteria_Dry
rs7104875	A	C	0.3489	0.783333	0.00988401	0.015	Bioagecacceleration	11	36132273	0.0737	2.23e-06	510	Gammaproteobacteria_Dry
rs7122099	T	G	0.2955	0.581373	0.00885975	0.78	Bioagecacceleration	11	20330013	0.0641	4.04e-06	510	Gammaproteobacteria_Dry
rs7185017	T	C	0.2756	0.519608	0.0086037	0.33	Bioagecacceleration	16	80419872	0.0575	1.68e-06	510	Gammaproteobacteria_Dry
rs722937	T	G	0.3326	0.683333	0.0089734	0.0032	Bioagecacceleration	4	90971745	0.066	4.76e-07	510	Gammaproteobacteria_Dry
rs7236029	A	G	-0.4768	0.890196	0.0188905	0.061	Bioagecacceleration	18	60057061	0.1025	3.26e-06	510	Gammaproteobacteria_Dry
rs72744913	T	C	-0.302	0.640196	0.00889187	0.54	Bioagecacceleration	15	56828426	0.0627	1.49e-06	510	Gammaproteobacteria_Dry
rs73039157	A	G	-0.4477	0.888235	0.0137372	0.4	Bioagecacceleration	11	132971955	0.0931	1.51e-06	510	Gammaproteobacteria_Dry
rs73158473	A	G	-0.4114	0.822549	0.0108712	0.037	Bioagecacceleration	13	22196537	0.0794	2.19e-07	510	Gammaproteobacteria_Dry
rs7328280	C	G	0.4424	0.842157	0.0113565	0.17	Bioagecacceleration	13	104558055	0.0868	3.49e-07	510	Gammaproteobacteria_Dry
rs73286073	A	G	0.4887	0.908824	0.0158599	0.15	Bioagecacceleration	14	71101054	0.102	1.66e-06	510	Gammaproteobacteria_Dry
rs73443996	T	C	-0.49	0.897059	0.0149075	0.74	Bioagecacceleration	22	50325714	0.1024	1.69e-06	510	Gammaproteobacteria_Dry
rs7542081	A	C	-0.2731	0.609804	0.00901814	0.84	Bioagecacceleration	1	67703253	0.0597	4.82e-06	510	Gammaproteobacteria_Dry
rs7590204	A	G	-0.3162	0.653922	0.00916141	0.6	Bioagecacceleration	2	232183971	0.064	7.77e-07	510	Gammaproteobacteria_Dry
rs76154450	A	G	0.3061	0.644118	0.00922023	0.31	Bioagecacceleration	2	207320635	0.0638	1.62e-06	510	Gammaproteobacteria_Dry
rs7616876	A	C	-0.3339	0.562745	0.00860165	0.77	Bioagecacceleration	3	6626230	0.0637	1.56e-07	510	Gammaproteobacteria_Dry
rs7629539	C	G	-0.3918	0.823529	0.0105498	0.77	Bioagecacceleration	3	145445748	0.0775	4.34e-07	510	Gammaproteobacteria_Dry
rs76973616	A	T	-0.6084	0.929412	0.0186848	0.42	Bioagecacceleration	12	14090197	0.1243	9.9e-07	510	Gammaproteobacteria_Dry
rs77069246	A	C	0.4245	0.852941	0.0117645	0.18	Bioagecacceleration	7	90953703	0.0871	1.09e-06	510	Gammaproteobacteria_Dry
rs77309560	A	G	-0.5411	0.908824	0.0161684	0.18	Bioagecacceleration	2	123739237	0.1092	7.21e-07	510	Gammaproteobacteria_Dry
rs7743224	A	G	-0.4162	0.864706	0.0118547	0.97	Bioagecacceleration	6	19643688	0.0884	2.51e-06	510	Gammaproteobacteria_Dry
rs7811364	C	G	0.3224	0.747059	0.0101287	0.97	Bioagecacceleration	7	54698652	0.0701	4.2e-06	510	Gammaproteobacteria_Dry
rs78198036	T	C	0.6204	0.934314	0.0168381	0.028	Bioagecacceleration	21	45639238	0.1238	5.41e-07	510	Gammaproteobacteria_Dry
rs78388013	T	C	-0.5597	0.928431	0.0170751	0.85	Bioagecacceleration	14	54224208	0.12	3.08e-06	510	Gammaproteobacteria_Dry
rs7839523	T	G	0.369	0.522549	0.00859438	0.17	Bioagecacceleration	8	131281826	0.0616	2.05e-09	510	Gammaproteobacteria_Dry
rs78776978	A	T	0.4558	0.857843	0.0137426	0.78	Bioagecacceleration	6	165638916	0.0875	1.93e-07	510	Gammaproteobacteria_Dry
rs78901806	A	G	-0.411	0.82451	0.0118258	0.011	Bioagecacceleration	6	26223582	0.079	1.98e-07	510	Gammaproteobacteria_Dry
rs7893931	A	G	-0.3702	0.647059	0.00892135	0.39	Bioagecacceleration	10	3396130	0.066	2.08e-08	510	Gammaproteobacteria_Dry
rs7939702	T	G	0.4387	0.869608	0.0122455	0.77	Bioagecacceleration	11	129243417	0.0899	1.06e-06	510	Gammaproteobacteria_Dry
rs7979989	T	C	0.5088	0.905882	0.0167328	0.16	Bioagecacceleration	12	80841116	0.1007	4.37e-07	510	Gammaproteobacteria_Dry
rs80243585	A	G	-0.4455	0.803922	0.0109325	0.55	Bioagecacceleration	18	28337909	0.0747	2.45e-09	510	Gammaproteobacteria_Dry
rs8063341	T	C	0.3343	0.569608	0.008722	0.033	Bioagecacceleration	16	60597510	0.0641	1.84e-07	510	Gammaproteobacteria_Dry
rs9303781	A	G	0.2905	0.619608	0.00904965	0.48	Bioagecacceleration	18	13188524	0.0631	4.17e-06	510	Gammaproteobacteria_Dry
rs9313182	C	G	0.5722	0.918627	0.0146273	0.37	Bioagecacceleration	5	7250122	0.1173	1.07e-06	510	Gammaproteobacteria_Dry
rs9321191	T	C	-0.388	0.795098	0.0107542	0.53	Bioagecacceleration	6	130165691	0.0783	7.33e-07	510	Gammaproteobacteria_Dry
rs935193	A	G	-0.3718	0.828431	0.0117964	0.12	Bioagecacceleration	15	53165635	0.0808	4.25e-06	510	Gammaproteobacteria_Dry
rs9446735	A	G	0.3567	0.722549	0.00946164	0.77	Bioagecacceleration	6	73399974	0.0721	7.47e-07	510	Gammaproteobacteria_Dry
rs9471447	T	C	-0.2917	0.551961	0.00867916	0.071	Bioagecacceleration	6	40921160	0.0593	8.59e-07	510	Gammaproteobacteria_Dry
rs9552497	A	C	0.3433	0.751961	0.00975825	0.49	Bioagecacceleration	13	22353134	0.0699	9.03e-07	510	Gammaproteobacteria_Dry
rs9560624	T	C	-0.5689	0.933333	0.0161362	0.53	Bioagecacceleration	13	91060199	0.1196	1.95e-06	510	Gammaproteobacteria_Dry
rs9574954	T	C	0.6269	0.934314	0.0158733	0.82	Bioagecacceleration	13	82304834	0.1237	4.05e-07	510	Gammaproteobacteria_Dry
rs9705429	T	C	-0.3076	0.664706	0.00918749	0.12	Bioagecacceleration	12	128573051	0.0663	3.44e-06	510	Gammaproteobacteria_Dry
rs9878201	A	G	0.3774	0.843137	0.0120478	0.81	Bioagecacceleration	3	139765636	0.0817	3.85e-06	510	Gammaproteobacteria_Dry
rs9883913	A	G	0.5921	0.935294	0.0152072	0.022	Bioagecacceleration	3	59884453	0.1249	2.11e-06	510	Gammaproteobacteria_Dry
rs9979345	T	G	0.3799	0.859804	0.0122011	0.64	Bioagecacceleration	21	15654138	0.0808	2.57e-06	510	Gammaproteobacteria_Dry
rs9987422	A	G	-0.4196	0.860784	0.013124	0.4	Bioagecacceleration	9	10001424	0.087	1.41e-06	510	Gammaproteobacteria_Dry
rs10015137	T	C	0.4369	0.859918	0.0127521	0.62	Bioagecacceleration	4	58009415	0.0908	1.49e-06	489	Micrococcaceae_Dry
rs10034405	A	G	-0.5836	0.92229	0.0138774	0.11	Bioagecacceleration	4	10173696	0.114	3.08e-07	489	Micrococcaceae_Dry
rs10095155	C	G	0.2924	0.613497	0.00877141	0.28	Bioagecacceleration	8	103138666	0.0631	3.63e-06	489	Micrococcaceae_Dry
rs10132437	T	C	-0.3378	0.810838	0.0108191	0.59	Bioagecacceleration	14	52115476	0.0731	3.88e-06	489	Micrococcaceae_Dry
rs10151572	A	C	-0.3382	0.705521	0.00950075	0.51	Bioagecacceleration	14	28460814	0.0679	6.26e-07	489	Micrococcaceae_Dry
rs1021736	T	C	0.5852	0.925358	0.0148775	0.29	Bioagecacceleration	4	132546417	0.1234	2.11e-06	489	Micrococcaceae_Dry
rs10260538	T	C	0.5314	0.902863	0.0135634	0.92	Bioagecacceleration	7	22161695	0.1096	1.25e-06	489	Micrococcaceae_Dry
rs10272313	C	G	0.393	0.847648	0.0117382	0.59	Bioagecacceleration	7	68432996	0.0855	4.3e-06	489	Micrococcaceae_Dry
rs1043932	A	G	0.2951	0.579755	0.00881861	0.88	Bioagecacceleration	6	52532731	0.0637	3.64e-06	489	Micrococcaceae_Dry
rs10496908	T	C	0.6051	0.924335	0.0156521	0.0039	Bioagecacceleration	2	142700758	0.1117	6.04e-08	489	Micrococcaceae_Dry
rs10764567	T	C	0.3438	0.729039	0.0095156	0.91	Bioagecacceleration	10	25894777	0.0739	3.29e-06	489	Micrococcaceae_Dry
rs10863467	T	C	0.3328	0.587935	0.00881654	0.078	Bioagecacceleration	1	219762139	0.0646	2.57e-07	489	Micrococcaceae_Dry
rs10995217	T	C	-0.3477	0.781186	0.0100413	0.41	Bioagecacceleration	10	52737277	0.0746	3.11e-06	489	Micrococcaceae_Dry
rs11022171	A	C	0.3397	0.672802	0.00906329	0.29	Bioagecacceleration	11	12116758	0.0731	3.41e-06	489	Micrococcaceae_Dry
rs11026308	T	C	0.3212	0.595092	0.00877683	0.32	Bioagecacceleration	11	21886212	0.0607	1.21e-07	489	Micrococcaceae_Dry
rs11124832	T	C	0.334	0.631902	0.0089786	0.043	Bioagecacceleration	2	23255695	0.0634	1.37e-07	489	Micrococcaceae_Dry
rs111311795	C	G	0.6461	0.935583	0.0174881	0.67	Bioagecacceleration	12	63911607	0.1308	7.82e-07	489	Micrococcaceae_Dry
rs11161474	T	C	0.2989	0.597137	0.00879539	0.57	Bioagecacceleration	1	85344946	0.0589	3.93e-07	489	Micrococcaceae_Dry
rs111801914	A	G	-0.4907	0.870143	0.0123167	0.21	Bioagecacceleration	9	132303054	0.0905	5.8e-08	489	Micrococcaceae_Dry
rs11589912	C	G	0.5831	0.936605	0.0149759	0.26	Bioagecacceleration	1	177412602	0.1234	2.29e-06	489	Micrococcaceae_Dry
rs116139811	T	C	0.567	0.929448	0.0163954	0.81	Bioagecacceleration	4	87013383	0.1224	3.6e-06	489	Micrococcaceae_Dry
rs116158339	A	G	0.6389	0.943763	0.0184139	0.24	Bioagecacceleration	5	169323879	0.1394	4.59e-06	489	Micrococcaceae_Dry
rs11617829	T	G	0.6836	0.937628	0.0165483	0.4	Bioagecacceleration	13	84815072	0.1276	8.44e-08	489	Micrococcaceae_Dry
rs11751670	A	G	0.3258	0.694274	0.00922398	0.5	Bioagecacceleration	6	104676597	0.067	1.16e-06	489	Micrococcaceae_Dry
rs1203355	T	G	0.5772	0.907975	0.0139277	0.68	Bioagecacceleration	6	130843131	0.11	1.53e-07	489	Micrococcaceae_Dry
rs12053050	T	C	-0.34	0.762781	0.0104324	0.2	Bioagecacceleration	2	101056713	0.0737	4.01e-06	489	Micrococcaceae_Dry
rs12136405	A	G	0.4453	0.876278	0.0137878	0.9	Bioagecacceleration	1	212732289	0.094	2.16e-06	489	Micrococcaceae_Dry
rs12433275	T	C	0.3224	0.584867	0.009172	0.67	Bioagecacceleration	14	96675022	0.0624	2.35e-07	489	Micrococcaceae_Dry
rs12507347	T	G	0.3513	0.682004	0.0090913	0.01	Bioagecacceleration	4	101494102	0.0686	3.09e-07	489	Micrococcaceae_Dry
rs12919950	A	G	-0.4144	0.839468	0.0114832	0.26	Bioagecacceleration	16	8302778	0.0806	2.68e-07	489	Micrococcaceae_Dry
rs13092091	A	G	0.587	0.91002	0.0154218	0.59	Bioagecacceleration	3	192833898	0.1093	7.86e-08	489	Micrococcaceae_Dry
rs13094165	A	G	-0.3348	0.700409	0.00927949	0.89	Bioagecacceleration	3	60780470	0.0723	3.62e-06	489	Micrococcaceae_Dry
rs13114723	A	G	-0.3373	0.490798	0.00854181	0.46	Bioagecacceleration	4	160665557	0.062	5.28e-08	489	Micrococcaceae_Dry
rs1320691	T	C	0.6548	0.924335	0.0187914	0.65	Bioagecacceleration	18	75111583	0.118	2.87e-08	489	Micrococcaceae_Dry
rs1324582	T	C	-0.2901	0.50818	0.00854479	0.64	Bioagecacceleration	6	33839359	0.0603	1.49e-06	489	Micrococcaceae_Dry
rs13255212	A	G	0.4668	0.90184	0.0142209	0.44	Bioagecacceleration	8	34039672	0.0966	1.35e-06	489	Micrococcaceae_Dry
rs13261568	A	G	-0.3119	0.676892	0.00931524	0.99	Bioagecacceleration	8	139301947	0.0672	3.46e-06	489	Micrococcaceae_Dry
rs13279588	T	C	-0.3085	0.582822	0.00874129	0.71	Bioagecacceleration	8	144161293	0.0644	1.69e-06	489	Micrococcaceae_Dry
rs1328988	A	C	0.2956	0.523517	0.00857334	0.54	Bioagecacceleration	6	47872586	0.0619	1.81e-06	489	Micrococcaceae_Dry
rs140678709	T	C	0.6368	0.939673	0.0182694	0.32	Bioagecacceleration	8	9508358	0.1349	2.35e-06	489	Micrococcaceae_Dry
rs1570192	A	G	0.6011	0.943763	0.0175594	0.21	Bioagecacceleration	6	153239528	0.1291	3.2e-06	489	Micrococcaceae_Dry
rs1592362	T	C	-0.3604	0.685072	0.0090677	0.0046	Bioagecacceleration	7	126864588	0.0684	1.38e-07	489	Micrococcaceae_Dry
rs17050419	T	C	0.4179	0.857873	0.0125545	0.26	Bioagecacceleration	2	59986990	0.0861	1.19e-06	489	Micrococcaceae_Dry
rs17185926	T	C	-0.4552	0.844581	0.0121048	0.61	Bioagecacceleration	1	119473877	0.0897	3.87e-07	489	Micrococcaceae_Dry
rs17229459	T	C	-0.6098	0.93047	0.0167298	0.2	Bioagecacceleration	21	38891587	0.1269	1.55e-06	489	Micrococcaceae_Dry
rs17247416	A	T	-0.5851	0.886503	0.0141149	0.37	Bioagecacceleration	7	139139711	0.0991	3.5e-09	489	Micrococcaceae_Dry
rs17495608	A	C	0.2854	0.497955	0.00862416	0.66	Bioagecacceleration	11	112558124	0.0623	4.7e-06	489	Micrococcaceae_Dry
rs17762633	A	C	-0.5014	0.907975	0.0133591	0.38	Bioagecacceleration	3	148383072	0.1092	4.38e-06	489	Micrococcaceae_Dry
rs17765112	T	C	-0.3038	0.580777	0.0086671	0.62	Bioagecacceleration	2	100149336	0.0613	7.27e-07	489	Micrococcaceae_Dry
rs17884147	C	G	0.5969	0.941718	0.0190628	0.004	Bioagecacceleration	19	4952314	0.1251	1.83e-06	489	Micrococcaceae_Dry
rs1816049	A	T	-0.3664	0.775051	0.010204	0.73	Bioagecacceleration	5	141103267	0.0712	2.66e-07	489	Micrococcaceae_Dry
rs1890350	A	G	0.3521	0.555215	0.00857671	0.082	Bioagecacceleration	1	230894365	0.0668	1.33e-07	489	Micrococcaceae_Dry
rs196002	A	G	-0.2982	0.634969	0.00897347	0.12	Bioagecacceleration	16	23963237	0.0632	2.38e-06	489	Micrococcaceae_Dry
rs2092171	C	G	0.5394	0.920245	0.0138473	0.03	Bioagecacceleration	22	37906943	0.1167	3.81e-06	489	Micrococcaceae_Dry
rs2118768	T	C	0.3857	0.824131	0.0114688	0.096	Bioagecacceleration	2	119588202	0.0799	1.39e-06	489	Micrococcaceae_Dry
rs220086	A	G	-0.3982	0.832311	0.0113972	0.1	Bioagecacceleration	16	15538950	0.0864	4.06e-06	489	Micrococcaceae_Dry
rs2217711	T	C	0.4085	0.811861	0.0113743	0.2	Bioagecacceleration	9	8868177	0.0811	4.7e-07	489	Micrococcaceae_Dry
rs2282035	T	C	0.3891	0.696319	0.00924949	0.16	Bioagecacceleration	14	21499072	0.0687	1.48e-08	489	Micrococcaceae_Dry
rs2341426	T	C	-0.3347	0.737219	0.00979642	0.19	Bioagecacceleration	11	5580102	0.0701	1.82e-06	489	Micrococcaceae_Dry
rs2367955	A	C	-0.3717	0.819018	0.0109428	0.14	Bioagecacceleration	2	33939941	0.0792	2.65e-06	489	Micrococcaceae_Dry
rs2550704	C	G	-0.3085	0.721881	0.0092919	0.31	Bioagecacceleration	16	79060635	0.0671	4.25e-06	489	Micrococcaceae_Dry
rs2664112	C	G	0.4917	0.742331	0.00981851	0.66	Bioagecacceleration	3	9192328	0.0667	1.66e-13	489	Micrococcaceae_Dry
rs2793491	T	C	-0.3389	0.803681	0.0105535	0.8	Bioagecacceleration	13	24826051	0.0724	2.85e-06	489	Micrococcaceae_Dry
rs2824703	A	G	0.4447	0.793456	0.011512	0.98	Bioagecacceleration	21	19566451	0.0774	9.14e-09	489	Micrococcaceae_Dry
rs28452391	T	C	0.3119	0.661554	0.00915498	0.14	Bioagecacceleration	19	55515009	0.0651	1.64e-06	489	Micrococcaceae_Dry
rs2884840	A	G	0.3592	0.647239	0.00926168	0.4	Bioagecacceleration	1	14453185	0.0642	2.18e-08	489	Micrococcaceae_Dry
rs3011207	A	G	-0.5759	0.937628	0.0176784	0.44	Bioagecacceleration	1	39014741	0.12	1.59e-06	489	Micrococcaceae_Dry
rs3135570	T	G	-0.4748	0.842536	0.0123341	0.67	Bioagecacceleration	13	34399263	0.0861	3.48e-08	489	Micrococcaceae_Dry
rs34286635	A	G	-0.3538	0.800613	0.0101104	0.5	Bioagecacceleration	6	148570402	0.0767	3.93e-06	489	Micrococcaceae_Dry
rs34752502	A	G	0.6925	0.948875	0.0195666	0.52	Bioagecacceleration	7	130982006	0.1451	1.81e-06	489	Micrococcaceae_Dry
rs35230860	T	C	0.4583	0.837423	0.0110704	0.72	Bioagecacceleration	7	14451936	0.0781	4.46e-09	489	Micrococcaceae_Dry
rs35336706	C	G	-0.4107	0.850716	0.0117254	0.98	Bioagecacceleration	10	33957644	0.0886	3.56e-06	489	Micrococcaceae_Dry
rs35428197	T	C	0.4464	0.840491	0.0111622	0.65	Bioagecacceleration	2	220871016	0.0809	3.45e-08	489	Micrococcaceae_Dry
rs35658	A	G	-0.4192	0.835378	0.0116577	0.11	Bioagecacceleration	10	80484286	0.079	1.1e-07	489	Micrococcaceae_Dry
rs36198282	A	G	-0.5286	0.92229	0.016261	0.37	Bioagecacceleration	7	108371450	0.1146	3.97e-06	489	Micrococcaceae_Dry
rs3762512	A	G	0.3515	0.652352	0.00876443	0.61	Bioagecacceleration	2	55648338	0.0611	9.05e-09	489	Micrococcaceae_Dry
rs40467	A	C	-0.3174	0.723926	0.0095009	0.17	Bioagecacceleration	5	111452954	0.0672	2.35e-06	489	Micrococcaceae_Dry
rs4373974	T	G	0.302	0.56544	0.00858451	0.84	Bioagecacceleration	11	113430486	0.0642	2.54e-06	489	Micrococcaceae_Dry
rs4449319	A	C	0.3159	0.731084	0.00994389	0.4	Bioagecacceleration	3	163774897	0.0672	2.58e-06	489	Micrococcaceae_Dry
rs4559022	A	G	-0.6446	0.941718	0.0156884	0.46	Bioagecacceleration	5	95643532	0.1317	9.87e-07	489	Micrococcaceae_Dry
rs4683646	A	G	0.5294	0.865031	0.0119343	0.056	Bioagecacceleration	3	141625115	0.0934	1.46e-08	489	Micrococcaceae_Dry
rs4761512	T	C	-0.2822	0.515337	0.00856218	0.72	Bioagecacceleration	12	95260092	0.061	3.73e-06	489	Micrococcaceae_Dry
rs4764798	A	G	-0.2998	0.51227	0.00862497	0.54	Bioagecacceleration	12	101814110	0.0645	3.31e-06	489	Micrococcaceae_Dry
rs4775786	T	C	0.3794	0.776074	0.0107988	0.053	Bioagecacceleration	15	49222751	0.078	1.16e-06	489	Micrococcaceae_Dry
rs4909242	A	G	-0.5029	0.908998	0.014141	0.35	Bioagecacceleration	7	157909907	0.1018	7.72e-07	489	Micrococcaceae_Dry
rs553877	A	G	-0.3021	0.58998	0.00878385	0.35	Bioagecacceleration	9	136214955	0.0632	1.78e-06	489	Micrococcaceae_Dry
rs55731019	T	C	0.6925	0.94683	0.0169296	0.67	Bioagecacceleration	4	189829302	0.1362	3.72e-07	489	Micrococcaceae_Dry
rs55885830	A	C	0.4606	0.865031	0.0127225	0.3	Bioagecacceleration	9	10339001	0.0898	2.94e-07	489	Micrococcaceae_Dry
rs56046428	A	G	0.4623	0.875256	0.013126	0.45	Bioagecacceleration	8	129483280	0.0945	1e-06	489	Micrococcaceae_Dry
rs57021484	T	G	-0.2956	0.621677	0.00881202	0.19	Bioagecacceleration	2	134536496	0.0636	3.38e-06	489	Micrococcaceae_Dry
rs57055669	T	C	-0.5565	0.873211	0.0133903	0.9	Bioagecacceleration	2	11837893	0.0903	7.14e-10	489	Micrococcaceae_Dry
rs57434418	T	C	0.5201	0.91411	0.0167314	0.81	Bioagecacceleration	4	172184537	0.1104	2.46e-06	489	Micrococcaceae_Dry
rs60164461	A	G	0.5339	0.9182	0.0153574	0.025	Bioagecacceleration	2	45227154	0.1156	3.84e-06	489	Micrococcaceae_Dry
rs6018235	A	G	0.3066	0.633947	0.00924514	0.042	Bioagecacceleration	20	45650139	0.0662	3.6e-06	489	Micrococcaceae_Dry
rs6050455	A	G	0.3575	0.771984	0.00983584	0.5	Bioagecacceleration	20	2574223	0.0776	4.09e-06	489	Micrococcaceae_Dry
rs6052699	A	G	0.3024	0.513292	0.00853027	0.13	Bioagecacceleration	20	4611877	0.0589	2.83e-07	489	Micrococcaceae_Dry
rs6070813	A	G	-0.424	0.884458	0.0140468	0.95	Bioagecacceleration	20	58062146	0.0925	4.55e-06	489	Micrococcaceae_Dry
rs61285726	A	G	0.5597	0.911043	0.0134544	0.7	Bioagecacceleration	12	39548032	0.1098	3.45e-07	489	Micrococcaceae_Dry
rs61922058	A	G	-0.4465	0.847648	0.0125597	0.67	Bioagecacceleration	12	12514835	0.0886	4.74e-07	489	Micrococcaceae_Dry
rs61938382	A	C	-0.332	0.704499	0.00926151	0.23	Bioagecacceleration	12	107802980	0.0725	4.67e-06	489	Micrococcaceae_Dry
rs61965996	A	C	0.4752	0.894683	0.0122736	0.38	Bioagecacceleration	13	103360555	0.1007	2.36e-06	489	Micrococcaceae_Dry
rs62064568	T	C	0.3783	0.788344	0.0105654	0.55	Bioagecacceleration	17	46698228	0.0759	6.25e-07	489	Micrococcaceae_Dry
rs62267685	T	C	-0.5994	0.931493	0.0177738	0.72	Bioagecacceleration	3	87427193	0.1235	1.22e-06	489	Micrococcaceae_Dry
rs62445081	T	G	-0.5665	0.915133	0.0166559	0.41	Bioagecacceleration	7	16945273	0.1105	2.95e-07	489	Micrococcaceae_Dry
rs6496878	T	C	0.3423	0.744376	0.0099765	0.035	Bioagecacceleration	15	92477979	0.072	1.97e-06	489	Micrococcaceae_Dry
rs6581377	A	G	-0.3343	0.667689	0.00893403	0.086	Bioagecacceleration	12	61747525	0.0685	1.06e-06	489	Micrococcaceae_Dry
rs6596148	T	C	0.4386	0.820041	0.0116216	0.33	Bioagecacceleration	5	133112458	0.084	1.75e-07	489	Micrococcaceae_Dry
rs6696837	T	G	0.3485	0.526585	0.00935053	0.92	Bioagecacceleration	1	237269434	0.0648	7.4e-08	489	Micrococcaceae_Dry
rs6702180	A	G	-0.3486	0.763804	0.0102921	0.54	Bioagecacceleration	1	24882805	0.0751	3.47e-06	489	Micrococcaceae_Dry
rs6734285	A	G	0.3479	0.762781	0.010175	0.81	Bioagecacceleration	2	197834551	0.0742	2.74e-06	489	Micrococcaceae_Dry
rs675566	A	C	-0.3264	0.634969	0.00926115	0.1	Bioagecacceleration	18	38579776	0.065	5.22e-07	489	Micrococcaceae_Dry
rs6778791	T	C	0.3484	0.700409	0.00921512	0.64	Bioagecacceleration	3	143846398	0.0662	1.39e-07	489	Micrococcaceae_Dry
rs6838099	T	C	0.3794	0.808793	0.0109812	0.47	Bioagecacceleration	4	35137603	0.0783	1.26e-06	489	Micrococcaceae_Dry
rs7035425	T	G	0.3552	0.57771	0.00863854	0.76	Bioagecacceleration	9	85873184	0.063	1.71e-08	489	Micrococcaceae_Dry
rs7037742	T	C	-0.3871	0.790389	0.0101531	0.7	Bioagecacceleration	9	114636370	0.0768	4.61e-07	489	Micrococcaceae_Dry
rs7159202	T	G	-0.6568	0.941718	0.0170164	0.33	Bioagecacceleration	14	65682389	0.1369	1.61e-06	489	Micrococcaceae_Dry
rs7173598	T	G	-0.2837	0.50409	0.00859747	0.71	Bioagecacceleration	15	24030115	0.0613	3.65e-06	489	Micrococcaceae_Dry
rs72649482	A	T	0.5653	0.927403	0.0184589	0.32	Bioagecacceleration	4	76679696	0.1209	2.9e-06	489	Micrococcaceae_Dry
rs72743898	C	G	-0.6152	0.936605	0.0150729	0.26	Bioagecacceleration	5	40354421	0.123	5.62e-07	489	Micrococcaceae_Dry
rs72835947	T	C	0.4952	0.879346	0.0127353	0.63	Bioagecacceleration	6	581252	0.0961	2.59e-07	489	Micrococcaceae_Dry
rs72862969	A	G	0.6725	0.924335	0.0190815	0.5	Bioagecacceleration	2	34035434	0.1124	2.19e-09	489	Micrococcaceae_Dry
rs73020523	A	G	0.4932	0.907975	0.0153578	0.39	Bioagecacceleration	6	164535399	0.1079	4.89e-06	489	Micrococcaceae_Dry
rs73184098	A	T	-0.4599	0.803681	0.0112455	0.57	Bioagecacceleration	7	104781735	0.0812	1.51e-08	489	Micrococcaceae_Dry
rs754297	T	C	0.4172	0.805726	0.0107766	0.8	Bioagecacceleration	12	30270820	0.0768	5.52e-08	489	Micrococcaceae_Dry
rs75443359	C	G	0.7371	0.939673	0.0171147	0.83	Bioagecacceleration	16	78864085	0.1288	1.05e-08	489	Micrococcaceae_Dry
rs7585985	T	C	0.3985	0.674847	0.00907832	0.17	Bioagecacceleration	2	46098608	0.0685	5.85e-09	489	Micrococcaceae_Dry
rs7589210	T	C	0.3077	0.526585	0.00856605	0.42	Bioagecacceleration	2	65103319	0.0634	1.23e-06	489	Micrococcaceae_Dry
rs7603251	T	C	0.6002	0.923313	0.0146349	0.47	Bioagecacceleration	2	117235381	0.118	3.63e-07	489	Micrococcaceae_Dry
rs7669737	A	G	0.2916	0.510225	0.00863627	0.73	Bioagecacceleration	4	162361217	0.0621	2.7e-06	489	Micrococcaceae_Dry
rs76711108	T	C	-0.5069	0.903885	0.0159826	0.82	Bioagecacceleration	4	137353012	0.1023	7.27e-07	489	Micrococcaceae_Dry
rs7712447	A	G	-0.3492	0.786299	0.0113701	0.97	Bioagecacceleration	5	79443169	0.0752	3.38e-06	489	Micrococcaceae_Dry
rs77225474	T	C	0.7276	0.93865	0.0195301	0.85	Bioagecacceleration	9	18548841	0.133	4.45e-08	489	Micrococcaceae_Dry
rs77505408	A	G	0.7649	0.948875	0.0145168	0.4	Bioagecacceleration	3	55598594	0.1444	1.17e-07	489	Micrococcaceae_Dry
rs7801794	A	G	0.3612	0.793456	0.0102709	0.23	Bioagecacceleration	7	38209837	0.0783	3.93e-06	489	Micrococcaceae_Dry
rs7808223	T	C	0.3673	0.816973	0.0109898	0.55	Bioagecacceleration	7	95742412	0.0801	4.58e-06	489	Micrococcaceae_Dry
rs79210200	T	C	-0.5146	0.91002	0.013472	0.89	Bioagecacceleration	4	127274418	0.1086	2.16e-06	489	Micrococcaceae_Dry
rs7930632	T	C	0.3948	0.822086	0.0106315	0.78	Bioagecacceleration	11	78858586	0.0815	1.27e-06	489	Micrococcaceae_Dry
rs7938703	A	G	-0.3444	0.701431	0.00917727	0.57	Bioagecacceleration	11	132844883	0.0679	3.94e-07	489	Micrococcaceae_Dry
rs80079599	T	C	-0.5029	0.911043	0.0165605	0.27	Bioagecacceleration	1	147282416	0.1064	2.3e-06	489	Micrococcaceae_Dry
rs8113256	A	G	-0.4023	0.796524	0.0110703	0.092	Bioagecacceleration	19	53396490	0.0833	1.35e-06	489	Micrococcaceae_Dry
rs845681	A	G	0.6178	0.924335	0.0167104	0.11	Bioagecacceleration	21	32789679	0.1183	1.78e-07	489	Micrococcaceae_Dry
rs858550	A	C	-0.3475	0.721881	0.00977626	0.42	Bioagecacceleration	1	167479765	0.0694	5.57e-07	489	Micrococcaceae_Dry
rs861937	A	G	0.4882	0.861963	0.0122004	0.24	Bioagecacceleration	8	5352034	0.0889	3.99e-08	489	Micrococcaceae_Dry
rs910379	C	G	-0.4782	0.845603	0.0107979	0.66	Bioagecacceleration	20	8685779	0.0844	1.45e-08	489	Micrococcaceae_Dry
rs912091	T	C	-0.3204	0.678937	0.00905483	0.021	Bioagecacceleration	13	53473679	0.0687	3.13e-06	489	Micrococcaceae_Dry
rs9493019	A	C	-0.4245	0.851738	0.0112422	0.23	Bioagecacceleration	6	131856473	0.0858	7.51e-07	489	Micrococcaceae_Dry
rs9567729	T	G	0.4868	0.904908	0.0134099	0.31	Bioagecacceleration	13	47389947	0.0982	7.2e-07	489	Micrococcaceae_Dry
rs9821750	C	G	-0.3602	0.704499	0.00972469	0.36	Bioagecacceleration	3	72313166	0.0709	3.81e-07	489	Micrococcaceae_Dry
rs9855292	A	G	0.4557	0.850716	0.012271	0.84	Bioagecacceleration	3	181161490	0.094	1.25e-06	489	Micrococcaceae_Dry
rs9878947	T	C	0.3974	0.657464	0.00879047	0.69	Bioagecacceleration	3	164556980	0.0634	3.76e-10	489	Micrococcaceae_Dry
rs9930694	A	G	0.3204	0.670757	0.00901671	0.21	Bioagecacceleration	16	13493513	0.0674	2e-06	489	Micrococcaceae_Dry
rs10017367	A	G	0.3576	0.736364	0.00974152	0.32	Bioagecacceleration	4	189110786	0.0735	1.16e-06	440	ASV005_Dry
rs10043093	A	C	0.3227	0.557955	0.00862665	0.83	Bioagecacceleration	5	40324220	0.0686	2.53e-06	440	ASV005_Dry
rs10125884	C	G	-0.4025	0.773864	0.00990333	0.48	Bioagecacceleration	9	19158229	0.0803	5.37e-07	440	ASV005_Dry
rs10155565	T	C	-0.3368	0.620455	0.00908652	0.45	Bioagecacceleration	5	96660955	0.0672	5.31e-07	440	ASV005_Dry
rs10161184	A	G	0.3423	0.594318	0.00885357	0.14	Bioagecacceleration	12	122812291	0.0738	3.49e-06	440	ASV005_Dry
rs11096662	T	C	-0.2994	0.653409	0.00884648	0.5	Bioagecacceleration	2	20594114	0.0645	3.45e-06	440	ASV005_Dry
rs111659264	A	G	0.5883	0.893182	0.0142709	0.055	Bioagecacceleration	17	20945830	0.107	3.79e-08	440	ASV005_Dry
rs11182160	T	C	0.6368	0.922727	0.0149186	0.75	Bioagecacceleration	12	43955483	0.124	2.8e-07	440	ASV005_Dry
rs112949029	A	G	-0.5123	0.902273	0.016368	0.16	Bioagecacceleration	14	89893430	0.1113	4.12e-06	440	ASV005_Dry
rs113641840	C	G	0.3397	0.696591	0.00917431	0.73	Bioagecacceleration	11	92776546	0.0701	1.27e-06	440	ASV005_Dry
rs11466661	T	G	-0.3356	0.659091	0.00936214	0.56	Bioagecacceleration	4	38774482	0.0678	7.54e-07	440	ASV005_Dry
rs11603084	T	C	-0.3227	0.528409	0.00894224	1	Bioagecacceleration	11	5214469	0.0677	1.84e-06	440	ASV005_Dry
rs11605864	A	C	0.7815	0.932955	0.01573	0.96	Bioagecacceleration	11	42110038	0.1248	3.73e-10	440	ASV005_Dry
rs11739114	A	G	-0.687	0.942045	0.017483	0.99	Bioagecacceleration	5	178428290	0.1454	2.31e-06	440	ASV005_Dry
rs11763408	C	G	0.4562	0.840909	0.0113143	0.33	Bioagecacceleration	7	45068583	0.0904	4.55e-07	440	ASV005_Dry
rs11772335	T	C	0.4176	0.802273	0.011081	0.37	Bioagecacceleration	7	155360511	0.0763	4.39e-08	440	ASV005_Dry
rs11780133	A	G	-0.3748	0.773864	0.0105359	0.14	Bioagecacceleration	8	3372860	0.0812	3.87e-06	440	ASV005_Dry
rs11894060	A	C	0.3521	0.692045	0.00930917	0.058	Bioagecacceleration	2	141084395	0.0702	5.27e-07	440	ASV005_Dry
rs12073680	A	G	-0.6054	0.905682	0.0131708	0.054	Bioagecacceleration	1	232644654	0.1149	1.39e-07	440	ASV005_Dry
rs12299546	T	C	-0.3752	0.710227	0.00995456	0.89	Bioagecacceleration	12	101130909	0.0762	8.57e-07	440	ASV005_Dry
rs12300674	C	G	-0.4229	0.735227	0.0102197	0.67	Bioagecacceleration	12	15270704	0.0777	5.19e-08	440	ASV005_Dry
rs12402627	A	G	-0.6249	0.932955	0.0159121	0.67	Bioagecacceleration	1	199973963	0.1368	4.92e-06	440	ASV005_Dry
rs12406426	T	C	0.5593	0.919318	0.0140994	0.74	Bioagecacceleration	1	61524528	0.1207	3.6e-06	440	ASV005_Dry
rs12418991	A	G	-0.5841	0.928409	0.0146333	0.78	Bioagecacceleration	11	131373390	0.124	2.5e-06	440	ASV005_Dry
rs12492852	T	C	-0.2985	0.5375	0.00864816	0.29	Bioagecacceleration	3	126859626	0.065	4.33e-06	440	ASV005_Dry
rs12549348	T	C	0.4069	0.794318	0.0117459	0.52	Bioagecacceleration	8	118812613	0.0841	1.32e-06	440	ASV005_Dry
rs12589299	A	G	0.5952	0.911364	0.0165318	0.73	Bioagecacceleration	14	69956906	0.1126	1.24e-07	440	ASV005_Dry
rs12672776	T	C	0.7768	0.9375	0.0160388	0.7	Bioagecacceleration	7	100653451	0.1395	2.55e-08	440	ASV005_Dry
rs12701077	A	T	0.4575	0.745455	0.00999616	0.22	Bioagecacceleration	7	31405226	0.0755	1.38e-09	440	ASV005_Dry
rs12809105	T	C	0.3359	0.528409	0.00864383	0.34	Bioagecacceleration	12	14309666	0.073	4.13e-06	440	ASV005_Dry
rs13082455	T	G	-0.3305	0.643182	0.00873639	0.83	Bioagecacceleration	3	148618975	0.0705	2.8e-06	440	ASV005_Dry
rs13134519	T	C	-0.3416	0.670455	0.00893255	0.5	Bioagecacceleration	4	177969697	0.0718	1.95e-06	440	ASV005_Dry
rs13193250	T	C	-0.3529	0.717045	0.00985222	1	Bioagecacceleration	6	3470613	0.0744	2.1e-06	440	ASV005_Dry
rs13267387	T	C	-0.5277	0.876136	0.0130361	0.96	Bioagecacceleration	8	8542718	0.1001	1.36e-07	440	ASV005_Dry
rs13280280	T	C	-0.428	0.842045	0.0119901	0.67	Bioagecacceleration	8	39701307	0.0871	8.94e-07	440	ASV005_Dry
rs13280933	A	G	-0.3587	0.693182	0.00921378	0.71	Bioagecacceleration	8	60308317	0.0747	1.59e-06	440	ASV005_Dry
rs1339844	A	G	-0.3417	0.731818	0.00999564	0.051	Bioagecacceleration	10	84866669	0.0736	3.42e-06	440	ASV005_Dry
rs1543478	A	G	0.4496	0.786364	0.0101301	0.48	Bioagecacceleration	14	35898062	0.0874	2.65e-07	440	ASV005_Dry
rs1558679	T	C	-0.4123	0.827273	0.0109451	0.14	Bioagecacceleration	16	54535073	0.0894	4.01e-06	440	ASV005_Dry
rs1590353	T	C	-0.4453	0.843182	0.0117521	0.55	Bioagecacceleration	13	95063631	0.0936	1.98e-06	440	ASV005_Dry
rs17060497	T	C	-0.3983	0.793182	0.0106877	0.92	Bioagecacceleration	9	77411390	0.081	8.78e-07	440	ASV005_Dry
rs17338700	T	C	0.4479	0.859091	0.0123855	0.33	Bioagecacceleration	2	33988173	0.0962	3.26e-06	440	ASV005_Dry
rs17469460	A	G	-0.4879	0.857955	0.0126951	0.047	Bioagecacceleration	3	107225278	0.0975	5.68e-07	440	ASV005_Dry
rs17601051	A	G	-0.5688	0.9125	0.0163677	0.35	Bioagecacceleration	8	136476759	0.1169	1.15e-06	440	ASV005_Dry
rs1786648	A	G	0.3177	0.489773	0.00856369	0.99	Bioagecacceleration	18	24462611	0.0624	3.57e-07	440	ASV005_Dry
rs1929842	C	G	-0.3733	0.735227	0.0103138	0.27	Bioagecacceleration	9	107633623	0.0743	4.99e-07	440	ASV005_Dry
rs2010828	T	C	0.5144	0.8875	0.0129082	0.14	Bioagecacceleration	1	154314225	0.101	3.5e-07	440	ASV005_Dry
rs2240678	T	C	-0.4696	0.893182	0.0146153	0.014	Bioagecacceleration	19	5041178	0.0995	2.38e-06	440	ASV005_Dry
rs226826	A	G	0.3512	0.55	0.00864873	0.7	Bioagecacceleration	20	46854482	0.0712	8.11e-07	440	ASV005_Dry
rs2275580	T	C	-0.3886	0.615909	0.00871799	0.94	Bioagecacceleration	10	99125949	0.0668	6.04e-09	440	ASV005_Dry
rs234587	T	C	-0.317	0.617045	0.00873085	0.96	Bioagecacceleration	14	97089607	0.0676	2.74e-06	440	ASV005_Dry
rs2388392	T	C	-0.5649	0.918182	0.0144482	0.36	Bioagecacceleration	10	2674678	0.122	3.62e-06	440	ASV005_Dry
rs258336	T	G	-0.3188	0.513636	0.0085872	0.89	Bioagecacceleration	16	89720831	0.0668	1.79e-06	440	ASV005_Dry
rs273958	T	C	0.3184	0.598864	0.00871092	0.7	Bioagecacceleration	7	137599375	0.0695	4.66e-06	440	ASV005_Dry
rs2796231	T	C	-0.6516	0.930682	0.0170153	0.61	Bioagecacceleration	1	207998361	0.1294	4.78e-07	440	ASV005_Dry
rs28408301	A	G	0.4101	0.845455	0.0126246	0.95	Bioagecacceleration	15	52512557	0.0877	2.95e-06	440	ASV005_Dry
rs2851622	C	G	0.3963	0.782955	0.0109098	0.66	Bioagecacceleration	11	97709153	0.0768	2.46e-07	440	ASV005_Dry
rs286727	A	G	-0.3994	0.768182	0.0102297	0.93	Bioagecacceleration	5	105139420	0.0755	1.2e-07	440	ASV005_Dry
rs2916154	T	C	-0.3018	0.639773	0.00942613	0.82	Bioagecacceleration	17	65492574	0.0652	3.7e-06	440	ASV005_Dry
rs308206	T	C	-0.3265	0.5375	0.00865145	0.67	Bioagecacceleration	5	93732334	0.0665	9.25e-07	440	ASV005_Dry
rs3093000	T	C	-0.3254	0.670455	0.00923075	0.46	Bioagecacceleration	6	167554197	0.07	3.34e-06	440	ASV005_Dry
rs34373811	T	G	-0.4034	0.746591	0.0100351	0.3	Bioagecacceleration	9	1784713	0.0748	6.9e-08	440	ASV005_Dry
rs3990403	T	C	-0.4359	0.847727	0.0117699	0.46	Bioagecacceleration	8	38000267	0.0893	1.05e-06	440	ASV005_Dry
rs4084217	A	G	0.3759	0.577273	0.00861394	0.9	Bioagecacceleration	6	148180666	0.0625	1.76e-09	440	ASV005_Dry
rs4147518	A	G	0.3197	0.577273	0.00855995	0.062	Bioagecacceleration	8	118430049	0.0692	3.84e-06	440	ASV005_Dry
rs4238164	A	C	-0.3874	0.764773	0.0102695	0.34	Bioagecacceleration	13	23794884	0.0833	3.31e-06	440	ASV005_Dry
rs4611134	T	C	0.343	0.552273	0.00857207	0.97	Bioagecacceleration	10	133471652	0.0675	3.81e-07	440	ASV005_Dry
rs4750255	T	C	0.3387	0.653409	0.00942267	0.15	Bioagecacceleration	10	12794322	0.0717	2.29e-06	440	ASV005_Dry
rs4972492	T	C	-0.4902	0.871591	0.0125036	0.6	Bioagecacceleration	2	176746115	0.1017	1.43e-06	440	ASV005_Dry
rs5012853	A	G	0.4968	0.868182	0.0118846	0.86	Bioagecacceleration	14	90282060	0.0965	2.64e-07	440	ASV005_Dry
rs508618	A	G	-0.403	0.825	0.010773	0.88	Bioagecacceleration	1	231532312	0.0856	2.51e-06	440	ASV005_Dry
rs55699201	T	C	0.6404	0.938636	0.018074	0.32	Bioagecacceleration	5	53436442	0.1391	4.15e-06	440	ASV005_Dry
rs55811125	T	C	0.3223	0.618182	0.00885973	0.58	Bioagecacceleration	9	76967000	0.0668	1.38e-06	440	ASV005_Dry
rs55829197	T	G	0.5296	0.892045	0.0143819	0.11	Bioagecacceleration	6	62386090	0.1101	1.52e-06	440	ASV005_Dry
rs55877982	T	G	0.3975	0.778409	0.00997029	0.32	Bioagecacceleration	4	132832700	0.0833	1.82e-06	440	ASV005_Dry
rs574112	A	G	0.524	0.888636	0.0144867	0.28	Bioagecacceleration	10	739162	0.1036	4.27e-07	440	ASV005_Dry
rs589835	A	G	0.3543	0.773864	0.0111184	0.65	Bioagecacceleration	18	60160327	0.0776	4.9e-06	440	ASV005_Dry
rs59028650	A	G	-0.7638	0.944318	0.0139423	0.73	Bioagecacceleration	9	2143618	0.1471	2.09e-07	440	ASV005_Dry
rs59776826	T	C	-0.4686	0.8625	0.0115151	0.13	Bioagecacceleration	3	13826885	0.0956	9.37e-07	440	ASV005_Dry
rs6069670	T	G	-0.3775	0.775	0.011093	0.44	Bioagecacceleration	20	54814658	0.0818	3.9e-06	440	ASV005_Dry
rs62334149	A	G	0.4544	0.863636	0.0118022	1	Bioagecacceleration	4	169351140	0.0933	1.1e-06	440	ASV005_Dry
rs6449307	A	G	0.3195	0.5875	0.00868872	0.83	Bioagecacceleration	4	17522511	0.0651	9.4e-07	440	ASV005_Dry
rs6460810	A	G	-0.3555	0.627273	0.0093488	0.72	Bioagecacceleration	7	11390414	0.0683	1.92e-07	440	ASV005_Dry
rs6534109	T	C	-0.507	0.806818	0.0115584	0.24	Bioagecacceleration	4	119793273	0.0829	9.6e-10	440	ASV005_Dry
rs6695420	A	G	-0.6848	0.946591	0.0195634	0.31	Bioagecacceleration	1	99743634	0.1406	1.11e-06	440	ASV005_Dry
rs6761039	T	C	0.5761	0.920455	0.0153707	0.43	Bioagecacceleration	2	67075367	0.1231	2.85e-06	440	ASV005_Dry
rs6785758	A	G	-0.4166	0.814773	0.0112279	0.98	Bioagecacceleration	3	73000499	0.0861	1.31e-06	440	ASV005_Dry
rs6844434	A	C	0.3145	0.55	0.00862619	0.3	Bioagecacceleration	4	139727944	0.0658	1.78e-06	440	ASV005_Dry
rs6850676	T	C	0.5525	0.904545	0.0138297	0.52	Bioagecacceleration	4	157433902	0.1167	2.19e-06	440	ASV005_Dry
rs7101497	T	C	-0.3769	0.769318	0.0100162	0.33	Bioagecacceleration	11	108266855	0.0783	1.48e-06	440	ASV005_Dry
rs7181618	A	G	-0.3675	0.711364	0.00938104	0.7	Bioagecacceleration	15	42328756	0.0722	3.63e-07	440	ASV005_Dry
rs7196947	T	C	0.3796	0.639773	0.00904396	0.13	Bioagecacceleration	16	8689582	0.0665	1.16e-08	440	ASV005_Dry
rs7239759	T	C	0.3144	0.542045	0.00857149	0.48	Bioagecacceleration	18	57044710	0.0645	1.1e-06	440	ASV005_Dry
rs7273113	T	C	-0.4112	0.782955	0.0104979	0.41	Bioagecacceleration	20	16965218	0.0799	2.64e-07	440	ASV005_Dry
rs72750248	A	G	0.3326	0.645455	0.00885964	0.46	Bioagecacceleration	9	118717431	0.0699	1.97e-06	440	ASV005_Dry
rs72788666	A	G	-0.7191	0.943182	0.0190006	0.27	Bioagecacceleration	16	76721860	0.1463	8.86e-07	440	ASV005_Dry
rs72822447	A	G	-0.5823	0.927273	0.0141954	0.038	Bioagecacceleration	5	164295113	0.1232	2.26e-06	440	ASV005_Dry
rs72894256	A	G	0.7657	0.940909	0.0183126	0.64	Bioagecacceleration	18	36995706	0.1432	8.97e-08	440	ASV005_Dry
rs72936465	A	G	-0.6788	0.944318	0.0188201	0.74	Bioagecacceleration	18	9487799	0.1477	4.34e-06	440	ASV005_Dry
rs7295891	T	C	0.4886	0.843182	0.0116018	0.085	Bioagecacceleration	12	28082890	0.096	3.57e-07	440	ASV005_Dry
rs73026084	T	G	0.4376	0.834091	0.0116923	0.84	Bioagecacceleration	2	168440669	0.0923	2.14e-06	440	ASV005_Dry
rs73139785	A	G	0.371	0.776136	0.0109933	0.22	Bioagecacceleration	7	77629598	0.0775	1.67e-06	440	ASV005_Dry
rs73165646	A	G	0.536	0.892045	0.0136899	0.78	Bioagecacceleration	12	130622989	0.1085	7.73e-07	440	ASV005_Dry
rs73177165	A	G	-0.3907	0.790909	0.0104256	0.24	Bioagecacceleration	7	83298027	0.0827	2.33e-06	440	ASV005_Dry
rs7318504	A	C	0.4065	0.7875	0.0104108	0.081	Bioagecacceleration	13	103641310	0.0795	3.2e-07	440	ASV005_Dry
rs733251	T	C	-0.3621	0.770455	0.0106188	0.97	Bioagecacceleration	5	57431464	0.0769	2.49e-06	440	ASV005_Dry
rs74024091	A	G	-0.4376	0.828409	0.012261	0.7	Bioagecacceleration	15	76443964	0.0909	1.48e-06	440	ASV005_Dry
rs7477765	T	C	-0.3164	0.536364	0.0086066	0.0051	Bioagecacceleration	10	64591744	0.0675	2.73e-06	440	ASV005_Dry
rs75482725	A	T	0.641	0.939773	0.0148541	0.4	Bioagecacceleration	17	75901285	0.1371	2.95e-06	440	ASV005_Dry
rs75564432	T	C	0.4649	0.8625	0.012407	0.32	Bioagecacceleration	15	93832547	0.0912	3.44e-07	440	ASV005_Dry
rs77226087	A	G	-0.4984	0.898864	0.0166714	0.49	Bioagecacceleration	8	20739650	0.1046	1.91e-06	440	ASV005_Dry
rs7728739	T	C	0.4403	0.765909	0.00978777	0.88	Bioagecacceleration	5	147509727	0.0769	1.03e-08	440	ASV005_Dry
rs7874485	A	G	0.3605	0.725	0.0094971	0.63	Bioagecacceleration	9	88829796	0.0722	5.91e-07	440	ASV005_Dry
rs78802615	A	G	0.667	0.936364	0.0167314	0.99	Bioagecacceleration	3	80738930	0.1339	6.34e-07	440	ASV005_Dry
rs790590	C	G	-0.3803	0.780682	0.00998523	0.5	Bioagecacceleration	6	91090005	0.079	1.5e-06	440	ASV005_Dry
rs79125257	A	C	0.6425	0.940909	0.0173636	0.23	Bioagecacceleration	14	23956879	0.1384	3.44e-06	440	ASV005_Dry
rs7945067	T	C	-0.3256	0.7125	0.00976306	0.85	Bioagecacceleration	11	119678445	0.071	4.46e-06	440	ASV005_Dry
rs79606156	T	C	-0.685	0.943182	0.0170166	0.49	Bioagecacceleration	5	79401509	0.1402	1.04e-06	440	ASV005_Dry
rs79713873	A	G	0.7611	0.927273	0.0166192	0.56	Bioagecacceleration	3	119231627	0.1304	5.26e-09	440	ASV005_Dry
rs797179	A	G	0.4236	0.817045	0.0110709	0.39	Bioagecacceleration	12	10895357	0.0896	2.27e-06	440	ASV005_Dry
rs79778624	A	G	0.6268	0.9375	0.0163634	0.49	Bioagecacceleration	3	61063868	0.1302	1.48e-06	440	ASV005_Dry
rs80315778	A	G	0.4763	0.85	0.0129932	0.06	Bioagecacceleration	11	11767584	0.0934	3.42e-07	440	ASV005_Dry
rs818451	T	G	-0.3913	0.652273	0.00931515	0.36	Bioagecacceleration	6	152924673	0.07	2.24e-08	440	ASV005_Dry
rs849266	A	G	-0.6239	0.932955	0.0180273	0.33	Bioagecacceleration	2	206275060	0.1268	8.66e-07	440	ASV005_Dry
rs857635	T	C	0.3074	0.534091	0.00855144	0.85	Bioagecacceleration	1	168833537	0.0655	2.73e-06	440	ASV005_Dry
rs884587	T	C	-0.3701	0.7125	0.00934408	0.86	Bioagecacceleration	10	112374302	0.0741	5.96e-07	440	ASV005_Dry
rs9282766	T	C	-0.5508	0.902273	0.0145242	0.63	Bioagecacceleration	2	227655348	0.1108	6.71e-07	440	ASV005_Dry
rs9438880	A	G	-0.4096	0.843182	0.0110277	0.11	Bioagecacceleration	1	25322574	0.0879	3.18e-06	440	ASV005_Dry
rs9490232	T	C	0.3748	0.5625	0.00862307	0.93	Bioagecacceleration	6	121721586	0.0663	1.6e-08	440	ASV005_Dry
rs9523933	A	G	-0.3061	0.6	0.00862729	0.14	Bioagecacceleration	13	93791169	0.0649	2.36e-06	440	ASV005_Dry
rs9559946	A	C	0.4509	0.852273	0.0119342	0.27	Bioagecacceleration	13	111700106	0.0957	2.44e-06	440	ASV005_Dry
rs9891789	A	G	0.3299	0.680682	0.00924136	0.69	Bioagecacceleration	17	55352682	0.0718	4.29e-06	440	ASV005_Dry
rs9952646	A	G	-0.4426	0.809091	0.0114343	0.44	Bioagecacceleration	18	75341427	0.0839	1.31e-07	440	ASV005_Dry
rs10019089	C	G	0.4653	0.802281	0.0111948	0.8	Bioagecacceleration	4	183919097	0.0995	2.92e-06	263	ASV042_Dry
rs1003205	T	C	0.4695	0.756654	0.00985353	0.81	Bioagecacceleration	14	87313907	0.0957	9.18e-07	263	ASV042_Dry
rs10094763	T	G	-0.4853	0.711027	0.00924133	0.58	Bioagecacceleration	8	127410572	0.0911	1e-07	263	ASV042_Dry
rs10108173	A	G	0.4731	0.519011	0.00858902	0.14	Bioagecacceleration	8	25606163	0.0831	1.24e-08	263	ASV042_Dry
rs1013461	A	T	-0.5679	0.88403	0.0131654	0.9	Bioagecacceleration	14	34005409	0.1229	3.84e-06	263	ASV042_Dry
rs10435366	T	C	0.431	0.678707	0.00923263	0.82	Bioagecacceleration	7	112016581	0.0921	2.9e-06	263	ASV042_Dry
rs10765037	A	G	-0.416	0.673004	0.00959528	0.85	Bioagecacceleration	10	132932470	0.0902	3.93e-06	263	ASV042_Dry
rs10818440	T	C	0.5181	0.847909	0.0132641	0.1	Bioagecacceleration	9	123113658	0.1102	2.56e-06	263	ASV042_Dry
rs10830680	T	G	-0.5203	0.834601	0.0113029	0.92	Bioagecacceleration	11	90969158	0.1114	3.03e-06	263	ASV042_Dry
rs10942077	T	C	-0.5076	0.815589	0.0107738	0.15	Bioagecacceleration	5	24890941	0.1108	4.62e-06	263	ASV042_Dry
rs11047421	T	C	0.4811	0.781369	0.0101426	0.47	Bioagecacceleration	12	24559040	0.1028	2.85e-06	263	ASV042_Dry
rs11066408	C	G	-0.591	0.855513	0.0123146	0.6	Bioagecacceleration	12	113207311	0.1118	1.26e-07	263	ASV042_Dry
rs11066505	A	G	0.4165	0.509506	0.00857791	0.51	Bioagecacceleration	12	109844432	0.0835	6.04e-07	263	ASV042_Dry
rs11074239	A	G	0.5357	0.76616	0.00941068	0.55	Bioagecacceleration	15	94458150	0.1028	1.87e-07	263	ASV042_Dry
rs11117608	A	G	-0.4926	0.718631	0.0093749	0.93	Bioagecacceleration	1	216701242	0.0854	8.07e-09	263	ASV042_Dry
rs11224045	A	G	-0.6309	0.880228	0.0141347	0.47	Bioagecacceleration	11	134734458	0.133	2.09e-06	263	ASV042_Dry
rs11242909	T	C	0.4367	0.735741	0.010163	0.98	Bioagecacceleration	6	477065	0.0904	1.38e-06	263	ASV042_Dry
rs112529243	T	C	-0.6598	0.863118	0.0120747	0.067	Bioagecacceleration	14	95176118	0.1292	3.24e-07	263	ASV042_Dry
rs113717146	A	T	0.7322	0.882129	0.0122821	0.025	Bioagecacceleration	2	19380708	0.1261	6.41e-09	263	ASV042_Dry
rs11582386	T	C	-0.7109	0.891635	0.0124963	0.046	Bioagecacceleration	1	179231878	0.1296	4.09e-08	263	ASV042_Dry
rs11599350	A	G	0.4422	0.768061	0.0108084	0.25	Bioagecacceleration	10	77036594	0.0963	4.44e-06	263	ASV042_Dry
rs11641649	T	C	0.4368	0.585551	0.00874094	0.18	Bioagecacceleration	16	15867564	0.0843	2.19e-07	263	ASV042_Dry
rs11670740	A	G	-0.4765	0.773764	0.0103072	0.87	Bioagecacceleration	19	11254632	0.097	8.93e-07	263	ASV042_Dry
rs11696361	T	C	0.4244	0.663498	0.00909138	0.12	Bioagecacceleration	20	45490560	0.0898	2.29e-06	263	ASV042_Dry
rs11701534	T	C	-0.5284	0.802281	0.0121641	0.58	Bioagecacceleration	21	32970274	0.1078	9.42e-07	263	ASV042_Dry
rs11854068	A	G	0.8524	0.941065	0.0188104	0.064	Bioagecacceleration	15	26354419	0.1595	9.08e-08	263	ASV042_Dry
rs1219571	A	G	-0.3977	0.515209	0.0085415	0.8	Bioagecacceleration	10	36521163	0.0808	8.43e-07	263	ASV042_Dry
rs12196501	T	G	-0.6304	0.819392	0.0113228	0.18	Bioagecacceleration	6	91590301	0.1123	1.98e-08	263	ASV042_Dry
rs12407757	A	G	-0.4013	0.697719	0.0089315	0.87	Bioagecacceleration	1	147104814	0.0874	4.34e-06	263	ASV042_Dry
rs12508492	T	C	-0.8857	0.93346	0.0185907	0.75	Bioagecacceleration	4	112696927	0.1612	3.95e-08	263	ASV042_Dry
rs12513987	T	C	-0.4388	0.610266	0.00885912	0.1	Bioagecacceleration	5	163334786	0.0866	3.98e-07	263	ASV042_Dry
rs12571587	T	C	-0.427	0.501901	0.00855328	0.008	Bioagecacceleration	10	116415598	0.0809	1.32e-07	263	ASV042_Dry
rs12589512	C	G	0.5271	0.834601	0.0127321	0.14	Bioagecacceleration	14	71100831	0.1129	3.04e-06	263	ASV042_Dry
rs12615625	A	G	-0.3859	0.553232	0.00856399	0.49	Bioagecacceleration	2	75549884	0.0809	1.86e-06	263	ASV042_Dry
rs12635946	T	C	0.434	0.61597	0.00899823	0.95	Bioagecacceleration	3	112916918	0.0845	2.84e-07	263	ASV042_Dry
rs12655049	T	C	-0.4372	0.764259	0.010414	0.45	Bioagecacceleration	5	40965514	0.095	4.23e-06	263	ASV042_Dry
rs12745997	A	C	0.3831	0.606464	0.00866518	0.14	Bioagecacceleration	1	169218340	0.0829	3.79e-06	263	ASV042_Dry
rs12950848	A	G	-0.4443	0.688213	0.00972638	0.75	Bioagecacceleration	17	12999427	0.087	3.3e-07	263	ASV042_Dry
rs13298654	T	C	-0.4535	0.619772	0.00880865	0.2	Bioagecacceleration	9	127041643	0.0859	1.28e-07	263	ASV042_Dry
rs1394670	A	G	0.549	0.768061	0.00978393	0.57	Bioagecacceleration	5	7353540	0.0953	8.34e-09	263	ASV042_Dry
rs139855233	T	G	-0.7842	0.931559	0.0191677	0.98	Bioagecacceleration	5	65672235	0.1615	1.21e-06	263	ASV042_Dry
rs1439432	A	G	0.5397	0.762357	0.00963722	0.91	Bioagecacceleration	18	1839387	0.0928	6.03e-09	263	ASV042_Dry
rs1533777	T	C	0.4329	0.711027	0.00919475	0.57	Bioagecacceleration	1	233479355	0.0932	3.41e-06	263	ASV042_Dry
rs1535625	A	G	-0.5739	0.815589	0.0112848	0.42	Bioagecacceleration	9	7132826	0.1062	6.55e-08	263	ASV042_Dry
rs1562121	A	G	0.6449	0.880228	0.0131819	0.81	Bioagecacceleration	13	43777114	0.1274	4.19e-07	263	ASV042_Dry
rs1622912	T	C	-0.4098	0.545627	0.00862115	0.07	Bioagecacceleration	12	127931111	0.0853	1.56e-06	263	ASV042_Dry
rs1700369	T	C	0.8796	0.946768	0.0200216	0.2	Bioagecacceleration	12	127842233	0.1918	4.51e-06	263	ASV042_Dry
rs17057865	A	G	0.8941	0.93346	0.018001	0.35	Bioagecacceleration	6	130090404	0.1726	2.22e-07	263	ASV042_Dry
rs17116975	A	G	0.8988	0.923954	0.0204062	0.94	Bioagecacceleration	8	13510884	0.1571	1.06e-08	263	ASV042_Dry
rs17119689	A	G	0.6462	0.885932	0.0169334	0.31	Bioagecacceleration	14	48580055	0.1244	2.05e-07	263	ASV042_Dry
rs17171742	A	G	-0.6338	0.885932	0.0129832	0.4	Bioagecacceleration	7	35755836	0.138	4.34e-06	263	ASV042_Dry
rs17675734	A	C	-0.5428	0.804183	0.0107556	0.41	Bioagecacceleration	2	148379965	0.1017	9.35e-08	263	ASV042_Dry
rs17733801	T	C	0.8486	0.948669	0.016916	0.056	Bioagecacceleration	5	56359567	0.1806	2.6e-06	263	ASV042_Dry
rs1789004	A	G	-0.3914	0.612167	0.00864983	0.063	Bioagecacceleration	11	56635769	0.0812	1.44e-06	263	ASV042_Dry
rs1917155	T	C	-0.4727	0.484791	0.00857745	0.69	Bioagecacceleration	10	87539487	0.0848	2.5e-08	263	ASV042_Dry
rs1980095	A	G	-0.8302	0.939163	0.0151473	0.068	Bioagecacceleration	4	57761832	0.1686	8.53e-07	263	ASV042_Dry
rs1994354	T	C	-0.6873	0.89924	0.015865	0.96	Bioagecacceleration	5	177020966	0.1402	9.54e-07	263	ASV042_Dry
rs2039969	A	T	0.6064	0.840304	0.0114529	0.1	Bioagecacceleration	20	1990641	0.1199	4.27e-07	263	ASV042_Dry
rs2099573	A	G	0.4669	0.591255	0.008685	0.31	Bioagecacceleration	8	57440366	0.0861	5.89e-08	263	ASV042_Dry
rs211805	T	C	-0.3957	0.60076	0.00883742	0.21	Bioagecacceleration	7	110091388	0.0846	2.92e-06	263	ASV042_Dry
rs2170269	T	C	-0.8017	0.93346	0.0177262	0.15	Bioagecacceleration	18	49325895	0.1745	4.35e-06	263	ASV042_Dry
rs2216821	A	T	0.485	0.743346	0.010016	0.7	Bioagecacceleration	2	31115246	0.0932	1.97e-07	263	ASV042_Dry
rs2458663	A	T	0.4342	0.63308	0.00879396	0.074	Bioagecacceleration	10	61623888	0.0829	1.62e-07	263	ASV042_Dry
rs2567503	T	C	-0.5393	0.81749	0.011646	0.44	Bioagecacceleration	17	70713365	0.1069	4.55e-07	263	ASV042_Dry
rs2609624	A	G	0.647	0.859316	0.0117741	0.25	Bioagecacceleration	8	34177533	0.1235	1.61e-07	263	ASV042_Dry
rs2656610	T	C	-0.5217	0.739544	0.00950402	0.48	Bioagecacceleration	16	79078185	0.0927	1.83e-08	263	ASV042_Dry
rs271668	T	C	-0.42	0.720532	0.00940658	0.82	Bioagecacceleration	17	47974073	0.0897	2.8e-06	263	ASV042_Dry
rs2744678	A	G	-0.5677	0.840304	0.0119396	0.92	Bioagecacceleration	1	14152217	0.1113	3.4e-07	263	ASV042_Dry
rs2798748	T	G	0.4269	0.659696	0.00904141	0.076	Bioagecacceleration	9	15333788	0.0928	4.27e-06	263	ASV042_Dry
rs2830596	A	G	-0.3875	0.511407	0.00865756	0.58	Bioagecacceleration	21	28355042	0.083	3.07e-06	263	ASV042_Dry
rs28425177	A	G	0.6485	0.904943	0.0139099	0.022	Bioagecacceleration	8	139940827	0.1347	1.48e-06	263	ASV042_Dry
rs28444790	T	C	0.8059	0.935361	0.0173941	0.47	Bioagecacceleration	4	84198681	0.1703	2.23e-06	263	ASV042_Dry
rs289999	T	C	0.4321	0.627376	0.00919422	0.83	Bioagecacceleration	7	25564438	0.0923	2.87e-06	263	ASV042_Dry
rs2930831	A	T	-0.4635	0.65019	0.00910634	0.13	Bioagecacceleration	5	96858397	0.0876	1.23e-07	263	ASV042_Dry
rs2935769	T	C	-0.4744	0.785171	0.0107247	0.5	Bioagecacceleration	8	109655737	0.0963	8.47e-07	263	ASV042_Dry
rs3012492	A	G	-0.6189	0.840304	0.0127707	0.97	Bioagecacceleration	10	17025685	0.1055	4.43e-09	263	ASV042_Dry
rs3101479	A	G	0.4285	0.572243	0.00873964	0.51	Bioagecacceleration	1	244471454	0.0895	1.7e-06	263	ASV042_Dry
rs34291415	A	G	-0.4181	0.688213	0.00907636	0.8	Bioagecacceleration	17	10957463	0.0899	3.29e-06	263	ASV042_Dry
rs34336263	T	C	-0.441	0.577947	0.00875024	0.98	Bioagecacceleration	7	96577989	0.09	9.67e-07	263	ASV042_Dry
rs34464091	T	G	-0.7271	0.889734	0.0135764	0.012	Bioagecacceleration	17	34269842	0.1349	7.04e-08	263	ASV042_Dry
rs35091678	T	C	-0.514	0.846008	0.0115694	0.78	Bioagecacceleration	13	107029254	0.1112	3.83e-06	263	ASV042_Dry
rs35493316	A	T	0.6187	0.885932	0.0138434	0.57	Bioagecacceleration	15	33881795	0.1355	4.97e-06	263	ASV042_Dry
rs35761484	C	G	0.7357	0.927757	0.0163151	0.83	Bioagecacceleration	11	122771872	0.1501	9.49e-07	263	ASV042_Dry
rs362270	T	G	0.4226	0.712928	0.00943047	0.24	Bioagecacceleration	4	3236135	0.0873	1.3e-06	263	ASV042_Dry
rs3814212	A	G	-0.4234	0.564639	0.00867764	0.35	Bioagecacceleration	10	85974381	0.0809	1.65e-07	263	ASV042_Dry
rs3850110	A	G	-0.5216	0.802281	0.0109446	0.29	Bioagecacceleration	16	78179754	0.1048	6.5e-07	263	ASV042_Dry
rs41420544	T	C	0.6706	0.889734	0.0133192	0.48	Bioagecacceleration	3	126576365	0.1363	8.61e-07	263	ASV042_Dry
rs4146580	T	C	-0.402	0.511407	0.00870483	0.17	Bioagecacceleration	2	164645126	0.0814	7.89e-07	263	ASV042_Dry
rs4368707	A	C	-0.4613	0.787072	0.0100581	0.31	Bioagecacceleration	5	83232813	0.0996	3.61e-06	263	ASV042_Dry
rs4396382	T	G	-0.5578	0.815589	0.0107814	0.8	Bioagecacceleration	13	29511558	0.113	7.94e-07	263	ASV042_Dry
rs4453027	T	G	-0.4172	0.541825	0.00874968	0.0073	Bioagecacceleration	1	41453453	0.0767	5.37e-08	263	ASV042_Dry
rs4461072	C	G	-0.5133	0.828897	0.0122395	0.56	Bioagecacceleration	16	90077661	0.1007	3.48e-07	263	ASV042_Dry
rs4470102	A	G	-0.5239	0.834601	0.0107736	0.95	Bioagecacceleration	15	94125796	0.1145	4.78e-06	263	ASV042_Dry
rs4622647	A	G	-0.5008	0.821293	0.0119746	0.51	Bioagecacceleration	2	212411610	0.107	2.89e-06	263	ASV042_Dry
rs4684723	A	G	0.6365	0.857414	0.0115198	0.92	Bioagecacceleration	3	10653913	0.1209	1.41e-07	263	ASV042_Dry
rs4731822	T	C	0.4325	0.663498	0.00921013	1	Bioagecacceleration	7	131537310	0.0928	3.14e-06	263	ASV042_Dry
rs476375	A	G	-0.4139	0.557034	0.00864508	0.41	Bioagecacceleration	6	125438073	0.0865	1.72e-06	263	ASV042_Dry
rs4848097	A	G	0.5109	0.806084	0.0101455	0.93	Bioagecacceleration	2	121417876	0.1078	2.16e-06	263	ASV042_Dry
rs4857764	T	C	0.5102	0.568441	0.00881102	0.11	Bioagecacceleration	3	178008903	0.085	1.92e-09	263	ASV042_Dry
rs4901441	T	C	0.461	0.743346	0.00969372	0.68	Bioagecacceleration	14	54202883	0.0947	1.12e-06	263	ASV042_Dry
rs4911466	T	C	-0.8038	0.927757	0.0144836	0.79	Bioagecacceleration	20	33690010	0.1576	3.37e-07	263	ASV042_Dry
rs4962043	A	G	0.4245	0.593156	0.00864093	0.99	Bioagecacceleration	9	136177993	0.0898	2.27e-06	263	ASV042_Dry
rs531811	T	C	-0.409	0.612167	0.00887352	0.74	Bioagecacceleration	18	56968207	0.0813	4.82e-07	263	ASV042_Dry
rs542546	C	G	0.4678	0.750951	0.00974138	0.036	Bioagecacceleration	9	134174457	0.1014	3.93e-06	263	ASV042_Dry
rs544466	A	G	-0.4193	0.652091	0.00893337	0.74	Bioagecacceleration	1	160714563	0.0909	3.94e-06	263	ASV042_Dry
rs55694847	T	G	-0.4143	0.585551	0.00873535	0.92	Bioagecacceleration	17	64825091	0.087	1.9e-06	263	ASV042_Dry
rs55917648	T	C	-0.4613	0.657795	0.00935929	0.5	Bioagecacceleration	18	70961755	0.0953	1.29e-06	263	ASV042_Dry
rs56384715	A	T	-0.5216	0.815589	0.0123213	0.44	Bioagecacceleration	1	81869309	0.1122	3.35e-06	263	ASV042_Dry
rs57835569	A	G	-0.5308	0.825095	0.0111982	0.76	Bioagecacceleration	9	92759711	0.1132	2.75e-06	263	ASV042_Dry
rs589258	T	C	-0.48	0.71673	0.00912856	0.22	Bioagecacceleration	13	94807356	0.0983	1.05e-06	263	ASV042_Dry
rs6101054	A	T	0.8733	0.939163	0.0170709	0.1	Bioagecacceleration	20	59334145	0.1804	1.29e-06	263	ASV042_Dry
rs61772956	A	G	0.4553	0.745247	0.00992952	0.43	Bioagecacceleration	1	24562694	0.0969	2.6e-06	263	ASV042_Dry
rs61937568	C	G	0.7392	0.914449	0.014617	0.5	Bioagecacceleration	12	57510785	0.1572	2.59e-06	263	ASV042_Dry
rs62116347	T	C	0.9297	0.923954	0.0167188	0.19	Bioagecacceleration	19	16339030	0.1618	9.17e-09	263	ASV042_Dry
rs62245802	A	T	-0.6906	0.859316	0.0127317	0.96	Bioagecacceleration	3	5681509	0.1224	1.68e-08	263	ASV042_Dry
rs62441866	A	G	0.8004	0.922053	0.0147832	0.37	Bioagecacceleration	6	160882589	0.1528	1.63e-07	263	ASV042_Dry
rs62445633	A	G	-0.7079	0.903042	0.0162126	0.29	Bioagecacceleration	6	87055664	0.1494	2.14e-06	263	ASV042_Dry
rs6458858	T	C	0.441	0.705323	0.00911585	0.49	Bioagecacceleration	6	52578984	0.0923	1.79e-06	263	ASV042_Dry
rs6736682	C	G	0.5073	0.81749	0.0107704	0.94	Bioagecacceleration	2	184076365	0.1037	9.97e-07	263	ASV042_Dry
rs6738418	T	C	0.5637	0.851711	0.0117465	0.82	Bioagecacceleration	2	114121700	0.1133	6.56e-07	263	ASV042_Dry
rs687144	A	G	-0.6327	0.904943	0.0151478	0.053	Bioagecacceleration	6	42310196	0.138	4.52e-06	263	ASV042_Dry
rs6923804	A	G	0.4623	0.619772	0.00890335	0.41	Bioagecacceleration	6	143282725	0.0883	1.63e-07	263	ASV042_Dry
rs7014145	T	C	0.6351	0.89924	0.0138692	0.97	Bioagecacceleration	8	4689710	0.1319	1.48e-06	263	ASV042_Dry
rs7099615	A	G	0.4184	0.538023	0.00859123	0.35	Bioagecacceleration	10	122288742	0.0863	1.25e-06	263	ASV042_Dry
rs7113165	A	C	-0.4347	0.524715	0.00859184	0.91	Bioagecacceleration	11	32270236	0.0846	2.76e-07	263	ASV042_Dry
rs7135020	C	G	-0.4188	0.636882	0.00900969	0.32	Bioagecacceleration	12	71734013	0.0814	2.72e-07	263	ASV042_Dry
rs7163247	A	G	0.4923	0.479087	0.00864141	0.92	Bioagecacceleration	15	79700040	0.0981	5.15e-07	263	ASV042_Dry
rs7262021	C	G	0.4898	0.760456	0.00979987	0.44	Bioagecacceleration	20	47040275	0.0998	9.18e-07	263	ASV042_Dry
rs72717108	T	C	-0.6372	0.88403	0.0125947	0.27	Bioagecacceleration	9	72048431	0.1316	1.29e-06	263	ASV042_Dry
rs7276767	T	C	-0.4621	0.724335	0.00955634	0.39	Bioagecacceleration	21	41436601	0.0941	9.17e-07	263	ASV042_Dry
rs72803131	T	C	0.4517	0.747148	0.010864	0.017	Bioagecacceleration	5	132629361	0.096	2.56e-06	263	ASV042_Dry
rs728479	T	C	-0.4343	0.764259	0.00961485	0.63	Bioagecacceleration	5	135329749	0.0924	2.64e-06	263	ASV042_Dry
rs73032158	A	G	0.5913	0.857414	0.0130297	0.84	Bioagecacceleration	3	19430044	0.1218	1.22e-06	263	ASV042_Dry
rs73128001	T	G	0.6626	0.901141	0.0152624	0.14	Bioagecacceleration	4	44966618	0.1412	2.7e-06	263	ASV042_Dry
rs73159197	A	G	-0.8178	0.939163	0.0156962	0.42	Bioagecacceleration	22	21040925	0.1749	2.93e-06	263	ASV042_Dry
rs73415087	A	G	0.7174	0.901141	0.0120397	0.074	Bioagecacceleration	22	35879587	0.1406	3.37e-07	263	ASV042_Dry
rs73940660	T	C	-0.9943	0.944867	0.0181865	0.12	Bioagecacceleration	19	46815993	0.1862	9.3e-08	263	ASV042_Dry
rs74566205	T	C	0.7404	0.910646	0.0145177	0.64	Bioagecacceleration	1	6037608	0.1499	7.81e-07	263	ASV042_Dry
rs75800368	A	G	0.7351	0.914449	0.0153893	0.73	Bioagecacceleration	4	98398933	0.1412	1.95e-07	263	ASV042_Dry
rs761147	T	C	-0.491	0.758555	0.00935288	0.87	Bioagecacceleration	6	1716710	0.1035	2.11e-06	263	ASV042_Dry
rs7624366	T	C	0.4153	0.754753	0.0100317	0.62	Bioagecacceleration	3	174663877	0.09	3.92e-06	263	ASV042_Dry
rs7632684	A	G	-0.5899	0.855513	0.0127412	0.26	Bioagecacceleration	3	161965895	0.1174	5.07e-07	263	ASV042_Dry
rs76436705	T	G	-0.6841	0.903042	0.0145772	0.62	Bioagecacceleration	8	87974214	0.1422	1.52e-06	263	ASV042_Dry
rs7683638	A	G	0.504	0.819392	0.011448	0.43	Bioagecacceleration	4	154008453	0.1067	2.3e-06	263	ASV042_Dry
rs76861036	A	G	0.7021	0.901141	0.0145071	0.8	Bioagecacceleration	8	103564435	0.1486	2.31e-06	263	ASV042_Dry
rs77761126	A	G	0.9104	0.942966	0.0153668	0.61	Bioagecacceleration	4	23575676	0.1851	8.74e-07	263	ASV042_Dry
rs7782251	A	G	-0.5989	0.804183	0.011154	0.44	Bioagecacceleration	7	96714929	0.1007	2.72e-09	263	ASV042_Dry
rs7829208	A	T	0.4311	0.673004	0.00944339	0.88	Bioagecacceleration	8	104181208	0.0925	3.19e-06	263	ASV042_Dry
rs786394	A	G	-0.4437	0.730038	0.00986752	0.22	Bioagecacceleration	10	28609141	0.0904	9.27e-07	263	ASV042_Dry
rs7870363	T	C	0.4617	0.65019	0.00907207	0.092	Bioagecacceleration	9	116665572	0.092	5.25e-07	263	ASV042_Dry
rs79664434	T	C	0.6291	0.89924	0.0146578	0.48	Bioagecacceleration	4	170403308	0.1352	3.27e-06	263	ASV042_Dry
rs8055929	A	G	0.4439	0.692015	0.00946816	0.13	Bioagecacceleration	16	69500982	0.0958	3.63e-06	263	ASV042_Dry
rs826836	A	G	0.7199	0.89924	0.0163061	0.24	Bioagecacceleration	12	39185406	0.1471	9.91e-07	263	ASV042_Dry
rs917435	A	G	-0.6754	0.847909	0.0119226	0.42	Bioagecacceleration	2	234867513	0.1271	1.08e-07	263	ASV042_Dry
rs9318115	T	C	-0.4201	0.636882	0.00888543	0.97	Bioagecacceleration	13	73285521	0.0865	1.19e-06	263	ASV042_Dry
rs9375997	A	C	-0.4661	0.722433	0.00974652	0.64	Bioagecacceleration	6	99673152	0.0943	7.61e-07	263	ASV042_Dry
rs9423977	T	C	0.7016	0.908745	0.0143458	0.91	Bioagecacceleration	10	6926535	0.1387	4.24e-07	263	ASV042_Dry
rs9575341	A	G	0.4063	0.684411	0.00952662	0.99	Bioagecacceleration	13	84144337	0.0847	1.61e-06	263	ASV042_Dry
rs9875383	T	C	0.4181	0.593156	0.00869802	0.71	Bioagecacceleration	3	73102141	0.0823	3.76e-07	263	ASV042_Dry
rs9886540	T	G	-0.4284	0.684411	0.00898273	0.16	Bioagecacceleration	8	137185848	0.0899	1.88e-06	263	ASV042_Dry
rs9921088	A	T	0.4917	0.720532	0.0100973	0.87	Bioagecacceleration	16	73205670	0.0927	1.12e-07	263	ASV042_Dry
rs9930586	A	G	0.4161	0.686312	0.00952621	0.49	Bioagecacceleration	16	55006890	0.0861	1.34e-06	263	ASV042_Dry
rs9957283	T	C	0.7636	0.903042	0.014742	0.52	Bioagecacceleration	18	19650069	0.1484	2.67e-07	263	ASV042_Dry
rs10019140	A	G	0.499	0.914046	0.0150467	0.66	Bioagecacceleration	4	180275389	0.1047	1.86e-06	477	Betaproteobacteria_Dry
rs10042797	A	C	-0.3186	0.656184	0.00908583	0.34	Bioagecacceleration	5	157523296	0.0682	3.03e-06	477	Betaproteobacteria_Dry
rs10067537	C	G	0.3285	0.727463	0.00945928	0.063	Bioagecacceleration	5	173746928	0.0675	1.14e-06	477	Betaproteobacteria_Dry
rs10102614	A	G	-0.5083	0.89413	0.0131571	0.16	Bioagecacceleration	8	134915444	0.0988	2.68e-07	477	Betaproteobacteria_Dry
rs1019000	T	C	-0.3481	0.761006	0.00961565	0.91	Bioagecacceleration	7	50809771	0.0743	2.8e-06	477	Betaproteobacteria_Dry
rs10250414	A	G	0.3233	0.559748	0.00870989	0.68	Bioagecacceleration	7	18979194	0.0638	3.97e-07	477	Betaproteobacteria_Dry
rs10269181	A	G	-0.5764	0.889937	0.0138111	0.19	Bioagecacceleration	7	100665479	0.1022	1.72e-08	477	Betaproteobacteria_Dry
rs10746886	A	G	0.5679	0.915094	0.016007	0.93	Bioagecacceleration	9	74355725	0.1115	3.54e-07	477	Betaproteobacteria_Dry
rs10766550	A	C	-0.2897	0.568134	0.00876947	0.065	Bioagecacceleration	11	19422322	0.0606	1.74e-06	477	Betaproteobacteria_Dry
rs10773719	A	G	0.3197	0.530398	0.0085449	0.93	Bioagecacceleration	12	130408894	0.0618	2.3e-07	477	Betaproteobacteria_Dry
rs10923075	T	G	0.4649	0.872117	0.0122572	0.12	Bioagecacceleration	1	88894494	0.0956	1.16e-06	477	Betaproteobacteria_Dry
rs10949225	A	G	0.3128	0.646751	0.00917675	0.53	Bioagecacceleration	6	14091115	0.0653	1.66e-06	477	Betaproteobacteria_Dry
rs11157934	T	C	-0.3013	0.544025	0.00868635	0.0017	Bioagecacceleration	14	53365816	0.062	1.2e-06	477	Betaproteobacteria_Dry
rs1122834	A	G	-0.3005	0.562893	0.00868948	0.17	Bioagecacceleration	3	193599532	0.0625	1.54e-06	477	Betaproteobacteria_Dry
rs113274916	T	C	-0.4947	0.881551	0.0133988	0.49	Bioagecacceleration	19	44435640	0.0977	4.12e-07	477	Betaproteobacteria_Dry
rs116332744	T	G	0.5007	0.836478	0.0113412	0.26	Bioagecacceleration	2	233793103	0.0889	1.8e-08	477	Betaproteobacteria_Dry
rs11794261	A	G	-0.3247	0.530398	0.00861462	0.85	Bioagecacceleration	9	120275146	0.0676	1.59e-06	477	Betaproteobacteria_Dry
rs11807878	T	C	-0.576	0.918239	0.0134693	0.79	Bioagecacceleration	1	147095339	0.113	3.47e-07	477	Betaproteobacteria_Dry
rs11824752	A	G	-0.356	0.734801	0.00946032	0.35	Bioagecacceleration	11	41846379	0.069	2.52e-07	477	Betaproteobacteria_Dry
rs11919400	A	G	0.3217	0.738994	0.00981277	0.69	Bioagecacceleration	3	43005979	0.07	4.29e-06	477	Betaproteobacteria_Dry
rs11978669	T	C	0.507	0.884696	0.0140662	0.56	Bioagecacceleration	7	13571185	0.1017	6.2e-07	477	Betaproteobacteria_Dry
rs12110141	A	G	0.3405	0.752621	0.00963041	0.35	Bioagecacceleration	5	14103412	0.073	3.07e-06	477	Betaproteobacteria_Dry
rs12202025	T	G	-0.3678	0.728512	0.00965176	0.63	Bioagecacceleration	6	79945057	0.0704	1.75e-07	477	Betaproteobacteria_Dry
rs12379386	A	G	-0.443	0.884696	0.0149702	0.87	Bioagecacceleration	9	38081210	0.0969	4.85e-06	477	Betaproteobacteria_Dry
rs12407292	T	C	-0.3738	0.777778	0.0104294	0.65	Bioagecacceleration	1	92025038	0.0788	2.11e-06	477	Betaproteobacteria_Dry
rs12408334	T	C	-0.4465	0.878407	0.0133394	0.81	Bioagecacceleration	1	201910595	0.0935	1.78e-06	477	Betaproteobacteria_Dry
rs12408796	C	G	0.4841	0.832285	0.0111105	0.033	Bioagecacceleration	1	218292961	0.0821	3.77e-09	477	Betaproteobacteria_Dry
rs1250437	T	C	-0.4774	0.840671	0.0116213	0.38	Bioagecacceleration	12	55107035	0.0882	6.16e-08	477	Betaproteobacteria_Dry
rs12549835	A	G	-0.3268	0.649895	0.00933105	0.89	Bioagecacceleration	8	115011372	0.067	1.09e-06	477	Betaproteobacteria_Dry
rs12577263	A	G	-0.302	0.590147	0.00887292	0.22	Bioagecacceleration	11	107874113	0.0605	5.87e-07	477	Betaproteobacteria_Dry
rs12672338	T	C	0.3341	0.542977	0.0085608	0.11	Bioagecacceleration	7	30826307	0.0647	2.39e-07	477	Betaproteobacteria_Dry
rs12759555	A	G	-0.3109	0.691824	0.00970723	0.62	Bioagecacceleration	1	118991567	0.0672	3.75e-06	477	Betaproteobacteria_Dry
rs1286310	T	C	0.3732	0.680294	0.00941546	0.57	Bioagecacceleration	14	91277103	0.0693	7.06e-08	477	Betaproteobacteria_Dry
rs12952694	T	C	0.5553	0.881551	0.0148184	0.94	Bioagecacceleration	17	32193296	0.093	2.34e-09	477	Betaproteobacteria_Dry
rs13140760	A	C	0.32	0.615304	0.00879898	0.35	Bioagecacceleration	4	42842700	0.0652	9.39e-07	477	Betaproteobacteria_Dry
rs13172952	T	C	0.6047	0.922432	0.0146057	0.094	Bioagecacceleration	5	104119208	0.115	1.47e-07	477	Betaproteobacteria_Dry
rs13192733	C	G	0.3516	0.779874	0.0111027	0.9	Bioagecacceleration	6	47427283	0.0746	2.41e-06	477	Betaproteobacteria_Dry
rs13199703	C	G	-0.3529	0.803983	0.0102822	0.64	Bioagecacceleration	6	49495356	0.0769	4.43e-06	477	Betaproteobacteria_Dry
rs132617	T	C	0.2793	0.610063	0.00890103	0.96	Bioagecacceleration	22	36533785	0.061	4.74e-06	477	Betaproteobacteria_Dry
rs13264488	T	C	0.5959	0.925577	0.0153112	0.089	Bioagecacceleration	8	95927702	0.1248	1.81e-06	477	Betaproteobacteria_Dry
rs13277601	A	G	-0.3732	0.69392	0.00947839	0.79	Bioagecacceleration	8	74259486	0.074	4.53e-07	477	Betaproteobacteria_Dry
rs144966379	T	G	-0.556	0.917191	0.0151042	0.41	Bioagecacceleration	3	27856984	0.116	1.64e-06	477	Betaproteobacteria_Dry
rs1547635	A	G	0.4475	0.873166	0.0135548	0.76	Bioagecacceleration	9	2180149	0.0947	2.29e-06	477	Betaproteobacteria_Dry
rs1574743	T	C	-0.3489	0.678197	0.00912487	0.64	Bioagecacceleration	4	64327354	0.0688	4.04e-07	477	Betaproteobacteria_Dry
rs161222	T	C	-0.3409	0.697065	0.00963199	0.81	Bioagecacceleration	5	55491180	0.0693	8.57e-07	477	Betaproteobacteria_Dry
rs16972404	A	G	-0.3128	0.715933	0.00925644	0.067	Bioagecacceleration	15	81100497	0.0662	2.32e-06	477	Betaproteobacteria_Dry
rs17274770	T	C	-0.3669	0.77673	0.00968899	0.68	Bioagecacceleration	4	94427546	0.0788	3.27e-06	477	Betaproteobacteria_Dry
rs17475118	T	C	-0.3196	0.679245	0.00904483	0.46	Bioagecacceleration	5	144807495	0.0667	1.65e-06	477	Betaproteobacteria_Dry
rs17596680	A	G	-0.3526	0.765199	0.0100732	0.74	Bioagecacceleration	10	56670968	0.0747	2.37e-06	477	Betaproteobacteria_Dry
rs17624437	T	G	0.5119	0.906709	0.0151217	0.66	Bioagecacceleration	15	39787118	0.1111	4.09e-06	477	Betaproteobacteria_Dry
rs17647989	A	C	-0.3349	0.719078	0.00998854	0.51	Bioagecacceleration	2	79089793	0.0713	2.66e-06	477	Betaproteobacteria_Dry
rs17662833	T	C	0.4504	0.844864	0.0127732	0.63	Bioagecacceleration	13	90363546	0.0891	4.25e-07	477	Betaproteobacteria_Dry
rs1919980	T	G	-0.3265	0.636268	0.00895523	0.57	Bioagecacceleration	12	23211468	0.0645	4.21e-07	477	Betaproteobacteria_Dry
rs1925338	A	G	0.3244	0.691824	0.00920509	0.14	Bioagecacceleration	1	34254967	0.0681	1.92e-06	477	Betaproteobacteria_Dry
rs2053024	T	C	-0.3199	0.642558	0.00910314	0.4	Bioagecacceleration	3	25505827	0.0668	1.71e-06	477	Betaproteobacteria_Dry
rs2096058	A	T	0.5898	0.928721	0.0181943	0.24	Bioagecacceleration	6	70601070	0.1273	3.58e-06	477	Betaproteobacteria_Dry
rs2118485	T	C	0.322	0.641509	0.00924323	0.45	Bioagecacceleration	2	183255900	0.0693	3.33e-06	477	Betaproteobacteria_Dry
rs2142561	T	C	0.6778	0.948637	0.0188506	0.59	Bioagecacceleration	22	28374216	0.1466	3.75e-06	477	Betaproteobacteria_Dry
rs2277406	A	G	0.3619	0.715933	0.00933287	0.14	Bioagecacceleration	12	11463508	0.0724	5.68e-07	477	Betaproteobacteria_Dry
rs2370479	A	G	-0.3293	0.683438	0.00904169	0.96	Bioagecacceleration	2	186875496	0.0688	1.68e-06	477	Betaproteobacteria_Dry
rs252819	T	C	-0.3801	0.813417	0.0110923	0.48	Bioagecacceleration	5	106727006	0.081	2.67e-06	477	Betaproteobacteria_Dry
rs2598075	T	C	-0.2924	0.632075	0.00884766	0.93	Bioagecacceleration	7	37872769	0.0618	2.23e-06	477	Betaproteobacteria_Dry
rs2642170	A	G	-0.3512	0.643606	0.00874808	0.75	Bioagecacceleration	4	59508626	0.066	1.05e-07	477	Betaproteobacteria_Dry
rs2673311	T	C	0.3143	0.671908	0.00918284	0.66	Bioagecacceleration	6	112363793	0.0649	1.26e-06	477	Betaproteobacteria_Dry
rs2729375	A	G	0.3289	0.614256	0.00871631	0.23	Bioagecacceleration	11	57330767	0.0626	1.49e-07	477	Betaproteobacteria_Dry
rs2747487	T	C	-0.3369	0.720126	0.00953385	0.096	Bioagecacceleration	6	15119095	0.0672	5.36e-07	477	Betaproteobacteria_Dry
rs2836722	A	G	0.3101	0.622642	0.00866564	0.36	Bioagecacceleration	21	40250008	0.0667	3.34e-06	477	Betaproteobacteria_Dry
rs28383322	T	C	0.3614	0.775681	0.0106018	0.72	Bioagecacceleration	6	32592796	0.0747	1.32e-06	477	Betaproteobacteria_Dry
rs28472821	T	C	-0.6458	0.92348	0.0182575	0.75	Bioagecacceleration	7	138580802	0.1086	2.76e-09	477	Betaproteobacteria_Dry
rs28540575	T	C	0.4886	0.868973	0.0146142	0.3	Bioagecacceleration	7	122321747	0.0902	6.07e-08	477	Betaproteobacteria_Dry
rs28864176	T	C	0.4122	0.823899	0.0112626	0.71	Bioagecacceleration	4	164935298	0.0815	4.25e-07	477	Betaproteobacteria_Dry
rs290634	C	G	-0.4053	0.820755	0.0121921	0.044	Bioagecacceleration	8	115451577	0.0833	1.13e-06	477	Betaproteobacteria_Dry
rs2933578	A	G	-0.3053	0.628931	0.00881974	0.51	Bioagecacceleration	4	4833649	0.063	1.24e-06	477	Betaproteobacteria_Dry
rs29358	T	C	0.4534	0.881551	0.0136058	0.51	Bioagecacceleration	4	114209348	0.0969	2.89e-06	477	Betaproteobacteria_Dry
rs3197473	A	G	-0.5148	0.884696	0.0141212	0.93	Bioagecacceleration	2	44547142	0.0983	1.61e-07	477	Betaproteobacteria_Dry
rs34299092	T	C	0.3486	0.705451	0.00922615	0.71	Bioagecacceleration	7	153213825	0.0692	4.75e-07	477	Betaproteobacteria_Dry
rs34398820	A	G	-0.3616	0.612159	0.00875214	0.34	Bioagecacceleration	15	26204004	0.0676	8.96e-08	477	Betaproteobacteria_Dry
rs34580133	A	G	-0.3952	0.803983	0.0114785	0.53	Bioagecacceleration	2	8239198	0.078	4.05e-07	477	Betaproteobacteria_Dry
rs34911549	T	C	0.6821	0.947589	0.018851	0.78	Bioagecacceleration	18	75394979	0.1452	2.62e-06	477	Betaproteobacteria_Dry
rs354933	T	C	-0.301	0.540881	0.00869093	0.09	Bioagecacceleration	4	142111345	0.0653	3.98e-06	477	Betaproteobacteria_Dry
rs3785310	A	G	0.4974	0.912998	0.0153094	0.3	Bioagecacceleration	16	74337665	0.1083	4.39e-06	477	Betaproteobacteria_Dry
rs3785986	A	G	-0.3198	0.495807	0.00875632	0.15	Bioagecacceleration	17	9113195	0.0627	3.37e-07	477	Betaproteobacteria_Dry
rs452100	A	G	-0.305	0.649895	0.00908035	0.016	Bioagecacceleration	19	34328718	0.0666	4.7e-06	477	Betaproteobacteria_Dry
rs4630568	A	G	-0.4155	0.778826	0.00973649	0.52	Bioagecacceleration	16	11572766	0.0813	3.19e-07	477	Betaproteobacteria_Dry
rs4792468	T	C	-0.5363	0.925577	0.0169119	0.07	Bioagecacceleration	17	14223924	0.1125	1.87e-06	477	Betaproteobacteria_Dry
rs4840097	T	C	-0.3307	0.675052	0.00923466	0.49	Bioagecacceleration	6	100328198	0.0664	6.44e-07	477	Betaproteobacteria_Dry
rs4871326	T	C	-0.3255	0.595388	0.00874135	0.82	Bioagecacceleration	8	123943147	0.067	1.18e-06	477	Betaproteobacteria_Dry
rs4900255	A	G	-0.5843	0.927673	0.0142156	0.29	Bioagecacceleration	14	95426036	0.1221	1.72e-06	477	Betaproteobacteria_Dry
rs523001	T	C	0.3427	0.584906	0.00867938	0.87	Bioagecacceleration	3	150603653	0.0628	4.88e-08	477	Betaproteobacteria_Dry
rs57334984	C	G	-0.5868	0.910901	0.0174072	0.18	Bioagecacceleration	17	53290777	0.1109	1.21e-07	477	Betaproteobacteria_Dry
rs59559002	A	G	0.4229	0.848008	0.0118224	0.63	Bioagecacceleration	2	40067400	0.0908	3.18e-06	477	Betaproteobacteria_Dry
rs59591395	A	T	-0.6139	0.924528	0.0156023	0.88	Bioagecacceleration	2	2396608	0.1198	3.01e-07	477	Betaproteobacteria_Dry
rs6110579	T	C	0.3649	0.813417	0.0104161	0.81	Bioagecacceleration	20	15342012	0.0778	2.76e-06	477	Betaproteobacteria_Dry
rs61322464	A	C	0.5858	0.939203	0.0183423	0.46	Bioagecacceleration	19	7752266	0.1266	3.72e-06	477	Betaproteobacteria_Dry
rs61785507	T	G	-0.5139	0.890985	0.0166693	0.59	Bioagecacceleration	1	8710007	0.1076	1.8e-06	477	Betaproteobacteria_Dry
rs61993137	A	C	0.5	0.893082	0.0133195	0.34	Bioagecacceleration	14	79899490	0.1058	2.32e-06	477	Betaproteobacteria_Dry
rs62167901	A	G	0.4939	0.880503	0.013637	0.57	Bioagecacceleration	2	142271919	0.0974	3.93e-07	477	Betaproteobacteria_Dry
rs6459682	A	G	0.4247	0.851153	0.0121823	0.64	Bioagecacceleration	7	156274754	0.0887	1.68e-06	477	Betaproteobacteria_Dry
rs648422	T	C	0.3624	0.798742	0.0117921	0.39	Bioagecacceleration	5	72460429	0.0742	1.03e-06	477	Betaproteobacteria_Dry
rs6497744	A	G	0.3094	0.553459	0.00862753	0.19	Bioagecacceleration	16	24612720	0.0615	4.97e-07	477	Betaproteobacteria_Dry
rs654975	T	G	0.3461	0.685535	0.00908538	0.6	Bioagecacceleration	18	60267500	0.0712	1.18e-06	477	Betaproteobacteria_Dry
rs672110	A	C	-0.4701	0.82914	0.0109754	0.49	Bioagecacceleration	11	130066089	0.0874	7.47e-08	477	Betaproteobacteria_Dry
rs6791472	A	G	0.377	0.783019	0.0108384	0.51	Bioagecacceleration	3	196307443	0.0752	5.37e-07	477	Betaproteobacteria_Dry
rs6796787	A	G	0.4977	0.87631	0.012105	0.27	Bioagecacceleration	3	11200110	0.0963	2.35e-07	477	Betaproteobacteria_Dry
rs68018982	T	C	0.3891	0.819706	0.0112431	0.74	Bioagecacceleration	14	31709292	0.077	4.35e-07	477	Betaproteobacteria_Dry
rs6822800	A	C	-0.5087	0.833333	0.0111032	0.19	Bioagecacceleration	4	78106441	0.0824	6.7e-10	477	Betaproteobacteria_Dry
rs6989949	T	C	-0.3388	0.74109	0.00991727	0.64	Bioagecacceleration	8	39752335	0.0726	3.04e-06	477	Betaproteobacteria_Dry
rs6990182	A	G	-0.561	0.932914	0.0155112	0.38	Bioagecacceleration	8	140278835	0.1213	3.77e-06	477	Betaproteobacteria_Dry
rs7136072	A	G	0.3263	0.66457	0.00894206	0.2	Bioagecacceleration	12	115452878	0.0645	4.2e-07	477	Betaproteobacteria_Dry
rs7136267	A	T	-0.4625	0.855346	0.0121189	0.36	Bioagecacceleration	12	76377721	0.0866	9.39e-08	477	Betaproteobacteria_Dry
rs7170451	A	G	0.3544	0.754717	0.00968036	0.31	Bioagecacceleration	15	28192224	0.07	4.1e-07	477	Betaproteobacteria_Dry
rs7180404	A	G	-0.314	0.60587	0.00888226	0.64	Bioagecacceleration	15	82087604	0.062	4.05e-07	477	Betaproteobacteria_Dry
rs72733841	A	G	-0.519	0.907757	0.0135594	0.49	Bioagecacceleration	1	189180800	0.11	2.38e-06	477	Betaproteobacteria_Dry
rs72890940	A	G	-0.5432	0.919287	0.0166276	0.03	Bioagecacceleration	18	24294102	0.1173	3.68e-06	477	Betaproteobacteria_Dry
rs72900576	T	C	0.61	0.930818	0.0179071	0.8	Bioagecacceleration	2	184188343	0.1242	9.13e-07	477	Betaproteobacteria_Dry
rs72965707	T	C	0.4682	0.838574	0.0113928	0.93	Bioagecacceleration	3	127261510	0.0896	1.74e-07	477	Betaproteobacteria_Dry
rs74300816	A	T	0.7321	0.947589	0.0157183	0.45	Bioagecacceleration	8	6764387	0.1413	2.22e-07	477	Betaproteobacteria_Dry
rs752369	T	C	0.3633	0.584906	0.00861277	0.052	Bioagecacceleration	12	32931663	0.0691	1.44e-07	477	Betaproteobacteria_Dry
rs7533171	A	G	-0.3627	0.648847	0.00925058	0.69	Bioagecacceleration	1	114764766	0.0682	1.05e-07	477	Betaproteobacteria_Dry
rs7604227	A	C	0.4037	0.857442	0.0129066	0.58	Bioagecacceleration	2	75671714	0.0868	3.32e-06	477	Betaproteobacteria_Dry
rs76350290	A	G	-0.7187	0.93501	0.0159434	0.94	Bioagecacceleration	4	121437373	0.1216	3.46e-09	477	Betaproteobacteria_Dry
rs7734184	T	C	-0.4067	0.852201	0.0102296	0.21	Bioagecacceleration	5	54778053	0.0882	4.05e-06	477	Betaproteobacteria_Dry
rs7736656	A	G	0.3632	0.780922	0.0108723	0.33	Bioagecacceleration	5	158709690	0.0779	3.15e-06	477	Betaproteobacteria_Dry
rs77446568	T	C	-0.4615	0.866876	0.0142792	0.25	Bioagecacceleration	3	3787854	0.0927	6.37e-07	477	Betaproteobacteria_Dry
rs7823246	T	C	0.3967	0.789308	0.0105968	0.16	Bioagecacceleration	8	101648529	0.0735	6.63e-08	477	Betaproteobacteria_Dry
rs78566269	T	C	-0.5403	0.909853	0.0161173	0.71	Bioagecacceleration	20	42010355	0.1052	2.82e-07	477	Betaproteobacteria_Dry
rs7862778	T	C	-0.6614	0.945493	0.0190727	0.63	Bioagecacceleration	9	24866234	0.1428	3.63e-06	477	Betaproteobacteria_Dry
rs7899159	A	G	0.511	0.893082	0.0147787	0.63	Bioagecacceleration	10	135431451	0.107	1.81e-06	477	Betaproteobacteria_Dry
rs7924416	T	C	-0.3505	0.762055	0.00956075	0.39	Bioagecacceleration	11	128764180	0.0738	2.05e-06	477	Betaproteobacteria_Dry
rs8028016	A	C	-0.3746	0.793501	0.0111038	0.62	Bioagecacceleration	15	96805642	0.0799	2.8e-06	477	Betaproteobacteria_Dry
rs8108544	A	C	0.4245	0.837526	0.0109904	0.79	Bioagecacceleration	19	46419453	0.0868	1.02e-06	477	Betaproteobacteria_Dry
rs815853	A	G	-0.3764	0.726415	0.00952594	0.11	Bioagecacceleration	9	84220700	0.0699	7.37e-08	477	Betaproteobacteria_Dry
rs937171	C	G	-0.4018	0.648847	0.00934415	0.2	Bioagecacceleration	15	50194749	0.0713	1.75e-08	477	Betaproteobacteria_Dry
rs9405639	T	C	-0.2959	0.577568	0.00886881	0.5	Bioagecacceleration	6	3419149	0.0617	1.63e-06	477	Betaproteobacteria_Dry
rs9514049	A	C	-0.3062	0.549266	0.0085651	0.32	Bioagecacceleration	13	103379636	0.0645	2.08e-06	477	Betaproteobacteria_Dry
rs9876065	T	C	0.3032	0.642558	0.00896525	0.77	Bioagecacceleration	3	2409519	0.0633	1.64e-06	477	Betaproteobacteria_Dry
rs9973781	A	C	0.2834	0.51782	0.00864076	0.17	Bioagecacceleration	2	6667373	0.0619	4.72e-06	477	Betaproteobacteria_Dry
rs9986976	A	G	-0.383	0.783019	0.0104096	0.45	Bioagecacceleration	7	68022415	0.0768	6.08e-07	477	Betaproteobacteria_Dry
rs10022238	T	G	-0.3848	0.769341	0.00941066	0.18	Bioagecacceleration	4	20764907	0.0842	4.88e-06	349	Bacteroides_Dry
rs10222570	T	C	0.5896	0.904011	0.0144149	0.6	Bioagecacceleration	3	97355029	0.1263	3.01e-06	349	Bacteroides_Dry
rs10238963	A	T	-0.4523	0.802292	0.0108624	0.81	Bioagecacceleration	7	78106556	0.0945	1.7e-06	349	Bacteroides_Dry
rs11249539	A	G	0.4591	0.77937	0.0105633	0.26	Bioagecacceleration	4	70268637	0.0906	4.09e-07	349	Bacteroides_Dry
rs112990712	T	C	-0.804	0.921203	0.0165636	0.16	Bioagecacceleration	1	163058845	0.1276	2.97e-10	349	Bacteroides_Dry
rs11757225	A	G	-0.6978	0.932665	0.0165114	0.27	Bioagecacceleration	6	124364243	0.1404	6.63e-07	349	Bacteroides_Dry
rs11764544	T	C	-0.5714	0.899713	0.0149709	0.42	Bioagecacceleration	7	11454467	0.1246	4.54e-06	349	Bacteroides_Dry
rs12214600	T	C	0.4775	0.84384	0.0110713	0.3	Bioagecacceleration	6	39268736	0.0964	7.33e-07	349	Bacteroides_Dry
rs12792286	T	C	-0.4462	0.809456	0.0109619	0.9	Bioagecacceleration	11	72261058	0.0953	2.82e-06	349	Bacteroides_Dry
rs12887184	A	G	-0.4269	0.80659	0.0106117	0.64	Bioagecacceleration	14	55957313	0.0874	1.03e-06	349	Bacteroides_Dry
rs1297126	T	C	0.3648	0.702006	0.0092716	0.1	Bioagecacceleration	21	15658737	0.0776	2.57e-06	349	Bacteroides_Dry
rs13055379	C	G	0.5009	0.845272	0.0143129	1	Bioagecacceleration	22	29525869	0.102	9.04e-07	349	Bacteroides_Dry
rs13181455	T	C	-0.3765	0.684814	0.00947533	0.9	Bioagecacceleration	5	30134105	0.0786	1.67e-06	349	Bacteroides_Dry
rs141087508	T	C	-0.486	0.861032	0.0118647	0.15	Bioagecacceleration	17	71653239	0.1064	4.88e-06	349	Bacteroides_Dry
rs141820007	T	C	-0.5197	0.859599	0.0138172	0.032	Bioagecacceleration	3	140201940	0.0994	1.73e-07	349	Bacteroides_Dry
rs145438026	T	C	0.6652	0.925501	0.0174665	0.77	Bioagecacceleration	2	157228255	0.1411	2.41e-06	349	Bacteroides_Dry
rs1499989	T	C	-0.3704	0.575931	0.00885617	0.085	Bioagecacceleration	3	118001204	0.0783	2.23e-06	349	Bacteroides_Dry
rs1715387	T	G	0.6891	0.932665	0.0167472	0.23	Bioagecacceleration	20	4889609	0.1437	1.63e-06	349	Bacteroides_Dry
rs1878723	A	G	-0.3629	0.557307	0.00878596	0.99	Bioagecacceleration	3	43191374	0.0762	1.89e-06	349	Bacteroides_Dry
rs1896962	A	G	-0.3476	0.593123	0.00860293	0.72	Bioagecacceleration	8	40370081	0.0724	1.56e-06	349	Bacteroides_Dry
rs2056440	A	C	-0.3483	0.580229	0.00865732	1	Bioagecacceleration	8	18891015	0.0744	2.83e-06	349	Bacteroides_Dry
rs28756485	A	G	-0.3513	0.623209	0.00894439	0.16	Bioagecacceleration	2	49409747	0.072	1.08e-06	349	Bacteroides_Dry
rs351650	C	G	0.4613	0.823782	0.0110594	0.67	Bioagecacceleration	5	40225048	0.0982	2.61e-06	349	Bacteroides_Dry
rs36068859	A	G	0.77	0.948424	0.0188345	0.0079	Bioagecacceleration	21	21666286	0.1592	1.31e-06	349	Bacteroides_Dry
rs3923892	C	G	-0.5136	0.737822	0.00988919	0.87	Bioagecacceleration	4	55058089	0.0731	2.11e-12	349	Bacteroides_Dry
rs41291736	A	G	0.6785	0.888252	0.0128953	0.66	Bioagecacceleration	3	50598396	0.1222	2.84e-08	349	Bacteroides_Dry
rs41513155	A	T	-0.3762	0.669054	0.00954886	0.19	Bioagecacceleration	14	29746614	0.0748	4.95e-07	349	Bacteroides_Dry
rs4348855	A	C	-0.3894	0.532951	0.00868272	0.25	Bioagecacceleration	11	94684035	0.0733	1.08e-07	349	Bacteroides_Dry
rs4632016	A	G	0.4109	0.769341	0.0107547	0.076	Bioagecacceleration	13	84564427	0.09	4.95e-06	349	Bacteroides_Dry
rs4709489	A	G	-0.5496	0.859599	0.0126562	0.69	Bioagecacceleration	6	161489488	0.1051	1.71e-07	349	Bacteroides_Dry
rs567637	A	G	-0.4057	0.603152	0.00883511	0.47	Bioagecacceleration	16	84534366	0.0749	6.18e-08	349	Bacteroides_Dry
rs60045268	T	G	0.6067	0.901146	0.0136009	0.62	Bioagecacceleration	6	49867714	0.1204	4.64e-07	349	Bacteroides_Dry
rs61965788	C	G	0.5238	0.888252	0.0135037	0.021	Bioagecacceleration	13	86967610	0.1116	2.71e-06	349	Bacteroides_Dry
rs62124685	T	C	0.7014	0.924069	0.016388	0.11	Bioagecacceleration	2	12790309	0.1367	2.91e-07	349	Bacteroides_Dry
rs6503194	T	C	0.436	0.819484	0.0102036	0.86	Bioagecacceleration	17	9301219	0.0942	3.67e-06	349	Bacteroides_Dry
rs6519968	T	C	-0.3963	0.719198	0.00969533	0.059	Bioagecacceleration	22	48275068	0.0794	5.93e-07	349	Bacteroides_Dry
rs6586267	A	G	-0.4099	0.595989	0.0086409	0.81	Bioagecacceleration	21	44345966	0.0785	1.76e-07	349	Bacteroides_Dry
rs7331384	T	C	-0.3382	0.627507	0.00885734	0.13	Bioagecacceleration	13	23682097	0.0729	3.49e-06	349	Bacteroides_Dry
rs73315819	A	G	-0.486	0.820917	0.011214	0.57	Bioagecacceleration	17	56023048	0.0977	6.57e-07	349	Bacteroides_Dry
rs7521363	A	T	-0.5346	0.885387	0.0134118	0.75	Bioagecacceleration	1	200138612	0.1153	3.57e-06	349	Bacteroides_Dry
rs75565556	A	G	0.8191	0.949857	0.0197526	0.8	Bioagecacceleration	18	66824054	0.1706	1.58e-06	349	Bacteroides_Dry
rs7708105	T	C	0.4052	0.765043	0.00946286	0.81	Bioagecacceleration	5	167343309	0.0867	2.98e-06	349	Bacteroides_Dry
rs7834973	T	G	-0.3561	0.544413	0.00884113	0.73	Bioagecacceleration	8	69639672	0.0713	5.97e-07	349	Bacteroides_Dry
rs79441791	A	G	0.4436	0.825215	0.0112885	0.84	Bioagecacceleration	8	139346187	0.0967	4.51e-06	349	Bacteroides_Dry
rs80250344	A	G	0.6373	0.919771	0.0139338	0.64	Bioagecacceleration	5	178199843	0.1321	1.42e-06	349	Bacteroides_Dry
rs9367177	A	C	-0.6863	0.904011	0.0144428	0.32	Bioagecacceleration	6	43804687	0.127	6.59e-08	349	Bacteroides_Dry
rs9492835	A	T	-0.3827	0.696275	0.00952553	0.74	Bioagecacceleration	6	131444808	0.076	4.79e-07	349	Bacteroides_Dry
rs9977754	A	G	0.3743	0.522923	0.00861191	0.37	Bioagecacceleration	21	28343936	0.0793	2.34e-06	349	Bacteroides_Dry
rs10023527	A	G	0.6804	0.94403	0.0189141	0.75	Bioagecacceleration	4	83471597	0.1446	2.53e-06	402	Micrococcus_Dry
rs10139769	A	G	-0.3775	0.728856	0.00941052	0.68	Bioagecacceleration	14	22793465	0.075	4.89e-07	402	Micrococcus_Dry
rs10184567	T	C	-0.5289	0.914179	0.020253	0.77	Bioagecacceleration	2	173298996	0.1155	4.64e-06	402	Micrococcus_Dry
rs10194261	A	G	-0.3836	0.675373	0.00932597	0.5	Bioagecacceleration	2	57114783	0.0736	1.89e-07	402	Micrococcus_Dry
rs10251209	A	G	-0.4885	0.865672	0.013145	0.8	Bioagecacceleration	7	49614427	0.0991	8.32e-07	402	Micrococcus_Dry
rs10271787	A	G	0.3717	0.630597	0.0087928	0.92	Bioagecacceleration	7	37683358	0.0671	3.11e-08	402	Micrococcus_Dry
rs1039106	A	G	-0.325	0.473881	0.00860885	0.0054	Bioagecacceleration	19	31833048	0.0662	9.25e-07	402	Micrococcus_Dry
rs10408602	A	G	-0.3653	0.681592	0.00912422	0.74	Bioagecacceleration	19	5377818	0.0753	1.23e-06	402	Micrococcus_Dry
rs10435909	T	G	-0.6396	0.916667	0.0132979	0.26	Bioagecacceleration	9	105425873	0.1278	5.61e-07	402	Micrococcus_Dry
rs10493270	A	G	0.5621	0.900498	0.0148286	0.42	Bioagecacceleration	1	60388674	0.1161	1.28e-06	402	Micrococcus_Dry
rs10505424	A	C	-0.4086	0.763682	0.010778	0.3	Bioagecacceleration	8	123539936	0.0812	4.83e-07	402	Micrococcus_Dry
rs10764567	T	C	0.4001	0.721393	0.0095156	0.91	Bioagecacceleration	10	25894777	0.0798	5.35e-07	402	Micrococcus_Dry
rs10814761	T	C	-0.2985	0.588308	0.00883589	0.078	Bioagecacceleration	9	38770419	0.0652	4.68e-06	402	Micrococcus_Dry
rs11046610	T	C	-0.4039	0.78607	0.0105705	0.67	Bioagecacceleration	12	22944771	0.08	4.47e-07	402	Micrococcus_Dry
rs1105899	T	C	0.6291	0.896766	0.0157823	0.56	Bioagecacceleration	1	212758604	0.1119	1.89e-08	402	Micrococcus_Dry
rs11069419	T	C	-0.5449	0.849502	0.0121636	0.87	Bioagecacceleration	13	101561097	0.1035	1.39e-07	402	Micrococcus_Dry
rs11077659	C	G	0.3717	0.66791	0.00927593	0.63	Bioagecacceleration	17	71077284	0.0728	3.34e-07	402	Micrococcus_Dry
rs111728645	T	C	-0.5042	0.885572	0.0127809	0.31	Bioagecacceleration	3	141836912	0.1052	1.63e-06	402	Micrococcus_Dry
rs111743743	A	C	0.6832	0.927861	0.0149547	0.92	Bioagecacceleration	3	43860328	0.1326	2.57e-07	402	Micrococcus_Dry
rs11196979	A	G	-0.5029	0.866915	0.0125348	0.82	Bioagecacceleration	10	116664385	0.097	2.2e-07	402	Micrococcus_Dry
rs11211290	A	G	-0.5314	0.893035	0.0124886	0.34	Bioagecacceleration	1	46945923	0.1085	9.63e-07	402	Micrococcus_Dry
rs11224105	A	C	0.3387	0.613184	0.00880092	0.62	Bioagecacceleration	11	134822929	0.0735	4.04e-06	402	Micrococcus_Dry
rs115105308	T	G	-0.6582	0.926617	0.0157317	0.37	Bioagecacceleration	2	31231531	0.1245	1.26e-07	402	Micrococcus_Dry
rs115240884	T	C	0.6713	0.94403	0.0203244	0.59	Bioagecacceleration	6	36943575	0.1446	3.44e-06	402	Micrococcus_Dry
rs11631078	T	G	0.4428	0.840796	0.0119977	0.45	Bioagecacceleration	15	62876211	0.0944	2.71e-06	402	Micrococcus_Dry
rs116569581	A	C	0.6557	0.939055	0.0166723	0.81	Bioagecacceleration	3	124661591	0.1397	2.68e-06	402	Micrococcus_Dry
rs11772470	A	G	0.4416	0.873134	0.0120611	0.73	Bioagecacceleration	7	99181096	0.094	2.6e-06	402	Micrococcus_Dry
rs11779114	A	G	-0.3629	0.747512	0.0102088	0.058	Bioagecacceleration	8	134786004	0.0766	2.18e-06	402	Micrococcus_Dry
rs11861542	A	G	-0.3358	0.676617	0.00938484	0.39	Bioagecacceleration	16	27945353	0.0715	2.64e-06	402	Micrococcus_Dry
rs11924422	A	C	-0.3232	0.630597	0.00866997	0.63	Bioagecacceleration	3	30677484	0.0705	4.52e-06	402	Micrococcus_Dry
rs12065666	T	G	0.69	0.935323	0.0196748	0.7	Bioagecacceleration	1	240155700	0.1423	1.23e-06	402	Micrococcus_Dry
rs1216776	A	G	0.505	0.848259	0.0122138	0.74	Bioagecacceleration	1	113571830	0.1001	4.58e-07	402	Micrococcus_Dry
rs12378118	A	G	0.4342	0.824627	0.0105392	0.11	Bioagecacceleration	9	6033278	0.0875	6.87e-07	402	Micrococcus_Dry
rs12477082	T	C	-0.5067	0.855721	0.0110223	0.11	Bioagecacceleration	2	55373936	0.091	2.54e-08	402	Micrococcus_Dry
rs12636826	C	G	0.3736	0.820896	0.0111424	0.36	Bioagecacceleration	3	183558581	0.0816	4.7e-06	402	Micrococcus_Dry
rs1264226	A	G	-0.3322	0.579602	0.00869225	0.48	Bioagecacceleration	19	46063167	0.0718	3.67e-06	402	Micrococcus_Dry
rs12671746	A	G	0.4948	0.875622	0.0128029	0.25	Bioagecacceleration	7	5102702	0.099	5.75e-07	402	Micrococcus_Dry
rs1282542	A	G	0.3459	0.613184	0.00907248	0.21	Bioagecacceleration	3	107197685	0.0717	1.39e-06	402	Micrococcus_Dry
rs12832127	A	G	0.3217	0.5	0.00857421	0.59	Bioagecacceleration	12	106975388	0.0664	1.26e-06	402	Micrococcus_Dry
rs12923884	A	T	0.4283	0.833333	0.0114832	0.27	Bioagecacceleration	16	8302797	0.0876	1.02e-06	402	Micrococcus_Dry
rs1318221	A	C	-0.3375	0.690299	0.009598	0.74	Bioagecacceleration	3	140984705	0.0734	4.32e-06	402	Micrococcus_Dry
rs1318458	T	C	0.334	0.614428	0.00871144	0.82	Bioagecacceleration	5	3872550	0.0708	2.43e-06	402	Micrococcus_Dry
rs1335721	A	G	-0.3418	0.550995	0.0086356	0.98	Bioagecacceleration	1	91128038	0.0681	5.2e-07	402	Micrococcus_Dry
rs13425166	C	G	0.5912	0.89801	0.0148496	0.47	Bioagecacceleration	2	117008980	0.1111	1.02e-07	402	Micrococcus_Dry
rs137075	T	C	-0.3437	0.691542	0.00931616	0.72	Bioagecacceleration	22	42974581	0.0728	2.37e-06	402	Micrococcus_Dry
rs1413457	T	G	-0.3277	0.532338	0.00864136	0.66	Bioagecacceleration	13	89230193	0.0681	1.47e-06	402	Micrococcus_Dry
rs141830804	T	C	0.5853	0.924129	0.0164928	0.87	Bioagecacceleration	5	29527271	0.1262	3.53e-06	402	Micrococcus_Dry
rs1437122	A	G	0.4735	0.855721	0.0124481	0.23	Bioagecacceleration	5	94304381	0.0933	3.91e-07	402	Micrococcus_Dry
rs147283596	T	C	0.6885	0.931592	0.0169363	0.62	Bioagecacceleration	6	158027304	0.1387	6.93e-07	402	Micrococcus_Dry
rs1494725	A	G	-0.3118	0.523632	0.00854989	0.019	Bioagecacceleration	5	61981932	0.067	3.27e-06	402	Micrococcus_Dry
rs16967958	T	C	-0.6245	0.90796	0.0168015	0.27	Bioagecacceleration	15	76483060	0.1207	2.28e-07	402	Micrococcus_Dry
rs1704446	A	G	0.613	0.922886	0.0144291	0.1	Bioagecacceleration	16	86260552	0.1324	3.64e-06	402	Micrococcus_Dry
rs17084026	T	C	0.6127	0.855721	0.0127479	0.094	Bioagecacceleration	13	64845243	0.0894	7.23e-12	402	Micrococcus_Dry
rs17108415	A	G	-0.3409	0.70398	0.00923508	0.03	Bioagecacceleration	14	39318321	0.0734	3.36e-06	402	Micrococcus_Dry
rs17164519	A	C	-0.6528	0.935323	0.016256	0.76	Bioagecacceleration	7	91998495	0.1395	2.87e-06	402	Micrococcus_Dry
rs17247416	A	T	-0.4879	0.876866	0.0141149	0.37	Bioagecacceleration	7	139139711	0.1055	3.74e-06	402	Micrococcus_Dry
rs17285611	T	C	0.575	0.926617	0.0166891	0.024	Bioagecacceleration	4	159748216	0.1212	2.1e-06	402	Micrococcus_Dry
rs17317599	T	C	-0.3524	0.624378	0.0087433	0.0047	Bioagecacceleration	8	55513666	0.0702	5.23e-07	402	Micrococcus_Dry
rs17394049	A	T	0.3639	0.66791	0.00885654	0.61	Bioagecacceleration	1	191439158	0.0695	1.66e-07	402	Micrococcus_Dry
rs17456055	T	C	0.6466	0.921642	0.016793	0.24	Bioagecacceleration	9	131930171	0.1285	4.89e-07	402	Micrococcus_Dry
rs17709614	T	C	-0.4076	0.558458	0.00876014	0.048	Bioagecacceleration	9	14401281	0.0675	1.58e-09	402	Micrococcus_Dry
rs17862961	T	C	0.3572	0.687811	0.00899119	0.052	Bioagecacceleration	4	118516351	0.0743	1.51e-06	402	Micrococcus_Dry
rs1936019	A	G	0.3586	0.700249	0.00965163	0.34	Bioagecacceleration	6	72654432	0.0756	2.1e-06	402	Micrococcus_Dry
rs2207306	A	G	-0.4346	0.834577	0.010916	0.6	Bioagecacceleration	20	8695689	0.09	1.39e-06	402	Micrococcus_Dry
rs2237807	T	C	-0.4155	0.686567	0.00908501	0.0048	Bioagecacceleration	7	126867650	0.0746	2.51e-08	402	Micrococcus_Dry
rs2300697	T	C	0.3273	0.506219	0.00863795	0.7	Bioagecacceleration	2	31786637	0.0648	4.48e-07	402	Micrococcus_Dry
rs2372084	A	G	0.4722	0.863184	0.0118313	0.33	Bioagecacceleration	14	82871436	0.1024	3.98e-06	402	Micrococcus_Dry
rs2412377	C	G	0.4021	0.674129	0.00907586	0.42	Bioagecacceleration	11	4459911	0.0749	7.95e-08	402	Micrococcus_Dry
rs2428927	A	C	-0.3592	0.700249	0.0094155	0.57	Bioagecacceleration	7	77664569	0.0719	5.84e-07	402	Micrococcus_Dry
rs2550384	T	C	0.3236	0.63806	0.009149	0.38	Bioagecacceleration	16	58260151	0.0707	4.71e-06	402	Micrococcus_Dry
rs2550766	T	C	-0.3492	0.542289	0.0086109	0.27	Bioagecacceleration	16	81460969	0.0675	2.32e-07	402	Micrococcus_Dry
rs2587782	C	G	0.5083	0.895522	0.0134832	0.58	Bioagecacceleration	15	101045240	0.1068	1.94e-06	402	Micrococcus_Dry
rs2606769	A	G	0.3816	0.746269	0.0101666	0.17	Bioagecacceleration	3	5090468	0.078	9.94e-07	402	Micrococcus_Dry
rs2617905	A	T	0.4287	0.81592	0.0114582	0.38	Bioagecacceleration	18	28109383	0.0926	3.62e-06	402	Micrococcus_Dry
rs2664116	C	G	-0.4817	0.732587	0.00965124	0.85	Bioagecacceleration	3	9171553	0.0729	3.93e-11	402	Micrococcus_Dry
rs268905	T	C	-0.4063	0.768657	0.00942427	0.13	Bioagecacceleration	19	51450929	0.0789	2.62e-07	402	Micrococcus_Dry
rs2723521	T	C	0.3431	0.63806	0.00887515	0.41	Bioagecacceleration	7	17813651	0.0682	4.87e-07	402	Micrococcus_Dry
rs2724616	A	G	0.3387	0.66791	0.00894746	0.57	Bioagecacceleration	12	11870768	0.0737	4.36e-06	402	Micrococcus_Dry
rs2824703	A	G	0.3866	0.789801	0.011512	0.98	Bioagecacceleration	21	19566451	0.0828	3.03e-06	402	Micrococcus_Dry
rs28369881	A	C	0.5823	0.910448	0.0144532	0.14	Bioagecacceleration	1	171170009	0.1226	2.05e-06	402	Micrococcus_Dry
rs28526344	A	G	0.6775	0.919154	0.0146407	0.26	Bioagecacceleration	15	31012106	0.1242	4.96e-08	402	Micrococcus_Dry
rs2880634	T	C	-0.4716	0.885572	0.0127544	0.91	Bioagecacceleration	2	45551026	0.1016	3.46e-06	402	Micrococcus_Dry
rs2946576	T	C	0.4413	0.715174	0.00962133	0.22	Bioagecacceleration	2	17555539	0.0847	1.92e-07	402	Micrococcus_Dry
rs2974276	T	C	0.5283	0.890547	0.0139622	0.74	Bioagecacceleration	8	88115347	0.1048	4.66e-07	402	Micrococcus_Dry
rs3024304	T	G	-0.407	0.789801	0.0100786	0.081	Bioagecacceleration	6	6322875	0.0821	7.12e-07	402	Micrococcus_Dry
rs34350025	T	G	0.4105	0.793532	0.0110331	0.075	Bioagecacceleration	8	9303638	0.0862	1.93e-06	402	Micrococcus_Dry
rs34353492	C	G	0.4236	0.823383	0.0112956	0.96	Bioagecacceleration	12	129220593	0.0915	3.68e-06	402	Micrococcus_Dry
rs34559316	A	C	0.4724	0.808458	0.0108946	0.22	Bioagecacceleration	19	38863464	0.0896	1.33e-07	402	Micrococcus_Dry
rs34614022	T	C	0.5029	0.880597	0.0135099	0.16	Bioagecacceleration	12	53882216	0.1064	2.26e-06	402	Micrococcus_Dry
rs35073469	T	C	0.4162	0.819652	0.0108394	0.18	Bioagecacceleration	15	26664666	0.0887	2.73e-06	402	Micrococcus_Dry
rs354205	A	G	-0.4043	0.797264	0.0107869	0.91	Bioagecacceleration	2	54972476	0.0817	7.52e-07	402	Micrococcus_Dry
rs3733678	A	G	0.6099	0.929104	0.0170443	0.24	Bioagecacceleration	5	149511792	0.1319	3.75e-06	402	Micrococcus_Dry
rs3768984	A	C	0.4303	0.788557	0.0100886	0.99	Bioagecacceleration	2	101550987	0.0829	2.12e-07	402	Micrococcus_Dry
rs3782447	A	C	-0.4569	0.623134	0.0087339	0.12	Bioagecacceleration	12	114313016	0.0688	3.14e-11	402	Micrococcus_Dry
rs3796599	C	G	0.3675	0.772388	0.00981521	0.93	Bioagecacceleration	4	81114349	0.0789	3.21e-06	402	Micrococcus_Dry
rs3843999	T	G	0.5053	0.864428	0.0150955	0.31	Bioagecacceleration	6	132063764	0.1034	1.03e-06	402	Micrococcus_Dry
rs389098	T	C	0.3852	0.697761	0.00906656	0.56	Bioagecacceleration	1	111298373	0.0776	6.99e-07	402	Micrococcus_Dry
rs3936322	A	T	-0.3676	0.665423	0.00890166	0.37	Bioagecacceleration	16	74575756	0.0749	9.15e-07	402	Micrococcus_Dry
rs40467	A	C	-0.3532	0.71393	0.0095009	0.17	Bioagecacceleration	5	111452954	0.072	9.4e-07	402	Micrococcus_Dry
rs4245286	A	G	-0.6629	0.931592	0.0180311	0.3	Bioagecacceleration	18	55429904	0.1361	1.11e-06	402	Micrococcus_Dry
rs4270768	A	G	0.3696	0.735075	0.00949225	0.43	Bioagecacceleration	6	23636920	0.0805	4.39e-06	402	Micrococcus_Dry
rs4296403	A	G	0.481	0.870647	0.0133807	0.9	Bioagecacceleration	2	11838141	0.1014	2.1e-06	402	Micrococcus_Dry
rs444168	A	G	0.3293	0.580846	0.00869656	0.15	Bioagecacceleration	20	53555620	0.0694	2.1e-06	402	Micrococcus_Dry
rs4449319	A	C	0.3271	0.71393	0.00994389	0.4	Bioagecacceleration	3	163774897	0.0711	4.17e-06	402	Micrococcus_Dry
rs447126	A	G	-0.338	0.624378	0.00885937	0.14	Bioagecacceleration	5	81760783	0.072	2.68e-06	402	Micrococcus_Dry
rs45605932	A	G	0.5922	0.921642	0.015668	0.65	Bioagecacceleration	14	102901023	0.1224	1.32e-06	402	Micrococcus_Dry
rs4656623	T	C	0.705	0.942786	0.0154803	0.76	Bioagecacceleration	1	168863800	0.1428	7.93e-07	402	Micrococcus_Dry
rs4660702	A	C	0.3643	0.630597	0.00890163	0.69	Bioagecacceleration	1	43482438	0.0712	3.14e-07	402	Micrococcus_Dry
rs4727706	T	C	-0.3692	0.695274	0.00951051	0.19	Bioagecacceleration	7	107940716	0.072	2.91e-07	402	Micrococcus_Dry
rs4768565	T	C	-0.8329	0.949005	0.0159723	0.55	Bioagecacceleration	12	39493058	0.1566	1.04e-07	402	Micrococcus_Dry
rs4813515	T	C	-0.3329	0.661692	0.00934907	0.22	Bioagecacceleration	20	2470526	0.0706	2.44e-06	402	Micrococcus_Dry
rs4867308	A	G	0.449	0.81592	0.0102616	0.73	Bioagecacceleration	5	31114590	0.0905	7e-07	402	Micrococcus_Dry
rs508051	A	G	0.3491	0.692786	0.00895476	0.19	Bioagecacceleration	9	78356031	0.0686	3.56e-07	402	Micrococcus_Dry
rs511373	A	G	-0.5343	0.899254	0.0127729	0.36	Bioagecacceleration	1	85965534	0.1124	1.98e-06	402	Micrococcus_Dry
rs520650	A	T	-0.583	0.886816	0.0133356	0.08	Bioagecacceleration	6	23954428	0.1019	1.05e-08	402	Micrococcus_Dry
rs55741065	A	G	-0.3331	0.650498	0.00890108	0.7	Bioagecacceleration	4	185084035	0.069	1.38e-06	402	Micrococcus_Dry
rs55923565	A	G	-0.6405	0.910448	0.0149024	0.71	Bioagecacceleration	11	115899196	0.1197	8.76e-08	402	Micrococcus_Dry
rs55945296	C	G	0.6765	0.94403	0.0191638	0.41	Bioagecacceleration	3	10437479	0.1445	2.83e-06	402	Micrococcus_Dry
rs56283052	A	T	0.4535	0.844527	0.0122833	0.45	Bioagecacceleration	1	67026156	0.0948	1.71e-06	402	Micrococcus_Dry
rs5756523	T	C	-0.3923	0.78607	0.0108861	0.9	Bioagecacceleration	22	37513548	0.0846	3.57e-06	402	Micrococcus_Dry
rs578925	A	G	0.3361	0.552239	0.00857602	0.42	Bioagecacceleration	11	129623351	0.0688	1.03e-06	402	Micrococcus_Dry
rs58563244	A	G	0.4837	0.865672	0.012161	0.61	Bioagecacceleration	5	158410174	0.1016	1.92e-06	402	Micrococcus_Dry
rs59430737	T	C	0.4185	0.791045	0.0101335	0.5	Bioagecacceleration	5	127557568	0.0868	1.41e-06	402	Micrococcus_Dry
rs60711061	C	G	0.6937	0.940299	0.0189833	0.4	Bioagecacceleration	7	130968295	0.1474	2.54e-06	402	Micrococcus_Dry
rs62003873	A	G	-0.3363	0.619403	0.00896349	0.19	Bioagecacceleration	15	41887891	0.0721	3.06e-06	402	Micrococcus_Dry
rs62064798	C	G	0.4808	0.823383	0.0114179	0.14	Bioagecacceleration	17	30062279	0.0908	1.2e-07	402	Micrococcus_Dry
rs62389453	A	G	0.4651	0.839552	0.0112392	0.49	Bioagecacceleration	5	177917685	0.0912	3.36e-07	402	Micrococcus_Dry
rs6435265	T	G	-0.3271	0.680348	0.00900021	0.72	Bioagecacceleration	2	205815842	0.0699	2.83e-06	402	Micrococcus_Dry
rs6443644	A	T	0.3288	0.616915	0.00868363	0.18	Bioagecacceleration	3	179097134	0.0703	2.9e-06	402	Micrococcus_Dry
rs645570	T	C	-0.3242	0.670398	0.00925904	0.72	Bioagecacceleration	11	107538238	0.0681	1.92e-06	402	Micrococcus_Dry
rs6457205	T	G	0.3286	0.670398	0.00937939	0.49	Bioagecacceleration	6	11259561	0.0706	3.26e-06	402	Micrococcus_Dry
rs6464895	A	G	-0.3913	0.810945	0.0118442	0.19	Bioagecacceleration	7	148133098	0.0813	1.5e-06	402	Micrococcus_Dry
rs6592009	T	C	-0.3234	0.687811	0.00921826	0.048	Bioagecacceleration	11	81581176	0.0699	3.77e-06	402	Micrococcus_Dry
rs6756740	A	C	-0.4224	0.837065	0.011722	0.63	Bioagecacceleration	2	65192450	0.0923	4.68e-06	402	Micrococcus_Dry
rs67741287	T	C	0.3505	0.652985	0.00889138	0.17	Bioagecacceleration	18	8293051	0.0741	2.25e-06	402	Micrococcus_Dry
rs6836901	A	C	-0.5674	0.884328	0.0123872	0.27	Bioagecacceleration	4	29988423	0.1083	1.6e-07	402	Micrococcus_Dry
rs6868813	T	C	-0.4562	0.856965	0.0123663	1	Bioagecacceleration	5	103047740	0.0979	3.12e-06	402	Micrococcus_Dry
rs6918114	A	G	0.7945	0.952736	0.0175504	0.19	Bioagecacceleration	6	153187363	0.1536	2.33e-07	402	Micrococcus_Dry
rs6960139	T	C	0.3353	0.623134	0.00877332	0.043	Bioagecacceleration	7	124543303	0.0671	5.88e-07	402	Micrococcus_Dry
rs6973852	T	C	0.3634	0.665423	0.00903405	0.75	Bioagecacceleration	7	71007374	0.0701	2.16e-07	402	Micrococcus_Dry
rs6987650	A	T	-0.3385	0.618159	0.0089897	0.52	Bioagecacceleration	8	69487301	0.0661	3.01e-07	402	Micrococcus_Dry
rs7047652	T	G	0.3844	0.791045	0.0123823	0.64	Bioagecacceleration	9	121070565	0.0798	1.48e-06	402	Micrococcus_Dry
rs7081286	T	C	0.3196	0.567164	0.00871388	0.94	Bioagecacceleration	10	63631660	0.0673	2.05e-06	402	Micrococcus_Dry
rs7112092	T	G	-0.3364	0.61194	0.00866969	0.74	Bioagecacceleration	11	7351944	0.0702	1.66e-06	402	Micrococcus_Dry
rs71296784	A	G	0.5714	0.900498	0.0135892	0.21	Bioagecacceleration	3	62630896	0.1197	1.82e-06	402	Micrococcus_Dry
rs71409957	T	G	0.4936	0.883085	0.0134756	0.84	Bioagecacceleration	14	41271428	0.1046	2.35e-06	402	Micrococcus_Dry
rs7240905	A	G	0.4056	0.822139	0.0110073	0.37	Bioagecacceleration	18	57128486	0.086	2.43e-06	402	Micrococcus_Dry
rs724949	A	G	0.3445	0.492537	0.00869465	0.018	Bioagecacceleration	3	81331572	0.0668	2.49e-07	402	Micrococcus_Dry
rs73235128	A	G	-0.6841	0.935323	0.018528	0.25	Bioagecacceleration	4	66914807	0.136	4.94e-07	402	Micrococcus_Dry
rs73489686	T	C	0.4947	0.850746	0.0130411	0.28	Bioagecacceleration	13	63197188	0.0984	5e-07	402	Micrococcus_Dry
rs7506233	T	G	0.4776	0.870647	0.0133921	0.81	Bioagecacceleration	18	70005491	0.1016	2.59e-06	402	Micrococcus_Dry
rs75271649	T	C	0.6131	0.935323	0.0163226	0.7	Bioagecacceleration	4	169390345	0.1341	4.82e-06	402	Micrococcus_Dry
rs75327654	A	C	0.6799	0.93408	0.0178651	0.91	Bioagecacceleration	7	150281086	0.1411	1.45e-06	402	Micrococcus_Dry
rs7608770	T	C	0.4466	0.829602	0.0111536	0.59	Bioagecacceleration	2	220879384	0.0862	2.23e-07	402	Micrococcus_Dry
rs7662445	A	G	0.36	0.691542	0.00909814	0.04	Bioagecacceleration	4	177891850	0.0731	8.36e-07	402	Micrococcus_Dry
rs77448595	A	C	-0.6432	0.932836	0.0154894	0.17	Bioagecacceleration	10	33371663	0.1404	4.58e-06	402	Micrococcus_Dry
rs77468523	A	T	-0.5782	0.906716	0.0137477	0.11	Bioagecacceleration	2	159362112	0.1228	2.48e-06	402	Micrococcus_Dry
rs7848343	T	C	0.913	0.940299	0.0186138	0.63	Bioagecacceleration	9	16510624	0.1444	2.58e-10	402	Micrococcus_Dry
rs78570654	A	G	0.3466	0.604478	0.00890814	0.86	Bioagecacceleration	3	9307240	0.0681	3.59e-07	402	Micrococcus_Dry
rs78999781	T	C	-0.5171	0.881841	0.0139985	0.85	Bioagecacceleration	2	204290037	0.1081	1.73e-06	402	Micrococcus_Dry
rs79160565	T	G	0.6227	0.924129	0.01719	0.94	Bioagecacceleration	5	143693054	0.1307	1.89e-06	402	Micrococcus_Dry
rs791845	T	C	0.7201	0.949005	0.0178714	0.84	Bioagecacceleration	6	91648681	0.1537	2.82e-06	402	Micrococcus_Dry
rs7920503	A	T	0.4697	0.839552	0.0121093	0.47	Bioagecacceleration	10	9601890	0.0902	1.93e-07	402	Micrococcus_Dry
rs7984523	T	C	0.3365	0.705224	0.00894524	0.96	Bioagecacceleration	13	42678357	0.0699	1.5e-06	402	Micrococcus_Dry
rs79863563	A	G	-0.5869	0.929104	0.0200878	0.51	Bioagecacceleration	12	65687837	0.1228	1.74e-06	402	Micrococcus_Dry
rs8078310	T	C	0.3936	0.788557	0.0104429	0.47	Bioagecacceleration	17	8652738	0.0827	1.97e-06	402	Micrococcus_Dry
rs854373	C	G	-0.3658	0.722637	0.0094767	0.12	Bioagecacceleration	14	25267134	0.0739	7.44e-07	402	Micrococcus_Dry
rs9436372	A	G	-0.4554	0.863184	0.0134988	0.49	Bioagecacceleration	1	68773120	0.098	3.35e-06	402	Micrococcus_Dry
rs943875	C	G	-0.3788	0.731343	0.00977796	0.55	Bioagecacceleration	10	26768622	0.0766	7.51e-07	402	Micrococcus_Dry
rs944413	A	C	0.3562	0.547264	0.00858858	0.24	Bioagecacceleration	21	35394743	0.0667	9.46e-08	402	Micrococcus_Dry
rs9473088	A	T	0.3767	0.771144	0.0108417	0.54	Bioagecacceleration	6	47362492	0.0805	2.91e-06	402	Micrococcus_Dry
rs955661	C	G	-0.329	0.595771	0.00873193	0.38	Bioagecacceleration	5	56719995	0.0687	1.67e-06	402	Micrococcus_Dry
rs9567729	T	G	0.54	0.901741	0.0134099	0.31	Bioagecacceleration	13	47389947	0.1072	4.68e-07	402	Micrococcus_Dry
rs9822937	A	G	0.38	0.717662	0.00954045	0.7	Bioagecacceleration	3	30176181	0.0779	1.08e-06	402	Micrococcus_Dry
rs10033547	A	C	0.4028	0.794903	0.0117686	0.086	Bioagecacceleration	4	27186978	0.0862	2.94e-06	412	Rhodobacteraceae_Dry
rs10059255	A	C	-0.4325	0.86165	0.0120096	1	Bioagecacceleration	5	173707498	0.0928	3.12e-06	412	Rhodobacteraceae_Dry
rs10195960	T	G	0.344	0.629854	0.00894651	0.26	Bioagecacceleration	2	217832598	0.0672	3.11e-07	412	Rhodobacteraceae_Dry
rs10258495	T	C	-0.3263	0.612864	0.00886141	0.15	Bioagecacceleration	7	135248558	0.0684	1.86e-06	412	Rhodobacteraceae_Dry
rs10278321	T	C	-0.3263	0.644417	0.00887391	0.73	Bioagecacceleration	7	97494680	0.068	1.58e-06	412	Rhodobacteraceae_Dry
rs10280689	T	C	-0.5722	0.904126	0.0142117	0.17	Bioagecacceleration	7	38576131	0.1161	8.32e-07	412	Rhodobacteraceae_Dry
rs10499471	A	G	0.3698	0.712379	0.00933869	0.083	Bioagecacceleration	7	16703752	0.074	5.9e-07	412	Rhodobacteraceae_Dry
rs10880190	A	C	0.6489	0.924757	0.0160214	0.63	Bioagecacceleration	12	42306621	0.1223	1.11e-07	412	Rhodobacteraceae_Dry
rs10919071	A	G	-0.4655	0.842233	0.0128771	0.36	Bioagecacceleration	1	169099483	0.0942	7.8e-07	412	Rhodobacteraceae_Dry
rs111325546	A	C	0.4968	0.90534	0.0131829	0.12	Bioagecacceleration	14	101462436	0.1064	3.02e-06	412	Rhodobacteraceae_Dry
rs11216316	A	C	0.4585	0.865291	0.0143315	0.0025	Bioagecacceleration	11	117081500	0.0933	8.79e-07	412	Rhodobacteraceae_Dry
rs11707609	A	G	-0.3226	0.603155	0.00909474	0.39	Bioagecacceleration	3	123503424	0.0671	1.55e-06	412	Rhodobacteraceae_Dry
rs117128551	A	G	-0.5327	0.902913	0.0164814	0.91	Bioagecacceleration	12	41849752	0.116	4.41e-06	412	Rhodobacteraceae_Dry
rs11716554	A	C	0.406	0.831311	0.0112176	0.03	Bioagecacceleration	3	20725743	0.086	2.36e-06	412	Rhodobacteraceae_Dry
rs117385435	A	C	0.5292	0.908981	0.0188463	0.28	Bioagecacceleration	9	105904487	0.1088	1.15e-06	412	Rhodobacteraceae_Dry
rs117461447	T	C	0.7072	0.942961	0.0169386	0.031	Bioagecacceleration	12	11346037	0.1415	5.78e-07	412	Rhodobacteraceae_Dry
rs11806181	T	G	0.6331	0.912621	0.0159638	0.38	Bioagecacceleration	1	60975097	0.1176	7.28e-08	412	Rhodobacteraceae_Dry
rs11864847	T	C	-0.3213	0.584951	0.0087433	0.97	Bioagecacceleration	16	25749186	0.0663	1.26e-06	412	Rhodobacteraceae_Dry
rs11887439	T	C	0.4236	0.787621	0.0101668	0.44	Bioagecacceleration	2	205025093	0.0835	3.93e-07	412	Rhodobacteraceae_Dry
rs11932495	T	C	0.5902	0.918689	0.0134757	0.19	Bioagecacceleration	4	25666881	0.128	4.04e-06	412	Rhodobacteraceae_Dry
rs12137317	A	G	-0.6142	0.911408	0.0147668	0.18	Bioagecacceleration	1	26940681	0.1231	6.08e-07	412	Rhodobacteraceae_Dry
rs12365449	C	G	0.4688	0.839806	0.0111461	0.49	Bioagecacceleration	11	99885919	0.0911	2.63e-07	412	Rhodobacteraceae_Dry
rs12464320	T	G	0.6175	0.934466	0.0184533	0.21	Bioagecacceleration	2	135283132	0.1345	4.43e-06	412	Rhodobacteraceae_Dry
rs12529024	T	C	-0.5276	0.894417	0.0133809	0.44	Bioagecacceleration	6	67040145	0.1109	1.97e-06	412	Rhodobacteraceae_Dry
rs12569869	T	C	-0.4214	0.786408	0.0107912	0.48	Bioagecacceleration	10	44850323	0.0803	1.54e-07	412	Rhodobacteraceae_Dry
rs12583353	A	G	-0.5715	0.890777	0.0152131	0.86	Bioagecacceleration	13	38067575	0.1059	6.7e-08	412	Rhodobacteraceae_Dry
rs12781740	T	C	0.4433	0.860437	0.0120878	0.75	Bioagecacceleration	10	64377967	0.0934	2.08e-06	412	Rhodobacteraceae_Dry
rs12964702	T	C	-0.3802	0.740291	0.0102935	0.1	Bioagecacceleration	18	75856393	0.079	1.5e-06	412	Rhodobacteraceae_Dry
rs13004092	A	G	0.5507	0.910194	0.0144673	0.15	Bioagecacceleration	2	119638490	0.1156	1.88e-06	412	Rhodobacteraceae_Dry
rs13016626	C	G	0.5178	0.882282	0.0140226	0.61	Bioagecacceleration	2	223171835	0.1027	4.61e-07	412	Rhodobacteraceae_Dry
rs13019527	C	G	0.4193	0.785194	0.0103635	0.54	Bioagecacceleration	2	68853855	0.0802	1.74e-07	412	Rhodobacteraceae_Dry
rs13029621	T	C	-0.3779	0.774272	0.0100692	0.18	Bioagecacceleration	2	55659970	0.0804	2.59e-06	412	Rhodobacteraceae_Dry
rs13110956	C	G	0.5972	0.876214	0.0133146	0.44	Bioagecacceleration	4	129797154	0.1026	5.84e-09	412	Rhodobacteraceae_Dry
rs13218201	A	G	-0.6057	0.921117	0.0178852	0.45	Bioagecacceleration	6	147847698	0.1296	2.96e-06	412	Rhodobacteraceae_Dry
rs1349923	T	C	0.3114	0.532767	0.00863927	0.74	Bioagecacceleration	4	182223884	0.0656	2.11e-06	412	Rhodobacteraceae_Dry
rs1461335	T	G	-0.3529	0.729369	0.0101258	0.28	Bioagecacceleration	9	24941452	0.075	2.51e-06	412	Rhodobacteraceae_Dry
rs1539525	A	G	0.3233	0.59466	0.00881955	0.88	Bioagecacceleration	1	49001369	0.0668	1.3e-06	412	Rhodobacteraceae_Dry
rs1548450	T	C	-0.4047	0.679612	0.0093659	0.081	Bioagecacceleration	16	19310092	0.072	1.95e-08	412	Rhodobacteraceae_Dry
rs17251074	T	C	0.4015	0.779126	0.00971887	0.069	Bioagecacceleration	2	228778539	0.0802	5.59e-07	412	Rhodobacteraceae_Dry
rs1842665	A	G	-0.315	0.512136	0.00857023	0.75	Bioagecacceleration	8	74818529	0.0654	1.48e-06	412	Rhodobacteraceae_Dry
rs1972040	A	G	-0.3588	0.696602	0.00964062	0.9	Bioagecacceleration	5	81992047	0.0683	1.52e-07	412	Rhodobacteraceae_Dry
rs2023971	A	G	-0.4952	0.885922	0.012633	0.31	Bioagecacceleration	7	98051932	0.1056	2.71e-06	412	Rhodobacteraceae_Dry
rs208269	T	C	-0.367	0.758495	0.00989977	0.84	Bioagecacceleration	20	41489081	0.0803	4.9e-06	412	Rhodobacteraceae_Dry
rs2184282	T	C	0.459	0.88835	0.0128102	0.31	Bioagecacceleration	14	20880160	0.1004	4.8e-06	412	Rhodobacteraceae_Dry
rs2185282	T	C	0.4496	0.830097	0.0119289	0.15	Bioagecacceleration	1	240776190	0.0882	3.43e-07	412	Rhodobacteraceae_Dry
rs2512539	T	G	0.4786	0.86165	0.012343	0.11	Bioagecacceleration	11	77914798	0.0953	5.03e-07	412	Rhodobacteraceae_Dry
rs2530684	C	G	-0.5707	0.878641	0.013727	0.8	Bioagecacceleration	22	30105298	0.1	1.17e-08	412	Rhodobacteraceae_Dry
rs2693791	A	C	-0.3219	0.510922	0.00856267	0.28	Bioagecacceleration	8	4425634	0.0687	2.84e-06	412	Rhodobacteraceae_Dry
rs2713995	A	C	0.394	0.752427	0.0106583	0.53	Bioagecacceleration	17	70739926	0.0746	1.29e-07	412	Rhodobacteraceae_Dry
rs2792249	A	G	0.353	0.582524	0.00872834	0.47	Bioagecacceleration	1	164604122	0.0663	1e-07	412	Rhodobacteraceae_Dry
rs2839467	A	G	-0.3864	0.760922	0.0106857	0.64	Bioagecacceleration	21	43513200	0.0779	7.05e-07	412	Rhodobacteraceae_Dry
rs2898543	A	G	-0.3484	0.533981	0.00860867	0.61	Bioagecacceleration	5	86113699	0.0674	2.36e-07	412	Rhodobacteraceae_Dry
rs2977371	A	G	0.5521	0.904126	0.0136531	0.91	Bioagecacceleration	8	59141390	0.1164	2.1e-06	412	Rhodobacteraceae_Dry
rs35039762	A	G	-0.6051	0.917476	0.0171563	0.25	Bioagecacceleration	16	60179373	0.1187	3.41e-07	412	Rhodobacteraceae_Dry
rs35157674	A	G	0.6503	0.932039	0.0184488	0.93	Bioagecacceleration	3	173494503	0.1376	2.29e-06	412	Rhodobacteraceae_Dry
rs36955	A	C	0.3266	0.558252	0.00862798	0.33	Bioagecacceleration	5	113668945	0.0669	1.05e-06	412	Rhodobacteraceae_Dry
rs3821797	T	C	0.4916	0.882282	0.0126862	0.27	Bioagecacceleration	3	179620113	0.1032	1.92e-06	412	Rhodobacteraceae_Dry
rs3857844	C	G	-0.4441	0.781553	0.0100101	0.034	Bioagecacceleration	7	75274876	0.0774	9.42e-09	412	Rhodobacteraceae_Dry
rs387348	A	G	-0.5228	0.895631	0.0137744	0.91	Bioagecacceleration	6	169443654	0.1131	3.78e-06	412	Rhodobacteraceae_Dry
rs4245286	A	G	-0.6439	0.93568	0.0180311	0.3	Bioagecacceleration	18	55429904	0.138	3.07e-06	412	Rhodobacteraceae_Dry
rs4254932	A	C	-0.4797	0.895631	0.0129651	0.23	Bioagecacceleration	5	95975187	0.1035	3.55e-06	412	Rhodobacteraceae_Dry
rs4571585	A	G	0.3325	0.604369	0.00877077	0.74	Bioagecacceleration	6	124332506	0.0672	7.58e-07	412	Rhodobacteraceae_Dry
rs4791902	T	C	0.3451	0.650485	0.00885859	0.27	Bioagecacceleration	17	9782111	0.0704	9.63e-07	412	Rhodobacteraceae_Dry
rs4891936	T	C	-0.5227	0.875	0.0129493	0.23	Bioagecacceleration	18	69331060	0.1034	4.35e-07	412	Rhodobacteraceae_Dry
rs505358	A	G	-0.3452	0.705097	0.00919671	0.33	Bioagecacceleration	6	151327848	0.0718	1.54e-06	412	Rhodobacteraceae_Dry
rs55646841	T	G	0.4715	0.866505	0.0145084	0.53	Bioagecacceleration	6	128053417	0.1019	3.7e-06	412	Rhodobacteraceae_Dry
rs55865390	T	G	-0.3877	0.725728	0.00968123	0.22	Bioagecacceleration	2	150013702	0.0735	1.32e-07	412	Rhodobacteraceae_Dry
rs56357391	A	G	0.4492	0.793689	0.0107208	0.97	Bioagecacceleration	18	56239115	0.0821	4.45e-08	412	Rhodobacteraceae_Dry
rs5748755	T	C	-0.3418	0.697816	0.00964889	0.36	Bioagecacceleration	22	17426401	0.0748	4.92e-06	412	Rhodobacteraceae_Dry
rs58051769	T	C	0.5893	0.913835	0.013949	0.92	Bioagecacceleration	9	119081995	0.1252	2.53e-06	412	Rhodobacteraceae_Dry
rs59016554	T	G	-0.533	0.893204	0.012589	0.55	Bioagecacceleration	16	83063254	0.1154	3.83e-06	412	Rhodobacteraceae_Dry
rs60180210	A	C	-0.4004	0.81432	0.0111739	0.11	Bioagecacceleration	3	87899969	0.0839	1.84e-06	412	Rhodobacteraceae_Dry
rs618916	T	C	0.4957	0.765777	0.0102483	0.22	Bioagecacceleration	15	41172773	0.0793	4.02e-10	412	Rhodobacteraceae_Dry
rs61939338	T	C	-0.3669	0.692961	0.00900332	0.75	Bioagecacceleration	12	130570973	0.0738	6.67e-07	412	Rhodobacteraceae_Dry
rs62190508	A	G	-0.4395	0.781553	0.00996494	0.022	Bioagecacceleration	2	183130076	0.0781	1.86e-08	412	Rhodobacteraceae_Dry
rs62298218	A	T	-0.353	0.714806	0.00938003	0.44	Bioagecacceleration	3	177094246	0.0746	2.25e-06	412	Rhodobacteraceae_Dry
rs62318191	A	G	-0.5037	0.885922	0.0152522	0.74	Bioagecacceleration	4	134877772	0.1081	3.17e-06	412	Rhodobacteraceae_Dry
rs643160	A	G	0.3895	0.752427	0.00998224	0.49	Bioagecacceleration	6	83893468	0.0742	1.51e-07	412	Rhodobacteraceae_Dry
rs6450757	T	C	-0.5853	0.896845	0.0142081	0.99	Bioagecacceleration	5	18844416	0.1095	8.95e-08	412	Rhodobacteraceae_Dry
rs66919220	A	G	0.5359	0.859223	0.0129562	0.92	Bioagecacceleration	16	84296392	0.0951	1.76e-08	412	Rhodobacteraceae_Dry
rs6708722	T	C	0.4553	0.855583	0.0120486	0.013	Bioagecacceleration	2	76798610	0.0909	5.44e-07	412	Rhodobacteraceae_Dry
rs6870949	T	C	-0.3913	0.757282	0.0103634	0.29	Bioagecacceleration	5	52186515	0.0789	7.02e-07	412	Rhodobacteraceae_Dry
rs699811	T	C	0.3415	0.680825	0.00930131	0.56	Bioagecacceleration	1	74295398	0.0729	2.81e-06	412	Rhodobacteraceae_Dry
rs7069023	A	C	0.3973	0.703883	0.00942068	0.55	Bioagecacceleration	10	49927221	0.0726	4.39e-08	412	Rhodobacteraceae_Dry
rs7077935	T	C	0.3213	0.592233	0.00869661	0.98	Bioagecacceleration	10	92165562	0.0654	8.9e-07	412	Rhodobacteraceae_Dry
rs7099771	A	G	-0.3294	0.633495	0.00887389	0.41	Bioagecacceleration	10	5654742	0.0702	2.71e-06	412	Rhodobacteraceae_Dry
rs71517826	A	G	-0.6607	0.894417	0.0132547	0.18	Bioagecacceleration	8	25465390	0.106	4.53e-10	412	Rhodobacteraceae_Dry
rs7164344	A	T	-0.6282	0.924757	0.0170148	0.63	Bioagecacceleration	15	33888033	0.132	1.95e-06	412	Rhodobacteraceae_Dry
rs7180426	A	G	-0.5065	0.853155	0.0121409	0.025	Bioagecacceleration	15	62771038	0.0935	6e-08	412	Rhodobacteraceae_Dry
rs718875	T	C	-0.4776	0.876214	0.0118485	0.34	Bioagecacceleration	1	94372020	0.103	3.53e-06	412	Rhodobacteraceae_Dry
rs72683206	C	G	-0.5605	0.919903	0.017348	0.43	Bioagecacceleration	8	140734406	0.1202	3.12e-06	412	Rhodobacteraceae_Dry
rs72736868	A	C	-0.406	0.760922	0.0106046	0.13	Bioagecacceleration	5	35480541	0.0837	1.23e-06	412	Rhodobacteraceae_Dry
rs72742037	C	G	-0.6086	0.927184	0.0152421	0.67	Bioagecacceleration	9	87811321	0.1265	1.51e-06	412	Rhodobacteraceae_Dry
rs72773975	T	G	-0.3197	0.628641	0.00875556	0.41	Bioagecacceleration	2	11881809	0.0691	3.68e-06	412	Rhodobacteraceae_Dry
rs72791013	T	C	0.6247	0.902913	0.0158711	0.64	Bioagecacceleration	5	133074137	0.1114	2.02e-08	412	Rhodobacteraceae_Dry
rs72908255	T	C	0.6244	0.929612	0.0148566	0.42	Bioagecacceleration	11	32271773	0.1306	1.74e-06	412	Rhodobacteraceae_Dry
rs73873405	T	G	-0.5031	0.887136	0.0125687	0.37	Bioagecacceleration	3	155432153	0.1032	1.09e-06	412	Rhodobacteraceae_Dry
rs7411883	T	C	0.3292	0.621359	0.00870141	0.94	Bioagecacceleration	1	241813906	0.0716	4.28e-06	412	Rhodobacteraceae_Dry
rs7431338	T	C	0.3381	0.634709	0.00899851	0.97	Bioagecacceleration	3	88880647	0.0722	2.8e-06	412	Rhodobacteraceae_Dry
rs75187228	A	G	0.6131	0.92233	0.0164501	0.75	Bioagecacceleration	17	20522930	0.1256	1.05e-06	412	Rhodobacteraceae_Dry
rs7522010	T	G	-0.3488	0.617718	0.00880657	0.24	Bioagecacceleration	1	34762775	0.0656	1.06e-07	412	Rhodobacteraceae_Dry
rs7545638	T	C	0.3457	0.605583	0.00896928	0.054	Bioagecacceleration	1	77903816	0.0683	4.14e-07	412	Rhodobacteraceae_Dry
rs7560360	A	G	0.311	0.587379	0.00884671	0.0011	Bioagecacceleration	2	172036474	0.0666	3.04e-06	412	Rhodobacteraceae_Dry
rs76042015	T	G	0.5285	0.887136	0.0136126	0.079	Bioagecacceleration	15	54863623	0.1039	3.67e-07	412	Rhodobacteraceae_Dry
rs7611260	T	C	0.3183	0.618932	0.0089311	0.12	Bioagecacceleration	3	33025110	0.0664	1.64e-06	412	Rhodobacteraceae_Dry
rs7667060	T	C	0.4923	0.887136	0.013539	0.098	Bioagecacceleration	4	26504723	0.1069	4.11e-06	412	Rhodobacteraceae_Dry
rs7703932	T	C	0.3031	0.552184	0.00857186	0.16	Bioagecacceleration	5	68044531	0.0649	3.04e-06	412	Rhodobacteraceae_Dry
rs773462	T	C	-0.5916	0.915049	0.0129553	0.52	Bioagecacceleration	12	77306038	0.1258	2.56e-06	412	Rhodobacteraceae_Dry
rs77505408	A	G	0.7282	0.945388	0.0145168	0.4	Bioagecacceleration	3	55598594	0.1514	1.52e-06	412	Rhodobacteraceae_Dry
rs78227344	A	T	-0.3802	0.770631	0.00993418	0.15	Bioagecacceleration	7	113458777	0.081	2.66e-06	412	Rhodobacteraceae_Dry
rs79511714	T	G	0.7175	0.940534	0.0189685	0.68	Bioagecacceleration	4	37209400	0.1389	2.42e-07	412	Rhodobacteraceae_Dry
rs7958673	A	G	-0.8754	0.956311	0.0182797	0.94	Bioagecacceleration	12	132560241	0.1662	1.39e-07	412	Rhodobacteraceae_Dry
rs7993300	T	G	-0.3048	0.509709	0.00855795	0.42	Bioagecacceleration	13	25171521	0.0656	3.39e-06	412	Rhodobacteraceae_Dry
rs8021097	A	G	0.3614	0.760922	0.0103114	0.96	Bioagecacceleration	14	79682114	0.0775	3.16e-06	412	Rhodobacteraceae_Dry
rs8070287	A	G	0.3965	0.821602	0.0110365	0.13	Bioagecacceleration	17	1854772	0.0867	4.75e-06	412	Rhodobacteraceae_Dry
rs906734	A	G	-0.4656	0.854369	0.0111383	0.27	Bioagecacceleration	12	127762527	0.0942	7.7e-07	412	Rhodobacteraceae_Dry
rs944620	T	C	-0.4154	0.775485	0.0109485	0.00095	Bioagecacceleration	9	12928079	0.082	4.03e-07	412	Rhodobacteraceae_Dry
rs9512417	A	G	-0.387	0.777913	0.0100057	0.66	Bioagecacceleration	13	27408722	0.0798	1.25e-06	412	Rhodobacteraceae_Dry
rs9589925	A	G	-0.6362	0.938107	0.0154873	0.75	Bioagecacceleration	13	94829330	0.1269	5.35e-07	412	Rhodobacteraceae_Dry
rs10034800	A	G	-0.2826	0.517613	0.00855499	0.51	Bioagecacceleration	4	55045125	0.0591	1.71e-06	511	Firmicutes_Dry
rs10066395	T	C	-0.2955	0.586106	0.00891071	0.48	Bioagecacceleration	5	123920736	0.0637	3.54e-06	511	Firmicutes_Dry
rs10078575	A	G	0.4072	0.850294	0.0113358	0.35	Bioagecacceleration	5	40704074	0.0873	3.09e-06	511	Firmicutes_Dry
rs10083893	T	C	-0.4168	0.85225	0.0114631	0.94	Bioagecacceleration	17	60254033	0.0868	1.57e-06	511	Firmicutes_Dry
rs1012090	T	C	-0.3854	0.85225	0.0123284	0.32	Bioagecacceleration	7	29034840	0.0843	4.84e-06	511	Firmicutes_Dry
rs10145409	T	C	0.423	0.878669	0.012488	0.47	Bioagecacceleration	14	47150741	0.0907	3.09e-06	511	Firmicutes_Dry
rs1039381	T	C	0.3789	0.803327	0.0103487	0.35	Bioagecacceleration	3	56874729	0.0809	2.8e-06	511	Firmicutes_Dry
rs10457840	A	C	-0.3828	0.819961	0.011661	0.76	Bioagecacceleration	6	149376575	0.081	2.29e-06	511	Firmicutes_Dry
rs10503711	T	G	-0.323	0.535225	0.00861752	0.16	Bioagecacceleration	8	21500728	0.0634	3.46e-07	511	Firmicutes_Dry
rs10835608	T	C	0.3801	0.753425	0.0101274	0.062	Bioagecacceleration	11	30036177	0.0758	5.26e-07	511	Firmicutes_Dry
rs10860753	A	G	0.3435	0.81409	0.0118901	0.29	Bioagecacceleration	12	101979641	0.0748	4.42e-06	511	Firmicutes_Dry
rs10911958	A	G	-0.3264	0.492172	0.00866914	0.91	Bioagecacceleration	1	186890845	0.0675	1.34e-06	511	Firmicutes_Dry
rs10933562	A	G	0.4534	0.879648	0.0137919	0.52	Bioagecacceleration	2	242471244	0.0976	3.42e-06	511	Firmicutes_Dry
rs11000158	A	C	-0.2881	0.504892	0.00858976	0.3	Bioagecacceleration	10	73815967	0.0622	3.58e-06	511	Firmicutes_Dry
rs11086073	T	C	0.4536	0.877691	0.0143342	0.2	Bioagecacceleration	19	17609396	0.0973	3.12e-06	511	Firmicutes_Dry
rs11162235	A	G	-0.2854	0.486301	0.00855933	0.83	Bioagecacceleration	1	75405261	0.0602	2.09e-06	511	Firmicutes_Dry
rs11201131	A	T	0.599	0.934442	0.0163921	0.83	Bioagecacceleration	10	86383024	0.1267	2.27e-06	511	Firmicutes_Dry
rs11206972	A	G	-0.4359	0.841487	0.0121296	0.75	Bioagecacceleration	1	57566499	0.0855	3.4e-07	511	Firmicutes_Dry
rs1122568	A	C	0.3608	0.81409	0.0114618	0.71	Bioagecacceleration	18	3043505	0.0738	1e-06	511	Firmicutes_Dry
rs1122574	C	G	-0.4288	0.865949	0.0126101	0.4	Bioagecacceleration	17	31967506	0.0897	1.74e-06	511	Firmicutes_Dry
rs11247593	A	G	-0.4747	0.799413	0.0106186	0.046	Bioagecacceleration	1	27052080	0.0833	1.23e-08	511	Firmicutes_Dry
rs114940743	T	C	-0.5424	0.918787	0.0163264	0.23	Bioagecacceleration	3	15024099	0.1147	2.28e-06	511	Firmicutes_Dry
rs114987574	T	C	-0.6291	0.935421	0.0171206	0.44	Bioagecacceleration	4	28019553	0.1252	5e-07	511	Firmicutes_Dry
rs11628702	T	C	-0.3192	0.54501	0.00859605	0.86	Bioagecacceleration	14	21932592	0.0623	2.96e-07	511	Firmicutes_Dry
rs11663867	T	C	0.3056	0.681996	0.00926602	0.31	Bioagecacceleration	18	46149742	0.0664	4.13e-06	511	Firmicutes_Dry
rs117166040	A	G	-0.6554	0.930528	0.0171787	0.75	Bioagecacceleration	20	42084169	0.1174	2.35e-08	511	Firmicutes_Dry
rs11924151	A	G	0.2965	0.527397	0.00857141	0.2	Bioagecacceleration	3	189581020	0.0646	4.45e-06	511	Firmicutes_Dry
rs1201915	A	G	-0.3407	0.535225	0.00857539	0.18	Bioagecacceleration	20	59274805	0.0637	8.94e-08	511	Firmicutes_Dry
rs12025055	C	G	0.4685	0.806262	0.0108688	4.6e-05	Bioagecacceleration	1	231175644	0.082	1.1e-08	511	Firmicutes_Dry
rs1204627	T	C	-0.6029	0.939335	0.0173074	0.1	Bioagecacceleration	20	22398523	0.1265	1.87e-06	511	Firmicutes_Dry
rs12236855	T	C	0.474	0.894325	0.0143071	0.67	Bioagecacceleration	9	120194145	0.0957	7.39e-07	511	Firmicutes_Dry
rs12270027	A	G	-0.3731	0.757339	0.0103966	0.96	Bioagecacceleration	11	129563423	0.0754	7.49e-07	511	Firmicutes_Dry
rs12538516	T	G	-0.4044	0.856164	0.0127994	0.63	Bioagecacceleration	7	115321393	0.0847	1.81e-06	511	Firmicutes_Dry
rs12547771	T	C	-0.5354	0.920744	0.0149696	1	Bioagecacceleration	8	26899137	0.116	3.9e-06	511	Firmicutes_Dry
rs12673754	T	C	0.6373	0.940313	0.0179569	0.0072	Bioagecacceleration	7	98804656	0.1341	2.03e-06	511	Firmicutes_Dry
rs12686565	A	C	-0.3156	0.636008	0.00889118	0.59	Bioagecacceleration	9	107739152	0.0611	2.41e-07	511	Firmicutes_Dry
rs12784322	C	G	-0.3439	0.763209	0.0109157	0.56	Bioagecacceleration	10	85096090	0.0722	1.92e-06	511	Firmicutes_Dry
rs12927263	T	C	0.2997	0.597847	0.0087743	0.88	Bioagecacceleration	16	80297956	0.064	2.85e-06	511	Firmicutes_Dry
rs12964032	A	G	-0.4527	0.85225	0.0110244	0.78	Bioagecacceleration	18	75643530	0.0857	1.29e-07	511	Firmicutes_Dry
rs13009740	A	G	-0.6028	0.939335	0.016842	0.21	Bioagecacceleration	2	80945545	0.1287	2.81e-06	511	Firmicutes_Dry
rs13160289	A	G	-0.2808	0.553816	0.00858332	0.13	Bioagecacceleration	5	56351444	0.061	4.1e-06	511	Firmicutes_Dry
rs13195953	A	G	-0.6331	0.949119	0.0188287	0.15	Bioagecacceleration	6	87595549	0.1384	4.76e-06	511	Firmicutes_Dry
rs141754195	A	G	-0.6172	0.909002	0.0136598	0.32	Bioagecacceleration	1	103116161	0.1104	2.26e-08	511	Firmicutes_Dry
rs142420986	T	G	-0.5278	0.908023	0.0139471	0.1	Bioagecacceleration	11	62808197	0.1094	1.39e-06	511	Firmicutes_Dry
rs1480164	A	T	-0.3727	0.795499	0.0100078	0.012	Bioagecacceleration	8	118604131	0.0764	1.06e-06	511	Firmicutes_Dry
rs1482195	T	G	-0.3232	0.689824	0.00919911	0.0095	Bioagecacceleration	8	3519665	0.0647	5.8e-07	511	Firmicutes_Dry
rs1537627	C	G	-0.4075	0.774951	0.0101339	0.59	Bioagecacceleration	10	7653079	0.0706	7.68e-09	511	Firmicutes_Dry
rs1540574	C	G	0.319	0.642857	0.00894239	0.28	Bioagecacceleration	5	116269901	0.0653	1.03e-06	511	Firmicutes_Dry
rs1654513	T	C	0.3184	0.642857	0.00913466	0.48	Bioagecacceleration	19	51402682	0.0689	3.84e-06	511	Firmicutes_Dry
rs1656915	A	G	0.3437	0.735812	0.0094787	0.38	Bioagecacceleration	3	186441823	0.0748	4.38e-06	511	Firmicutes_Dry
rs16920385	T	C	-0.5683	0.91683	0.0142798	0.13	Bioagecacceleration	12	126734168	0.1165	1.07e-06	511	Firmicutes_Dry
rs16975307	A	G	-0.3231	0.668297	0.0091591	0.95	Bioagecacceleration	15	96076459	0.0678	1.89e-06	511	Firmicutes_Dry
rs17046412	A	C	-0.6048	0.933464	0.0181659	0.089	Bioagecacceleration	2	55069951	0.1282	2.37e-06	511	Firmicutes_Dry
rs17085326	T	C	-0.6062	0.918787	0.0161354	0.039	Bioagecacceleration	4	55977376	0.108	1.98e-08	511	Firmicutes_Dry
rs17401876	T	C	-0.5323	0.883562	0.0137457	0.67	Bioagecacceleration	21	33725750	0.1002	1.08e-07	511	Firmicutes_Dry
rs17714678	A	C	-0.3504	0.681996	0.00946862	0.59	Bioagecacceleration	7	13441668	0.0712	8.61e-07	511	Firmicutes_Dry
rs1865938	A	T	0.365	0.717221	0.00950018	0.74	Bioagecacceleration	12	17786861	0.0662	3.53e-08	511	Firmicutes_Dry
rs2138612	T	G	0.5416	0.920744	0.0144072	0.12	Bioagecacceleration	3	107145632	0.1159	2.97e-06	511	Firmicutes_Dry
rs2282382	A	G	0.3204	0.692759	0.00947418	0.94	Bioagecacceleration	1	95352973	0.0691	3.51e-06	511	Firmicutes_Dry
rs2287325	A	C	0.3813	0.818982	0.0107334	0.31	Bioagecacceleration	2	40803821	0.0833	4.66e-06	511	Firmicutes_Dry
rs2310187	T	G	0.4253	0.869863	0.0125267	0.22	Bioagecacceleration	2	102750428	0.0897	2.11e-06	511	Firmicutes_Dry
rs2366567	A	G	-0.3201	0.493151	0.00860098	0.33	Bioagecacceleration	7	157290653	0.067	1.8e-06	511	Firmicutes_Dry
rs23805	A	C	0.3922	0.804305	0.0106715	0.69	Bioagecacceleration	6	11922362	0.0814	1.47e-06	511	Firmicutes_Dry
rs248467	A	G	0.2936	0.630137	0.00909129	0.21	Bioagecacceleration	5	150644589	0.0627	2.8e-06	511	Firmicutes_Dry
rs2502285	A	G	-0.326	0.73092	0.00962334	0.39	Bioagecacceleration	6	67767934	0.0705	3.81e-06	511	Firmicutes_Dry
rs2503291	A	C	-0.532	0.907045	0.0165729	0.75	Bioagecacceleration	6	103997076	0.105	4.02e-07	511	Firmicutes_Dry
rs2513613	A	G	-0.313	0.514677	0.0085671	0.34	Bioagecacceleration	11	106307658	0.0586	9.24e-08	511	Firmicutes_Dry
rs2584000	A	G	-0.3176	0.634051	0.00895273	0.79	Bioagecacceleration	12	70977108	0.065	1.05e-06	511	Firmicutes_Dry
rs2631514	A	C	-0.2848	0.531311	0.00868911	0.75	Bioagecacceleration	11	24837714	0.0601	2.14e-06	511	Firmicutes_Dry
rs2648747	T	C	0.3435	0.531311	0.00857243	0.098	Bioagecacceleration	3	8462075	0.0588	5.06e-09	511	Firmicutes_Dry
rs2675323	A	G	-0.3363	0.587084	0.00872287	0.003	Bioagecacceleration	3	2840710	0.0635	1.19e-07	511	Firmicutes_Dry
rs275605	A	G	-0.6918	0.939335	0.0176183	0.33	Bioagecacceleration	12	43946204	0.1302	1.09e-07	511	Firmicutes_Dry
rs2784946	T	G	0.3322	0.744618	0.00972357	0.51	Bioagecacceleration	6	142281224	0.0665	5.91e-07	511	Firmicutes_Dry
rs28449533	T	C	-0.477	0.900196	0.0144576	0.059	Bioagecacceleration	15	53153240	0.1016	2.67e-06	511	Firmicutes_Dry
rs2850898	T	C	0.3583	0.816047	0.0115535	0.71	Bioagecacceleration	18	74992925	0.0748	1.66e-06	511	Firmicutes_Dry
rs28526344	A	G	-0.5373	0.911937	0.0146407	0.26	Bioagecacceleration	15	31012106	0.1057	3.69e-07	511	Firmicutes_Dry
rs28560442	T	C	-0.3673	0.789628	0.0113246	0.1	Bioagecacceleration	20	58119339	0.0762	1.42e-06	511	Firmicutes_Dry
rs3015886	T	C	0.3537	0.726027	0.00917654	0.55	Bioagecacceleration	7	72104815	0.0692	3.19e-07	511	Firmicutes_Dry
rs30434	T	C	0.3113	0.639922	0.00884803	1	Bioagecacceleration	5	6673322	0.0609	3.19e-07	511	Firmicutes_Dry
rs3128800	T	G	-0.3695	0.81409	0.0109054	0.25	Bioagecacceleration	4	2379676	0.079	2.9e-06	511	Firmicutes_Dry
rs34010011	A	G	-0.3171	0.654599	0.00894562	0.3	Bioagecacceleration	14	70766323	0.0652	1.16e-06	511	Firmicutes_Dry
rs34512791	T	G	0.4563	0.883562	0.0147503	0.45	Bioagecacceleration	4	93963875	0.0949	1.51e-06	511	Firmicutes_Dry
rs35403472	T	C	-0.407	0.873777	0.0138002	0.27	Bioagecacceleration	16	74076073	0.0883	3.99e-06	511	Firmicutes_Dry
rs35406722	T	C	0.3181	0.700587	0.00977207	0.25	Bioagecacceleration	18	56173552	0.065	9.77e-07	511	Firmicutes_Dry
rs35541683	A	G	0.634	0.91683	0.0143317	0.21	Bioagecacceleration	18	49193718	0.1127	1.85e-08	511	Firmicutes_Dry
rs3923350	T	G	0.3613	0.752446	0.0101405	0.39	Bioagecacceleration	2	141239598	0.0689	1.61e-07	511	Firmicutes_Dry
rs393170	A	G	0.4964	0.877691	0.0131921	0.56	Bioagecacceleration	14	60618604	0.0931	9.58e-08	511	Firmicutes_Dry
rs4542601	T	C	-0.3053	0.510763	0.00857585	0.12	Bioagecacceleration	15	58565099	0.0612	6.21e-07	511	Firmicutes_Dry
rs4705200	A	G	0.3221	0.639922	0.00895975	0.12	Bioagecacceleration	5	147191759	0.0646	6.14e-07	511	Firmicutes_Dry
rs4746911	A	G	-0.5831	0.936399	0.0180682	0.27	Bioagecacceleration	10	71548185	0.1264	3.96e-06	511	Firmicutes_Dry
rs4773012	T	C	-0.3109	0.734834	0.0100128	0.21	Bioagecacceleration	13	109581213	0.0681	4.99e-06	511	Firmicutes_Dry
rs4839348	T	C	-0.3208	0.672211	0.00902899	0.62	Bioagecacceleration	1	114548373	0.0657	1.06e-06	511	Firmicutes_Dry
rs4855475	A	G	-0.2898	0.636008	0.00872222	0.76	Bioagecacceleration	3	68484388	0.0628	3.96e-06	511	Firmicutes_Dry
rs4964363	T	C	-0.4149	0.695695	0.00925272	0.9	Bioagecacceleration	12	105779899	0.0666	4.68e-10	511	Firmicutes_Dry
[truncated: 6,411 more rows]
