# Supplementary material for: Genetic Causal Association Between Skin Microbiota and Biological Aging: Evidence From a Mendelian Randomization Analysis
Source: J Cosmet Dermatol. 2025 Jan 3;24(1):e16762. doi: 10.1111/jocd.16762 (PMC11699445; doi:10.1111/jocd.16762)
Supplement: Supplementary file 3 — Table S3 Genetic instruments used in the MR analysis for the relationship between skin microbiota and PhenoAgeAccel. [file JOCD-24-e16762-s004.xlsx]

## Sheet: Sheet1
Table S3. Instrumental variables used in MR analysis of the association between skin microbiota and PhenoageAccel
SNP	effect_allele.exposure	other_allele.exposure	beta.exposure	eaf.exposure	se.outcome	pval.outcome	outcome	chr.exposure	pos.exposure	se.exposure	pval.exposure	samplesize.exposure	exposure
rs10000290	A	G	0.6438	0.865019	0.029321	0.66	Phenoage acceleration	4	15753299	0.1273	4.24e-07	263	ASV092_Dry
rs10017158	A	T	-0.4492	0.754753	0.0237098	0.24	Phenoage acceleration	4	164099667	0.0957	2.71e-06	263	ASV092_Dry
rs10124295	T	G	-0.904	0.935361	0.0365841	0.45	Phenoage acceleration	9	3371790	0.1743	2.16e-07	263	ASV092_Dry
rs10279819	A	G	-0.7242	0.885932	0.0335397	0.073	Phenoage acceleration	7	49772589	0.1225	3.38e-09	263	ASV092_Dry
rs1040544	T	C	-0.4018	0.574144	0.0210172	0.0018	Phenoage acceleration	6	83574391	0.0853	2.51e-06	263	ASV092_Dry
rs10510428	T	C	-0.5412	0.811787	0.0265454	0.46	Phenoage acceleration	3	14617925	0.1001	6.34e-08	263	ASV092_Dry
rs10925318	T	C	-0.4255	0.439163	0.0206439	0.37	Phenoage acceleration	1	237278774	0.0781	5.07e-08	263	ASV092_Dry
rs10987602	A	G	-0.4876	0.680608	0.0239783	0.055	Phenoage acceleration	9	101515008	0.0879	2.88e-08	263	ASV092_Dry
rs11131358	A	G	0.4886	0.821293	0.0265371	0.97	Phenoage acceleration	4	63012022	0.1054	3.59e-06	263	ASV092_Dry
rs111888281	T	C	-0.7945	0.925856	0.0456356	0.73	Phenoage acceleration	14	74168917	0.1652	1.52e-06	263	ASV092_Dry
rs11213637	A	C	-0.8164	0.935361	0.0420657	0.025	Phenoage acceleration	11	110758709	0.1755	3.28e-06	263	ASV092_Dry
rs11256534	T	C	0.8748	0.931559	0.0383092	0.53	Phenoage acceleration	10	10257013	0.1703	2.81e-07	263	ASV092_Dry
rs113416614	T	C	0.8287	0.925856	0.0382056	0.57	Phenoage acceleration	10	121629048	0.1502	3.47e-08	263	ASV092_Dry
rs11635204	C	G	0.3995	0.629278	0.0219589	0.07	Phenoage acceleration	15	79300732	0.085	2.63e-06	263	ASV092_Dry
rs11679369	C	G	-0.5272	0.815589	0.0262795	0.48	Phenoage acceleration	2	238832347	0.1056	5.94e-07	263	ASV092_Dry
rs11683930	C	G	-0.8692	0.937262	0.0498853	0.21	Phenoage acceleration	2	54517889	0.1765	8.44e-07	263	ASV092_Dry
rs11893938	A	G	0.8107	0.935361	0.0392223	0.9	Phenoage acceleration	2	152836455	0.17	1.84e-06	263	ASV092_Dry
rs11949189	A	G	-0.4473	0.720532	0.0233981	0.52	Phenoage acceleration	5	68256419	0.0839	9.68e-08	263	ASV092_Dry
rs11956969	A	T	-0.6655	0.806084	0.0256393	0.97	Phenoage acceleration	5	83709885	0.1062	3.7e-10	263	ASV092_Dry
rs11997009	A	G	0.654	0.88403	0.0291315	0.014	Phenoage acceleration	8	11517591	0.1283	3.44e-07	263	ASV092_Dry
rs12139116	T	C	-0.719	0.914449	0.0322763	0.54	Phenoage acceleration	1	105806364	0.1569	4.59e-06	263	ASV092_Dry
rs12229805	A	G	0.5148	0.842205	0.0322677	0.04	Phenoage acceleration	12	54547678	0.1107	3.33e-06	263	ASV092_Dry
rs12232372	T	C	-0.3918	0.494297	0.0207309	0.48	Phenoage acceleration	15	96188705	0.0822	1.87e-06	263	ASV092_Dry
rs12440606	A	G	0.4944	0.78327	0.0247137	0.31	Phenoage acceleration	15	54604024	0.1026	1.44e-06	263	ASV092_Dry
rs12455230	T	C	-0.8859	0.937262	0.0393363	0.43	Phenoage acceleration	18	14381966	0.1772	5.76e-07	263	ASV092_Dry
rs12531234	T	C	-0.4895	0.726236	0.0229087	0.31	Phenoage acceleration	7	27952416	0.0904	6.11e-08	263	ASV092_Dry
rs12532999	T	C	0.4615	0.61597	0.0210806	0.4	Phenoage acceleration	7	127939793	0.0911	4.01e-07	263	ASV092_Dry
rs12569599	A	G	0.4587	0.758555	0.02459	0.088	Phenoage acceleration	10	103033126	0.0957	1.63e-06	263	ASV092_Dry
rs12576962	T	C	0.3818	0.63308	0.0223248	0.84	Phenoage acceleration	11	113881139	0.0802	1.95e-06	263	ASV092_Dry
rs12724755	T	C	-0.5003	0.811787	0.0262666	0.44	Phenoage acceleration	1	16055039	0.1086	4.08e-06	263	ASV092_Dry
rs12973391	A	G	-0.4374	0.737643	0.0230138	0.17	Phenoage acceleration	19	46533013	0.0951	4.24e-06	263	ASV092_Dry
rs12995086	T	C	0.4944	0.612167	0.0218982	0.63	Phenoage acceleration	2	141522324	0.0946	1.71e-07	263	ASV092_Dry
rs13193455	A	G	0.4579	0.709125	0.0227213	0.49	Phenoage acceleration	6	170512479	0.0925	7.47e-07	263	ASV092_Dry
rs1391574	A	G	-0.7906	0.918251	0.0399572	0.25	Phenoage acceleration	15	38035538	0.154	2.86e-07	263	ASV092_Dry
rs143255283	T	C	-0.9519	0.944867	0.0486609	0.84	Phenoage acceleration	7	147431844	0.1721	3.17e-08	263	ASV092_Dry
rs1473698	T	C	-0.4906	0.636882	0.021152	0.1	Phenoage acceleration	20	8629807	0.0927	1.19e-07	263	ASV092_Dry
rs149642158	T	G	0.5773	0.844106	0.0279129	0.99	Phenoage acceleration	2	117707450	0.1067	6.31e-08	263	ASV092_Dry
rs16832733	A	G	0.7531	0.906844	0.0331563	0.077	Phenoage acceleration	1	161228843	0.1391	6.23e-08	263	ASV092_Dry
rs16853625	T	C	0.8683	0.931559	0.0416487	0.97	Phenoage acceleration	1	204370414	0.1703	3.43e-07	263	ASV092_Dry
rs169232	A	G	-0.5177	0.84981	0.0323397	0.15	Phenoage acceleration	20	22319055	0.1119	3.74e-06	263	ASV092_Dry
rs17008544	T	C	-0.4934	0.80038	0.028181	0.0034	Phenoage acceleration	3	71408319	0.1023	1.4e-06	263	ASV092_Dry
rs17030371	T	G	-0.4565	0.735741	0.0222921	0.32	Phenoage acceleration	3	41405365	0.099	4.04e-06	263	ASV092_Dry
rs17122898	T	C	-0.673	0.89924	0.0289606	0.062	Phenoage acceleration	14	51261454	0.1437	2.84e-06	263	ASV092_Dry
rs17215231	T	C	0.6988	0.903042	0.0391533	0.093	Phenoage acceleration	6	33239869	0.1353	2.42e-07	263	ASV092_Dry
rs17760132	A	C	0.4783	0.821293	0.0288689	0.19	Phenoage acceleration	18	55621269	0.103	3.4e-06	263	ASV092_Dry
rs17826482	T	C	-0.513	0.825095	0.0273229	0.33	Phenoage acceleration	14	95084402	0.1078	1.94e-06	263	ASV092_Dry
rs1812402	T	C	0.4056	0.593156	0.0211386	0.55	Phenoage acceleration	1	59474027	0.0837	1.28e-06	263	ASV092_Dry
rs1935091	A	G	-0.8222	0.914449	0.0336029	0.078	Phenoage acceleration	13	104469194	0.1548	1.09e-07	263	ASV092_Dry
rs2036260	A	G	-0.5004	0.737643	0.0231818	0.54	Phenoage acceleration	15	63691502	0.106	2.33e-06	263	ASV092_Dry
rs2079976	A	G	0.4203	0.547529	0.0210798	0.19	Phenoage acceleration	7	152631934	0.0877	1.63e-06	263	ASV092_Dry
rs2097312	T	C	0.4134	0.612167	0.0213115	0.46	Phenoage acceleration	22	32912277	0.0829	6.19e-07	263	ASV092_Dry
rs2274562	T	C	-0.748	0.920152	0.0340023	0.21	Phenoage acceleration	9	135144723	0.1612	3.47e-06	263	ASV092_Dry
rs2294171	T	C	0.5314	0.794677	0.02626	0.9	Phenoage acceleration	21	46720010	0.1066	6.27e-07	263	ASV092_Dry
rs2362626	C	G	-0.5698	0.863118	0.0291756	0.27	Phenoage acceleration	3	190521881	0.1173	1.19e-06	263	ASV092_Dry
rs2389908	A	G	-0.3998	0.614068	0.0213205	0.99	Phenoage acceleration	13	98096882	0.0838	1.83e-06	263	ASV092_Dry
rs2448241	A	G	0.6378	0.891635	0.0348832	0.85	Phenoage acceleration	14	102414767	0.1312	1.17e-06	263	ASV092_Dry
rs2560395	T	C	0.6082	0.807985	0.0263805	0.66	Phenoage acceleration	5	116224204	0.1077	1.64e-08	263	ASV092_Dry
rs258799	T	G	0.4252	0.528517	0.0213881	0.12	Phenoage acceleration	5	142529960	0.0838	3.85e-07	263	ASV092_Dry
rs2653559	T	C	0.5666	0.830798	0.0278497	0.033	Phenoage acceleration	11	8900394	0.1165	1.16e-06	263	ASV092_Dry
rs282370	A	C	-0.4244	0.652091	0.0214536	0.64	Phenoage acceleration	13	56672505	0.0922	4.22e-06	263	ASV092_Dry
rs2872072	T	C	0.4465	0.640684	0.021458	0.99	Phenoage acceleration	4	131887689	0.0922	1.28e-06	263	ASV092_Dry
rs292300	T	C	0.4216	0.513308	0.0208976	0.32	Phenoage acceleration	18	5104025	0.0821	2.81e-07	263	ASV092_Dry
rs312137	T	G	-0.4686	0.739544	0.0226467	0.59	Phenoage acceleration	12	105098431	0.0925	4.05e-07	263	ASV092_Dry
rs35381399	T	C	0.4559	0.750951	0.02349	0.34	Phenoage acceleration	15	26955553	0.0935	1.1e-06	263	ASV092_Dry
rs35821989	T	G	-0.8051	0.937262	0.0349668	0.55	Phenoage acceleration	7	7784263	0.1665	1.32e-06	263	ASV092_Dry
rs3770564	T	C	-0.4727	0.794677	0.0281005	0.014	Phenoage acceleration	2	216871480	0.0998	2.15e-06	263	ASV092_Dry
rs3778428	A	G	-0.4743	0.714829	0.0239738	0.96	Phenoage acceleration	6	166926531	0.0956	7.11e-07	263	ASV092_Dry
rs3798743	A	G	-0.5227	0.806084	0.0249478	0.21	Phenoage acceleration	6	11212959	0.1109	2.43e-06	263	ASV092_Dry
rs4241351	T	G	-0.5793	0.813688	0.025941	0.66	Phenoage acceleration	3	131254432	0.1196	1.28e-06	263	ASV092_Dry
rs4359320	A	G	-0.5527	0.758555	0.0242824	0.1	Phenoage acceleration	13	32305370	0.1034	9e-08	263	ASV092_Dry
rs4539641	T	C	0.6601	0.876426	0.0321268	0.37	Phenoage acceleration	17	11671089	0.1255	1.45e-07	263	ASV092_Dry
rs4544182	C	G	-0.4744	0.813688	0.0278084	0.82	Phenoage acceleration	14	96969168	0.101	2.62e-06	263	ASV092_Dry
rs4629290	T	C	0.3835	0.585551	0.0209161	0.23	Phenoage acceleration	3	27083112	0.0835	4.41e-06	263	ASV092_Dry
rs4741001	A	C	-1.033	0.954373	0.0414921	0.05	Phenoage acceleration	9	9925620	0.1931	8.83e-08	263	ASV092_Dry
rs4862862	T	C	-0.592	0.859316	0.0298665	0.93	Phenoage acceleration	4	189029617	0.1196	7.38e-07	263	ASV092_Dry
rs56370709	A	C	-0.4554	0.760456	0.0250279	0.83	Phenoage acceleration	5	133258178	0.0997	4.9e-06	263	ASV092_Dry
rs588630	T	C	-0.4637	0.726236	0.0230434	0.66	Phenoage acceleration	1	89690179	0.0909	3.37e-07	263	ASV092_Dry
rs59343451	T	G	-0.5342	0.830798	0.0289662	0.54	Phenoage acceleration	2	74114023	0.1138	2.65e-06	263	ASV092_Dry
rs60463631	A	C	0.8611	0.935361	0.0421408	0.55	Phenoage acceleration	10	133136834	0.1633	1.34e-07	263	ASV092_Dry
rs62510126	T	C	-0.4379	0.693916	0.0221679	0.96	Phenoage acceleration	8	64072737	0.0893	9.3e-07	263	ASV092_Dry
rs642501	A	G	0.4705	0.54943	0.0209395	0.0023	Phenoage acceleration	2	8447909	0.0856	3.87e-08	263	ASV092_Dry
rs6460806	C	G	0.4414	0.655894	0.0222136	0.23	Phenoage acceleration	7	11383020	0.0906	1.12e-06	263	ASV092_Dry
rs6468703	T	C	-0.6217	0.853612	0.0303933	0.088	Phenoage acceleration	8	100993550	0.1159	8.07e-08	263	ASV092_Dry
rs6731587	A	G	0.5751	0.819392	0.0272912	0.96	Phenoage acceleration	2	33687289	0.1065	6.67e-08	263	ASV092_Dry
rs685441	T	C	-0.6522	0.889734	0.0349643	0.15	Phenoage acceleration	17	74774825	0.1332	9.78e-07	263	ASV092_Dry
rs6930773	T	G	0.405	0.585551	0.0212546	0.5	Phenoage acceleration	6	136015501	0.0869	3.17e-06	263	ASV092_Dry
rs6997232	T	G	-0.6044	0.745247	0.0234895	0.96	Phenoage acceleration	8	84653982	0.0993	1.15e-09	263	ASV092_Dry
rs7043141	T	G	0.6104	0.855513	0.0327319	0.68	Phenoage acceleration	9	23442387	0.1183	2.5e-07	263	ASV092_Dry
rs71613297	A	G	-0.719	0.895437	0.0344579	0.16	Phenoage acceleration	4	131018512	0.1344	8.88e-08	263	ASV092_Dry
rs72628325	T	C	0.6467	0.865019	0.0303398	0.076	Phenoage acceleration	17	44202101	0.1272	3.66e-07	263	ASV092_Dry
rs72675727	T	C	0.5312	0.743346	0.0237803	0.65	Phenoage acceleration	1	80848329	0.1012	1.52e-07	263	ASV092_Dry
rs72693456	T	C	-0.7871	0.910646	0.0412049	0.53	Phenoage acceleration	14	84115058	0.1529	2.64e-07	263	ASV092_Dry
rs72755192	T	C	0.8383	0.929658	0.0293885	0.39	Phenoage acceleration	5	60035261	0.1633	2.86e-07	263	ASV092_Dry
rs72811557	A	T	-0.6301	0.880228	0.0325409	0.82	Phenoage acceleration	10	61686272	0.1299	1.23e-06	263	ASV092_Dry
rs7309125	T	G	0.4575	0.750951	0.0240178	0.6	Phenoage acceleration	12	41160266	0.1	4.79e-06	263	ASV092_Dry
rs73596088	A	G	-0.6983	0.893536	0.0337395	0.56	Phenoage acceleration	10	30043487	0.1433	1.1e-06	263	ASV092_Dry
rs74033940	A	C	-0.4227	0.657795	0.0213443	0.56	Phenoage acceleration	15	98299141	0.0845	5.65e-07	263	ASV092_Dry
rs74567200	T	C	-0.5343	0.8327	0.0297114	0.98	Phenoage acceleration	14	28434317	0.1139	2.7e-06	263	ASV092_Dry
rs75196687	A	C	-0.9109	0.937262	0.0410235	0.56	Phenoage acceleration	3	29868781	0.1767	2.53e-07	263	ASV092_Dry
rs75198268	T	G	0.6255	0.86692	0.0327633	0.063	Phenoage acceleration	18	1605965	0.128	1.03e-06	263	ASV092_Dry
rs75873078	C	G	0.788	0.89924	0.034746	8e-06	Phenoage acceleration	2	43825299	0.1378	1.08e-08	263	ASV092_Dry
rs76030878	T	C	0.5101	0.830798	0.0276045	0.3	Phenoage acceleration	20	45480136	0.1055	1.34e-06	263	ASV092_Dry
rs76212373	T	C	0.9578	0.942966	0.0486213	0.4	Phenoage acceleration	12	118683875	0.1839	1.91e-07	263	ASV092_Dry
rs7625790	A	T	0.4171	0.688213	0.021913	0.97	Phenoage acceleration	3	5944122	0.0904	3.91e-06	263	ASV092_Dry
rs77085388	C	G	0.6306	0.872624	0.0309188	0.076	Phenoage acceleration	5	36590915	0.13	1.24e-06	263	ASV092_Dry
rs77145709	T	C	0.9352	0.942966	0.0431145	0.83	Phenoage acceleration	16	79827007	0.1839	3.66e-07	263	ASV092_Dry
rs77213283	A	G	0.7372	0.910646	0.0394156	0.5	Phenoage acceleration	8	23355255	0.1536	1.58e-06	263	ASV092_Dry
rs77292279	A	C	0.7163	0.901141	0.0321839	0.11	Phenoage acceleration	5	57086428	0.1481	1.32e-06	263	ASV092_Dry
rs7766052	A	C	-0.9574	0.952471	0.0411729	0.61	Phenoage acceleration	6	147142388	0.2009	1.89e-06	263	ASV092_Dry
rs78683696	T	C	-1.0033	0.954373	0.0435571	0.16	Phenoage acceleration	8	130390877	0.2043	9.04e-07	263	ASV092_Dry
rs7974777	T	C	-0.5051	0.806084	0.0267038	0.24	Phenoage acceleration	12	102235256	0.1097	4.14e-06	263	ASV092_Dry
rs79848895	A	G	-0.6973	0.904943	0.0350987	0.62	Phenoage acceleration	5	57375603	0.1431	1.1e-06	263	ASV092_Dry
rs8082835	T	C	-0.6564	0.922053	0.0392612	0.53	Phenoage acceleration	18	45989759	0.137	1.66e-06	263	ASV092_Dry
rs8127941	T	C	0.507	0.834601	0.0267977	0.48	Phenoage acceleration	21	47987547	0.1095	3.66e-06	263	ASV092_Dry
rs891916	A	C	0.6732	0.895437	0.0320537	0.63	Phenoage acceleration	5	171213337	0.1356	6.88e-07	263	ASV092_Dry
rs9317908	T	G	0.5994	0.834601	0.0276674	0.2	Phenoage acceleration	13	70807263	0.1094	4.24e-08	263	ASV092_Dry
rs9427493	C	G	-0.8177	0.935361	0.0412994	0.17	Phenoage acceleration	1	203236027	0.1761	3.42e-06	263	ASV092_Dry
rs944094	C	G	-0.4416	0.63308	0.0213049	0.8	Phenoage acceleration	13	98892008	0.0832	1.12e-07	263	ASV092_Dry
rs9615203	A	G	-0.6313	0.836502	0.0294727	0.93	Phenoage acceleration	22	48115656	0.1164	5.91e-08	263	ASV092_Dry
rs9700837	T	C	0.4024	0.652091	0.021886	0.23	Phenoage acceleration	1	19187452	0.0859	2.78e-06	263	ASV092_Dry
rs9826130	C	G	0.5255	0.737643	0.0234903	0.77	Phenoage acceleration	3	2053724	0.0977	7.52e-08	263	ASV092_Dry
rs9894762	A	G	0.456	0.680608	0.0219175	0.19	Phenoage acceleration	17	30047005	0.0895	3.47e-07	263	ASV092_Dry
rs9925770	A	G	0.5262	0.847909	0.0304605	0.018	Phenoage acceleration	16	66136733	0.1132	3.34e-06	263	ASV092_Dry
rs9941216	T	G	0.7111	0.903042	0.0332861	0.94	Phenoage acceleration	16	5414676	0.1485	1.69e-06	263	ASV092_Dry
rs999106	A	C	0.4439	0.63308	0.0212716	0.74	Phenoage acceleration	21	32968981	0.0903	8.85e-07	263	ASV092_Dry
rs10000765	A	C	0.8261	0.93257	0.0432596	0.43	Phenoage acceleration	4	58285736	0.1324	4.39e-10	393	Burkholderiales_Dry
rs1006666	T	C	-0.5109	0.870229	0.0316448	0.051	Phenoage acceleration	10	127854772	0.0979	1.82e-07	393	Burkholderiales_Dry
rs10172827	C	G	0.3439	0.701018	0.0225762	0.19	Phenoage acceleration	2	16146371	0.0727	2.24e-06	393	Burkholderiales_Dry
rs10181292	T	C	0.4417	0.79771	0.0259334	0.1	Phenoage acceleration	2	192391941	0.085	2.02e-07	393	Burkholderiales_Dry
rs1032355	T	C	-0.3994	0.810433	0.0257975	0.35	Phenoage acceleration	4	100539896	0.0829	1.45e-06	393	Burkholderiales_Dry
rs10830764	A	C	-0.4988	0.894402	0.030183	0.23	Phenoage acceleration	11	91435248	0.1085	4.25e-06	393	Burkholderiales_Dry
rs10839845	T	G	0.6421	0.935115	0.0373828	0.12	Phenoage acceleration	11	7714182	0.1402	4.68e-06	393	Burkholderiales_Dry
rs10926615	A	G	-0.3751	0.545802	0.0210689	0.89	Phenoage acceleration	1	242230545	0.0688	5.04e-08	393	Burkholderiales_Dry
rs10992526	T	C	0.7162	0.933842	0.0408785	0.18	Phenoage acceleration	9	95671476	0.1355	1.25e-07	393	Burkholderiales_Dry
rs10993752	T	C	-0.3788	0.66285	0.0219135	0.32	Phenoage acceleration	9	93662762	0.0742	3.28e-07	393	Burkholderiales_Dry
rs111300186	T	C	0.4823	0.874046	0.032337	0.31	Phenoage acceleration	7	101156915	0.1029	2.77e-06	393	Burkholderiales_Dry
rs11167689	A	C	0.7551	0.949109	0.0451861	0.86	Phenoage acceleration	5	153985320	0.1506	5.32e-07	393	Burkholderiales_Dry
rs111683000	T	C	0.6176	0.912214	0.035886	0.7	Phenoage acceleration	21	37793995	0.1219	4.03e-07	393	Burkholderiales_Dry
rs11207002	A	G	0.3231	0.566158	0.0208142	0.52	Phenoage acceleration	1	57735080	0.0666	1.21e-06	393	Burkholderiales_Dry
rs112119324	T	C	0.7146	0.928753	0.046488	0.56	Phenoage acceleration	7	151590947	0.137	1.83e-07	393	Burkholderiales_Dry
rs11660742	A	G	0.4352	0.804071	0.0277866	0.88	Phenoage acceleration	18	56166551	0.0856	3.69e-07	393	Burkholderiales_Dry
rs11664794	C	G	-0.4036	0.805344	0.0269799	0.62	Phenoage acceleration	18	3664111	0.0875	3.99e-06	393	Burkholderiales_Dry
rs11807878	T	C	-0.6958	0.917303	0.0325163	0.69	Phenoage acceleration	1	147095339	0.1258	3.17e-08	393	Burkholderiales_Dry
rs11952719	T	C	-0.3239	0.603053	0.0210394	0.54	Phenoage acceleration	5	106090828	0.0678	1.77e-06	393	Burkholderiales_Dry
rs1202526	A	C	-0.3389	0.639949	0.0219529	0.42	Phenoage acceleration	1	230953248	0.0684	7.12e-07	393	Burkholderiales_Dry
rs12205718	T	C	-0.568	0.913486	0.0439048	0.54	Phenoage acceleration	6	96861725	0.1233	4.1e-06	393	Burkholderiales_Dry
rs12528805	A	G	0.3884	0.592875	0.0216647	0.27	Phenoage acceleration	6	19161875	0.0707	3.84e-08	393	Burkholderiales_Dry
rs12564579	T	C	0.33	0.575064	0.0210799	0.27	Phenoage acceleration	1	15197814	0.0692	1.85e-06	393	Burkholderiales_Dry
rs12579367	A	C	0.45	0.828244	0.0267399	0.063	Phenoage acceleration	12	66376899	0.0931	1.36e-06	393	Burkholderiales_Dry
rs12660615	T	C	0.5655	0.871501	0.0297354	0.53	Phenoage acceleration	6	169154460	0.1051	7.42e-08	393	Burkholderiales_Dry
rs12894357	C	G	-0.3776	0.736641	0.0231467	0.58	Phenoage acceleration	14	94385426	0.0773	1.04e-06	393	Burkholderiales_Dry
rs13061038	T	C	0.3401	0.628499	0.021028	0.25	Phenoage acceleration	3	43068413	0.0705	1.39e-06	393	Burkholderiales_Dry
rs13249054	T	G	-0.4196	0.811705	0.0297365	1	Phenoage acceleration	8	121638464	0.0907	3.76e-06	393	Burkholderiales_Dry
rs1483782	A	T	0.6724	0.937659	0.0398843	0.76	Phenoage acceleration	1	74518334	0.1421	2.24e-06	393	Burkholderiales_Dry
rs16849118	T	G	0.4746	0.856234	0.031355	0.19	Phenoage acceleration	2	213575237	0.096	7.7e-07	393	Burkholderiales_Dry
rs16936961	T	C	-0.4768	0.839695	0.0300966	0.76	Phenoage acceleration	9	18678022	0.0917	1.97e-07	393	Burkholderiales_Dry
rs16993026	T	C	-0.5091	0.894402	0.0390029	0.69	Phenoage acceleration	21	36623604	0.1085	2.71e-06	393	Burkholderiales_Dry
rs17099500	T	C	-0.5054	0.871501	0.0296408	0.61	Phenoage acceleration	14	21502825	0.1008	5.36e-07	393	Burkholderiales_Dry
rs17108384	A	G	-0.4798	0.875318	0.0327346	0.43	Phenoage acceleration	14	71159023	0.102	2.56e-06	393	Burkholderiales_Dry
rs17124423	T	C	-0.5698	0.894402	0.0341321	0.66	Phenoage acceleration	8	17197967	0.1141	5.88e-07	393	Burkholderiales_Dry
rs17349801	T	C	0.4896	0.866412	0.0278996	0.65	Phenoage acceleration	10	86350759	0.1036	2.28e-06	393	Burkholderiales_Dry
rs175821	T	G	0.4624	0.849873	0.0290591	0.27	Phenoage acceleration	19	32216862	0.0969	1.84e-06	393	Burkholderiales_Dry
rs1816524	T	C	0.3576	0.63486	0.0211075	0.89	Phenoage acceleration	15	36435385	0.0757	2.28e-06	393	Burkholderiales_Dry
rs1820582	A	G	-0.4082	0.750636	0.0236188	0.76	Phenoage acceleration	8	82502995	0.0821	6.71e-07	393	Burkholderiales_Dry
rs1840083	T	C	0.3765	0.712468	0.025494	0.15	Phenoage acceleration	12	44989272	0.0724	1.99e-07	393	Burkholderiales_Dry
rs1867981	T	C	-0.3753	0.487277	0.0207482	0.28	Phenoage acceleration	10	73595221	0.0702	8.92e-08	393	Burkholderiales_Dry
rs2243977	T	C	-0.374	0.726463	0.0226779	0.14	Phenoage acceleration	12	6569983	0.078	1.65e-06	393	Burkholderiales_Dry
rs2255266	T	C	0.3957	0.772265	0.0254811	0.14	Phenoage acceleration	10	18529720	0.0826	1.64e-06	393	Burkholderiales_Dry
rs2322733	A	G	-0.6408	0.931298	0.0397365	0.086	Phenoage acceleration	11	127171280	0.1241	2.42e-07	393	Burkholderiales_Dry
rs2441707	A	G	0.3314	0.685751	0.0232391	0.99	Phenoage acceleration	8	102139748	0.0721	4.31e-06	393	Burkholderiales_Dry
rs2575505	A	G	0.4478	0.844784	0.0284615	0.16	Phenoage acceleration	4	42721214	0.0935	1.66e-06	393	Burkholderiales_Dry
rs265514	A	G	-0.3203	0.517812	0.0206799	0.46	Phenoage acceleration	10	83103134	0.0669	1.67e-06	393	Burkholderiales_Dry
rs28472821	T	C	-0.6325	0.924936	0.0441802	0.54	Phenoage acceleration	7	138580802	0.1184	9.14e-08	393	Burkholderiales_Dry
rs28575366	A	G	-0.5945	0.92112	0.042513	0.16	Phenoage acceleration	17	44913767	0.1277	3.22e-06	393	Burkholderiales_Dry
rs2886769	A	G	0.3551	0.679389	0.0227924	0.9	Phenoage acceleration	2	85954533	0.0773	4.33e-06	393	Burkholderiales_Dry
rs314241	T	C	0.3405	0.571247	0.0209391	0.37	Phenoage acceleration	17	7045661	0.0692	8.61e-07	393	Burkholderiales_Dry
rs34874126	A	G	-0.4109	0.659033	0.0211551	0.15	Phenoage acceleration	11	87679663	0.0731	1.89e-08	393	Burkholderiales_Dry
rs35011265	A	G	-0.5052	0.880407	0.0329341	0.65	Phenoage acceleration	2	223649852	0.103	9.41e-07	393	Burkholderiales_Dry
rs3905656	T	C	0.591	0.898219	0.0361698	0.3	Phenoage acceleration	5	55502476	0.112	1.33e-07	393	Burkholderiales_Dry
rs412564	C	G	-0.412	0.787532	0.0260988	0.27	Phenoage acceleration	5	180631497	0.0815	4.36e-07	393	Burkholderiales_Dry
rs4682953	T	G	0.3562	0.667939	0.0212018	0.85	Phenoage acceleration	3	42225951	0.0706	4.53e-07	393	Burkholderiales_Dry
rs4720959	A	G	-0.4962	0.872774	0.0289485	0.5	Phenoage acceleration	7	11320538	0.1026	1.33e-06	393	Burkholderiales_Dry
rs4776108	A	T	-0.3761	0.735369	0.0235173	0.72	Phenoage acceleration	15	53250683	0.082	4.49e-06	393	Burkholderiales_Dry
rs4953680	C	G	-0.4022	0.648855	0.0218191	0.21	Phenoage acceleration	2	43125754	0.0711	1.55e-08	393	Burkholderiales_Dry
rs4960299	T	C	-0.4702	0.871501	0.0327989	0.53	Phenoage acceleration	6	787110	0.0968	1.2e-06	393	Burkholderiales_Dry
rs56834391	T	C	0.5981	0.926209	0.0420568	0.55	Phenoage acceleration	8	91849311	0.1302	4.38e-06	393	Burkholderiales_Dry
rs6039700	T	C	-0.5068	0.882952	0.0293325	0.34	Phenoage acceleration	20	10081023	0.1051	1.42e-06	393	Burkholderiales_Dry
rs6041231	T	C	0.3661	0.669211	0.0231646	0.9	Phenoage acceleration	20	12247747	0.0769	1.93e-06	393	Burkholderiales_Dry
rs61802175	T	C	0.3386	0.703562	0.022468	0.85	Phenoage acceleration	1	86559209	0.0714	2.14e-06	393	Burkholderiales_Dry
rs62167901	A	G	0.5541	0.868957	0.0328545	0.29	Phenoage acceleration	2	142271919	0.1006	3.62e-08	393	Burkholderiales_Dry
rs62275362	A	G	0.7313	0.945293	0.0444761	0.9	Phenoage acceleration	3	146311377	0.143	3.15e-07	393	Burkholderiales_Dry
rs6419474	T	C	-0.6165	0.923664	0.0397765	0.28	Phenoage acceleration	1	214505716	0.1289	1.73e-06	393	Burkholderiales_Dry
rs6756753	T	C	-0.3576	0.727735	0.0224181	0.85	Phenoage acceleration	2	75699664	0.078	4.56e-06	393	Burkholderiales_Dry
rs68012617	A	T	-0.6402	0.900763	0.0378412	0.22	Phenoage acceleration	14	49294747	0.1159	3.36e-08	393	Burkholderiales_Dry
rs6966919	A	G	-0.6987	0.941476	0.0353245	0.78	Phenoage acceleration	7	98824306	0.15	3.18e-06	393	Burkholderiales_Dry
rs7142344	T	C	0.5224	0.905852	0.0344956	0.48	Phenoage acceleration	14	79250144	0.1143	4.91e-06	393	Burkholderiales_Dry
rs72800985	A	G	-0.5735	0.903308	0.036137	0.57	Phenoage acceleration	2	44431719	0.122	2.6e-06	393	Burkholderiales_Dry
rs72848449	A	C	-0.4452	0.85369	0.0302182	0.33	Phenoage acceleration	6	37690444	0.0951	2.86e-06	393	Burkholderiales_Dry
rs72946051	T	C	0.5565	0.898219	0.0353384	0.83	Phenoage acceleration	6	105754832	0.1156	1.49e-06	393	Burkholderiales_Dry
rs72965707	T	C	0.4727	0.83715	0.0275722	0.24	Phenoage acceleration	3	127261510	0.0973	1.2e-06	393	Burkholderiales_Dry
rs7299120	A	G	-0.3155	0.683206	0.022612	0.49	Phenoage acceleration	12	22234471	0.0689	4.74e-06	393	Burkholderiales_Dry
rs7305601	A	G	-0.3407	0.596692	0.0213964	0.4	Phenoage acceleration	12	33380524	0.0692	8.58e-07	393	Burkholderiales_Dry
rs7353271	T	C	0.4464	0.838422	0.028006	0.15	Phenoage acceleration	20	33727431	0.0967	3.88e-06	393	Burkholderiales_Dry
rs74797562	T	C	0.3892	0.78117	0.0283388	0.55	Phenoage acceleration	1	242329720	0.0843	3.87e-06	393	Burkholderiales_Dry
rs749213	A	T	0.3261	0.651399	0.0216216	0.011	Phenoage acceleration	19	5564240	0.0694	2.66e-06	393	Burkholderiales_Dry
rs7731057	T	C	-0.3745	0.75827	0.0239964	0.1	Phenoage acceleration	5	31443102	0.0789	2.09e-06	393	Burkholderiales_Dry
rs7804670	A	G	-0.6056	0.872774	0.0302966	0.77	Phenoage acceleration	7	75706266	0.1051	8.31e-09	393	Burkholderiales_Dry
rs78370984	T	C	-0.7621	0.942748	0.0379068	0.14	Phenoage acceleration	3	147667399	0.1507	4.26e-07	393	Burkholderiales_Dry
rs7930954	A	C	-0.7148	0.946565	0.038586	0.026	Phenoage acceleration	11	19561622	0.1479	1.35e-06	393	Burkholderiales_Dry
rs7983443	T	C	0.3658	0.735369	0.0230826	0.95	Phenoage acceleration	13	83430208	0.0762	1.57e-06	393	Burkholderiales_Dry
rs8112618	A	G	0.424	0.782443	0.0257592	0.59	Phenoage acceleration	19	46413398	0.0812	1.79e-07	393	Burkholderiales_Dry
rs871577	A	T	0.3458	0.667939	0.0217896	0.31	Phenoage acceleration	1	71222493	0.0733	2.41e-06	393	Burkholderiales_Dry
rs901966	A	G	0.5311	0.903308	0.0342422	0.26	Phenoage acceleration	15	93970984	0.1114	1.86e-06	393	Burkholderiales_Dry
rs9357635	A	G	0.4368	0.854962	0.028599	0.42	Phenoage acceleration	6	49855312	0.0941	3.49e-06	393	Burkholderiales_Dry
rs9387433	T	C	0.495	0.871501	0.0298982	0.57	Phenoage acceleration	6	117077450	0.1042	2.05e-06	393	Burkholderiales_Dry
rs9513990	C	G	-0.553	0.910941	0.0372819	0.5	Phenoage acceleration	13	102827755	0.116	1.86e-06	393	Burkholderiales_Dry
rs9875407	A	C	-0.4056	0.734097	0.025157	0.29	Phenoage acceleration	3	108632495	0.0777	1.8e-07	393	Burkholderiales_Dry
rs9939678	A	G	-0.373	0.599237	0.0209301	0.91	Phenoage acceleration	16	56850602	0.0707	1.3e-07	393	Burkholderiales_Dry
rs10003233	T	C	0.3086	0.591518	0.0210181	0.69	Phenoage acceleration	4	142679432	0.063	9.7e-07	448	Alphaproteobacteria_Dry
rs10023527	A	G	0.6941	0.94308	0.0457172	0.71	Phenoage acceleration	4	83471597	0.1368	3.93e-07	448	Alphaproteobacteria_Dry
rs10112795	T	C	-0.3333	0.529018	0.020697	0.67	Phenoage acceleration	8	62047345	0.0669	6.17e-07	448	Alphaproteobacteria_Dry
rs10152712	T	C	0.3423	0.777902	0.0255027	0.98	Phenoage acceleration	15	70050127	0.0745	4.34e-06	448	Alphaproteobacteria_Dry
rs10195960	T	G	0.3027	0.621652	0.0215811	0.3	Phenoage acceleration	2	217832598	0.0645	2.69e-06	448	Alphaproteobacteria_Dry
rs10258467	T	G	0.328	0.643973	0.0222313	0.98	Phenoage acceleration	7	14130751	0.0654	5.2e-07	448	Alphaproteobacteria_Dry
rs10431062	A	C	0.323	0.5625	0.021013	0.98	Phenoage acceleration	11	108370117	0.0623	2.19e-07	448	Alphaproteobacteria_Dry
rs10749692	T	C	-0.2991	0.575893	0.021064	0.97	Phenoage acceleration	1	54348138	0.0641	3.11e-06	448	Alphaproteobacteria_Dry
rs10785957	T	G	0.2825	0.545759	0.0207493	0.051	Phenoage acceleration	10	92167112	0.0616	4.51e-06	448	Alphaproteobacteria_Dry
rs10840871	T	G	-0.3191	0.636161	0.0213638	0.89	Phenoage acceleration	12	17964824	0.0638	5.7e-07	448	Alphaproteobacteria_Dry
rs10880190	A	C	0.6284	0.924107	0.0386946	0.5	Phenoage acceleration	12	42306621	0.1181	1.03e-07	448	Alphaproteobacteria_Dry
rs10973967	A	G	0.373	0.799107	0.0278749	0.25	Phenoage acceleration	9	38677071	0.0797	2.91e-06	448	Alphaproteobacteria_Dry
rs11070301	C	G	-0.4264	0.773438	0.0248153	0.041	Phenoage acceleration	15	41171385	0.0794	7.75e-08	448	Alphaproteobacteria_Dry
rs111630403	T	C	-0.5071	0.899554	0.0379259	0.33	Phenoage acceleration	22	42985662	0.1075	2.42e-06	448	Alphaproteobacteria_Dry
rs113019097	A	G	0.3436	0.768973	0.0238821	0.43	Phenoage acceleration	6	154222230	0.075	4.67e-06	448	Alphaproteobacteria_Dry
rs113947843	T	C	0.6215	0.939732	0.0409541	0.047	Phenoage acceleration	3	138801678	0.1344	3.75e-06	448	Alphaproteobacteria_Dry
rs116593649	T	G	0.6933	0.935268	0.0487072	0.25	Phenoage acceleration	6	5345803	0.135	2.8e-07	448	Alphaproteobacteria_Dry
rs11788544	C	G	0.368	0.726562	0.0223818	0.016	Phenoage acceleration	9	136061121	0.0758	1.19e-06	448	Alphaproteobacteria_Dry
rs11877184	A	G	-0.3474	0.766741	0.0236171	0.51	Phenoage acceleration	18	5938058	0.0749	3.53e-06	448	Alphaproteobacteria_Dry
rs11972884	A	G	0.4528	0.875	0.030049	0.57	Phenoage acceleration	7	101554599	0.0936	1.33e-06	448	Alphaproteobacteria_Dry
rs12342539	T	C	0.4641	0.827009	0.0266319	0.1	Phenoage acceleration	9	4327960	0.0826	1.95e-08	448	Alphaproteobacteria_Dry
rs12521129	T	C	0.3622	0.780134	0.0247539	0.67	Phenoage acceleration	5	4229937	0.0756	1.63e-06	448	Alphaproteobacteria_Dry
rs12666041	A	G	-0.4428	0.820312	0.0265466	0.2	Phenoage acceleration	7	95743918	0.0836	1.16e-07	448	Alphaproteobacteria_Dry
rs13019527	C	G	0.372	0.791295	0.0250155	0.57	Phenoage acceleration	2	68853855	0.0773	1.49e-06	448	Alphaproteobacteria_Dry
rs13029621	T	C	-0.3856	0.783482	0.0242668	0.8	Phenoage acceleration	2	55659970	0.0772	5.8e-07	448	Alphaproteobacteria_Dry
rs13110956	C	G	0.4986	0.872768	0.0322558	0.42	Phenoage acceleration	4	129797154	0.0995	5.44e-07	448	Alphaproteobacteria_Dry
rs13185341	T	G	-0.3576	0.602679	0.0209723	0.44	Phenoage acceleration	5	160211722	0.0664	7.1e-08	448	Alphaproteobacteria_Dry
rs13354432	A	G	-0.653	0.915179	0.0445318	0.35	Phenoage acceleration	5	78521044	0.1163	1.97e-08	448	Alphaproteobacteria_Dry
rs1356751	A	G	0.5183	0.907366	0.030529	0.98	Phenoage acceleration	8	50384122	0.1095	2.2e-06	448	Alphaproteobacteria_Dry
rs1369564	T	C	0.6476	0.925223	0.0440625	0.88	Phenoage acceleration	3	177564035	0.1202	7.17e-08	448	Alphaproteobacteria_Dry
rs140591788	A	C	0.3829	0.790179	0.0263551	0.86	Phenoage acceleration	7	102421348	0.0809	2.21e-06	448	Alphaproteobacteria_Dry
rs1422414	A	G	0.4181	0.854911	0.0300099	0.1	Phenoage acceleration	5	123192097	0.087	1.56e-06	448	Alphaproteobacteria_Dry
rs17049330	A	G	0.5465	0.920759	0.0407993	0.26	Phenoage acceleration	3	8650208	0.1136	1.52e-06	448	Alphaproteobacteria_Dry
rs17297626	A	G	0.3855	0.800223	0.0264634	0.82	Phenoage acceleration	2	233537714	0.0816	2.29e-06	448	Alphaproteobacteria_Dry
rs17345156	T	C	0.472	0.860491	0.032363	0.13	Phenoage acceleration	1	169122617	0.0941	5.3e-07	448	Alphaproteobacteria_Dry
rs197082	T	C	-0.4379	0.803571	0.0247594	0.59	Phenoage acceleration	2	59945617	0.076	8.36e-09	448	Alphaproteobacteria_Dry
rs2039977	T	C	0.4144	0.746652	0.0221466	0.38	Phenoage acceleration	10	29192854	0.0755	4.07e-08	448	Alphaproteobacteria_Dry
rs2066844	T	C	0.6402	0.945312	0.0484769	0.52	Phenoage acceleration	16	50745926	0.1398	4.65e-06	448	Alphaproteobacteria_Dry
rs2078948	T	G	0.3242	0.649554	0.0216325	0.51	Phenoage acceleration	16	19317166	0.0667	1.15e-06	448	Alphaproteobacteria_Dry
rs2204051	A	G	0.5111	0.893973	0.0343113	0.032	Phenoage acceleration	8	20883105	0.1084	2.44e-06	448	Alphaproteobacteria_Dry
rs2213778	A	T	-0.3566	0.756696	0.0246029	0.76	Phenoage acceleration	1	7371360	0.0762	2.87e-06	448	Alphaproteobacteria_Dry
rs223302	T	C	0.555	0.90067	0.0339893	0.94	Phenoage acceleration	6	57097341	0.1105	5.13e-07	448	Alphaproteobacteria_Dry
rs2361340	T	C	0.4506	0.84933	0.0279227	0.16	Phenoage acceleration	3	60124388	0.0942	1.71e-06	448	Alphaproteobacteria_Dry
rs2490426	A	G	-0.6648	0.919643	0.0349267	0.073	Phenoage acceleration	1	161947385	0.1189	2.24e-08	448	Alphaproteobacteria_Dry
rs2511189	A	G	-0.4357	0.845982	0.0284736	0.11	Phenoage acceleration	11	77916061	0.0872	5.79e-07	448	Alphaproteobacteria_Dry
rs2530684	C	G	-0.4528	0.881696	0.0331607	0.51	Phenoage acceleration	22	30105298	0.0991	4.86e-06	448	Alphaproteobacteria_Dry
rs2532859	A	G	-0.3963	0.785714	0.0256124	0.25	Phenoage acceleration	12	6115724	0.079	5.34e-07	448	Alphaproteobacteria_Dry
rs2550687	A	C	0.4918	0.895089	0.0290085	0.48	Phenoage acceleration	16	79081156	0.1077	4.96e-06	448	Alphaproteobacteria_Dry
rs28694355	A	T	-0.612	0.926339	0.0396156	0.92	Phenoage acceleration	2	66373690	0.1237	7.57e-07	448	Alphaproteobacteria_Dry
rs2946591	T	C	0.2937	0.580357	0.0207271	0.073	Phenoage acceleration	2	101228152	0.0641	4.54e-06	448	Alphaproteobacteria_Dry
rs304020	T	C	-0.3829	0.801339	0.0259791	0.76	Phenoage acceleration	3	4565228	0.0817	2.74e-06	448	Alphaproteobacteria_Dry
rs34327615	C	G	-0.6283	0.936384	0.0424236	0.08	Phenoage acceleration	12	4318296	0.1314	1.72e-06	448	Alphaproteobacteria_Dry
rs34660852	A	G	-0.3428	0.743304	0.0257851	0.17	Phenoage acceleration	18	75860435	0.0749	4.66e-06	448	Alphaproteobacteria_Dry
rs35771571	A	G	-0.3425	0.572545	0.0206414	0.77	Phenoage acceleration	1	27660568	0.0651	1.43e-07	448	Alphaproteobacteria_Dry
rs35909270	T	C	-0.4029	0.772321	0.0246791	0.66	Phenoage acceleration	6	159308709	0.0791	3.54e-07	448	Alphaproteobacteria_Dry
rs36955	A	C	0.32	0.549107	0.0208561	0.68	Phenoage acceleration	5	113668945	0.064	5.72e-07	448	Alphaproteobacteria_Dry
rs3794492	A	G	-0.3187	0.689732	0.0223339	0.13	Phenoage acceleration	15	59516391	0.0665	1.65e-06	448	Alphaproteobacteria_Dry
rs3798381	A	G	-0.3197	0.674107	0.0226021	0.8	Phenoage acceleration	6	117688267	0.0668	1.69e-06	448	Alphaproteobacteria_Dry
rs391769	A	G	-0.3056	0.589286	0.0211348	0.78	Phenoage acceleration	2	14162065	0.0641	1.85e-06	448	Alphaproteobacteria_Dry
rs41379545	T	C	0.5285	0.912946	0.0381257	0.22	Phenoage acceleration	14	84477713	0.113	2.92e-06	448	Alphaproteobacteria_Dry
rs4421226	T	C	0.6622	0.935268	0.0460862	0.81	Phenoage acceleration	6	115263982	0.1275	2.07e-07	448	Alphaproteobacteria_Dry
rs4710320	A	T	0.6331	0.897321	0.0323733	0.15	Phenoage acceleration	6	67050259	0.1067	3e-09	448	Alphaproteobacteria_Dry
rs4791902	T	C	0.3142	0.659598	0.0214116	0.24	Phenoage acceleration	17	9782111	0.0687	4.76e-06	448	Alphaproteobacteria_Dry
rs4959294	A	G	-0.2935	0.651786	0.0218399	0.65	Phenoage acceleration	6	4450180	0.0639	4.41e-06	448	Alphaproteobacteria_Dry
rs536348	T	C	-0.2991	0.616071	0.0210186	0.86	Phenoage acceleration	6	168098215	0.0642	3.14e-06	448	Alphaproteobacteria_Dry
rs56276188	T	C	0.6598	0.939732	0.043037	0.053	Phenoage acceleration	2	189790528	0.1398	2.35e-06	448	Alphaproteobacteria_Dry
rs57412768	A	G	0.3972	0.602679	0.0216285	0.012	Phenoage acceleration	1	77903925	0.0643	6.45e-10	448	Alphaproteobacteria_Dry
rs60224641	T	G	-0.3036	0.675223	0.021792	0.2	Phenoage acceleration	2	88434896	0.0659	4.08e-06	448	Alphaproteobacteria_Dry
rs6027755	A	G	-0.3735	0.609375	0.0214107	0.1	Phenoage acceleration	20	59268710	0.0667	2.17e-08	448	Alphaproteobacteria_Dry
rs6080280	A	G	-0.3324	0.700893	0.0229117	0.27	Phenoage acceleration	20	16499083	0.0728	4.93e-06	448	Alphaproteobacteria_Dry
rs61376276	T	C	0.4973	0.901786	0.0327894	0.056	Phenoage acceleration	3	136851520	0.1073	3.58e-06	448	Alphaproteobacteria_Dry
rs61963086	T	C	-0.3376	0.763393	0.0244278	0.32	Phenoage acceleration	13	42392341	0.0727	3.42e-06	448	Alphaproteobacteria_Dry
rs62023184	T	C	-0.535	0.912946	0.0376434	0.85	Phenoage acceleration	15	50421371	0.1148	3.17e-06	448	Alphaproteobacteria_Dry
rs62096323	C	G	-0.5752	0.895089	0.0328865	0.25	Phenoage acceleration	18	56304224	0.1052	4.57e-08	448	Alphaproteobacteria_Dry
rs62213589	A	C	-0.4653	0.885045	0.0303082	0.76	Phenoage acceleration	20	33219835	0.1009	4.02e-06	448	Alphaproteobacteria_Dry
rs62273288	T	C	0.6677	0.915179	0.0392429	0.082	Phenoage acceleration	3	167740084	0.1163	9.29e-09	448	Alphaproteobacteria_Dry
rs62318188	A	G	0.4696	0.881696	0.0350928	0.23	Phenoage acceleration	4	134867058	0.102	4.14e-06	448	Alphaproteobacteria_Dry
rs6488898	A	G	-0.6355	0.926339	0.0394541	0.094	Phenoage acceleration	12	124203832	0.1233	2.55e-07	448	Alphaproteobacteria_Dry
rs6668536	T	C	0.5821	0.91183	0.03455	0.94	Phenoage acceleration	1	62649550	0.1189	9.71e-07	448	Alphaproteobacteria_Dry
rs6844585	T	C	-0.3719	0.794643	0.0254114	0.45	Phenoage acceleration	4	174875166	0.0814	4.92e-06	448	Alphaproteobacteria_Dry
rs6858413	A	G	-0.5424	0.912946	0.0468922	0.57	Phenoage acceleration	4	4444500	0.113	1.59e-06	448	Alphaproteobacteria_Dry
rs6864608	T	C	-0.5493	0.90067	0.034611	0.72	Phenoage acceleration	5	18825827	0.1063	2.39e-07	448	Alphaproteobacteria_Dry
rs6911621	T	C	-0.3349	0.677455	0.0217295	0.56	Phenoage acceleration	6	35529025	0.0704	1.99e-06	448	Alphaproteobacteria_Dry
rs6954946	A	G	-0.3264	0.522321	0.0208574	0.37	Phenoage acceleration	7	47596534	0.0679	1.52e-06	448	Alphaproteobacteria_Dry
rs6966787	T	C	0.3186	0.626116	0.0214434	0.41	Phenoage acceleration	7	37762139	0.0657	1.25e-06	448	Alphaproteobacteria_Dry
rs7027691	A	C	-0.4443	0.839286	0.0289676	0.84	Phenoage acceleration	9	9959410	0.0862	2.57e-07	448	Alphaproteobacteria_Dry
rs7144546	T	G	0.3428	0.554688	0.0212652	0.68	Phenoage acceleration	14	25919705	0.0666	2.61e-07	448	Alphaproteobacteria_Dry
rs7252166	A	G	-0.3539	0.735491	0.0234303	0.62	Phenoage acceleration	19	53293834	0.0774	4.77e-06	448	Alphaproteobacteria_Dry
rs7252573	T	C	-0.3179	0.710938	0.0227984	0.0098	Phenoage acceleration	19	15114246	0.068	2.94e-06	448	Alphaproteobacteria_Dry
rs72690804	A	T	-0.551	0.912946	0.0329489	0.55	Phenoage acceleration	14	22746144	0.1163	2.18e-06	448	Alphaproteobacteria_Dry
rs72736868	A	C	-0.3802	0.765625	0.0256065	0.23	Phenoage acceleration	5	35480541	0.0816	3.18e-06	448	Alphaproteobacteria_Dry
rs728489	T	C	-0.3917	0.811384	0.0267066	0.57	Phenoage acceleration	6	41366838	0.0809	1.3e-06	448	Alphaproteobacteria_Dry
rs73159074	T	C	-0.4975	0.892857	0.032671	0.076	Phenoage acceleration	3	155677435	0.1055	2.39e-06	448	Alphaproteobacteria_Dry
rs73219082	C	G	-0.4378	0.873884	0.0338057	0.089	Phenoage acceleration	21	43270438	0.0924	2.18e-06	448	Alphaproteobacteria_Dry
rs74757805	A	G	-0.5672	0.917411	0.0411227	0.65	Phenoage acceleration	14	21985734	0.1227	3.8e-06	448	Alphaproteobacteria_Dry
rs75758796	A	C	0.7052	0.935268	0.042866	0.98	Phenoage acceleration	1	233095343	0.1321	9.35e-08	448	Alphaproteobacteria_Dry
rs7791469	A	G	-0.289	0.487723	0.0207285	0.75	Phenoage acceleration	7	141389640	0.0602	1.61e-06	448	Alphaproteobacteria_Dry
rs7810919	T	C	0.3175	0.647321	0.0214547	0.086	Phenoage acceleration	7	97494722	0.0656	1.3e-06	448	Alphaproteobacteria_Dry
rs78175784	A	G	0.4427	0.810268	0.0255168	0.15	Phenoage acceleration	2	1614095	0.0842	1.43e-07	448	Alphaproteobacteria_Dry
rs8017403	C	G	0.3046	0.666295	0.0218536	0.76	Phenoage acceleration	14	79903406	0.0667	4.93e-06	448	Alphaproteobacteria_Dry
rs8105790	T	C	-0.4077	0.793527	0.0259752	0.38	Phenoage acceleration	19	39732501	0.0797	3.15e-07	448	Alphaproteobacteria_Dry
rs8128229	A	C	0.3763	0.639509	0.0214152	0.07	Phenoage acceleration	21	37903808	0.0705	9.27e-08	448	Alphaproteobacteria_Dry
rs9318009	A	C	0.4657	0.859375	0.0289529	0.56	Phenoage acceleration	13	71886663	0.094	7.2e-07	448	Alphaproteobacteria_Dry
rs9321354	A	C	-0.5483	0.909598	0.0322512	0.21	Phenoage acceleration	6	132905187	0.1147	1.75e-06	448	Alphaproteobacteria_Dry
rs9351949	A	G	-0.3133	0.510045	0.0207893	0.94	Phenoage acceleration	6	73581987	0.0647	1.31e-06	448	Alphaproteobacteria_Dry
rs9439018	A	G	-0.2972	0.489955	0.0205972	0.61	Phenoage acceleration	1	40711556	0.0625	2.01e-06	448	Alphaproteobacteria_Dry
rs9553906	T	C	-0.3598	0.767857	0.0241895	0.77	Phenoage acceleration	13	27410211	0.0758	2.06e-06	448	Alphaproteobacteria_Dry
rs9728553	T	C	-0.3615	0.808036	0.0259325	0.14	Phenoage acceleration	1	246032987	0.0783	3.85e-06	448	Alphaproteobacteria_Dry
rs9869475	C	G	-0.44	0.847098	0.0281414	0.79	Phenoage acceleration	3	64619873	0.083	1.13e-07	448	Alphaproteobacteria_Dry
rs9870645	A	C	0.7144	0.947545	0.0390505	0.00039	Phenoage acceleration	3	34168803	0.1485	1.51e-06	448	Alphaproteobacteria_Dry
rs997285	T	G	-0.3824	0.77567	0.0236532	0.98	Phenoage acceleration	15	79347371	0.0784	1.06e-06	448	Alphaproteobacteria_Dry
rs10009947	A	G	-0.3723	0.694503	0.0241018	0.7	Phenoage acceleration	4	76864459	0.0726	2.98e-07	473	Lactobacillales_Dry
rs10019532	A	G	-0.4683	0.878436	0.0365222	0.05	Phenoage acceleration	4	39515736	0.0983	1.92e-06	473	Lactobacillales_Dry
rs10030915	A	G	0.3515	0.710359	0.0238201	0.29	Phenoage acceleration	4	158634769	0.0695	4.25e-07	473	Lactobacillales_Dry
rs10073886	T	C	0.3222	0.663848	0.0221436	0.57	Phenoage acceleration	5	3360109	0.0696	3.69e-06	473	Lactobacillales_Dry
rs1030443	C	G	-0.4623	0.85518	0.0293339	0.017	Phenoage acceleration	20	17408386	0.0952	1.2e-06	473	Lactobacillales_Dry
rs10859756	A	G	0.3249	0.539112	0.0206973	0.59	Phenoage acceleration	12	95201306	0.0646	4.99e-07	473	Lactobacillales_Dry
rs10983657	T	C	-0.5038	0.871036	0.029954	0.94	Phenoage acceleration	9	120208454	0.0924	5.05e-08	473	Lactobacillales_Dry
rs11102684	A	G	0.3465	0.788584	0.0232584	0.24	Phenoage acceleration	1	109493899	0.074	2.81e-06	473	Lactobacillales_Dry
rs11122172	C	G	0.3213	0.599366	0.0209919	0.34	Phenoage acceleration	1	231111477	0.0664	1.29e-06	473	Lactobacillales_Dry
rs11122812	A	G	0.3587	0.719873	0.0229716	0.63	Phenoage acceleration	2	121491645	0.0706	3.82e-07	473	Lactobacillales_Dry
rs11192144	C	G	0.4098	0.838266	0.0332153	0.12	Phenoage acceleration	10	106404573	0.089	4.09e-06	473	Lactobacillales_Dry
rs112641749	A	T	-0.5586	0.901691	0.0349115	0.36	Phenoage acceleration	16	25567575	0.1099	3.68e-07	473	Lactobacillales_Dry
rs112760139	T	C	0.4429	0.860465	0.0304964	0.32	Phenoage acceleration	11	123622236	0.0929	1.85e-06	473	Lactobacillales_Dry
rs113535627	T	G	0.6054	0.930233	0.0393123	0.3	Phenoage acceleration	12	17980075	0.1255	1.4e-06	473	Lactobacillales_Dry
rs1159664	T	C	0.3769	0.795983	0.0255588	0.83	Phenoage acceleration	3	30838715	0.0805	2.83e-06	473	Lactobacillales_Dry
rs11626206	T	C	-0.352	0.67019	0.0218371	0.32	Phenoage acceleration	14	49579736	0.0713	7.83e-07	473	Lactobacillales_Dry
rs11830458	T	C	-0.4339	0.823467	0.0283258	0.18	Phenoage acceleration	12	68212857	0.0893	1.17e-06	473	Lactobacillales_Dry
rs11864235	A	G	0.4644	0.852008	0.0349235	0.22	Phenoage acceleration	16	11407827	0.0929	5.76e-07	473	Lactobacillales_Dry
rs12147244	A	G	-0.5469	0.921776	0.0340832	0.53	Phenoage acceleration	14	40183069	0.1151	2.01e-06	473	Lactobacillales_Dry
rs12256519	A	G	0.5313	0.904863	0.0373371	0.58	Phenoage acceleration	10	53808859	0.1117	1.95e-06	473	Lactobacillales_Dry
rs12460776	A	G	0.6525	0.943975	0.0445595	0.94	Phenoage acceleration	19	55198771	0.137	1.92e-06	473	Lactobacillales_Dry
rs12985446	A	G	0.4275	0.819239	0.0285415	0.54	Phenoage acceleration	19	9138856	0.0853	5.34e-07	473	Lactobacillales_Dry
rs13131366	A	G	-0.5085	0.884778	0.0317009	0.52	Phenoage acceleration	4	93757279	0.0962	1.27e-07	473	Lactobacillales_Dry
rs13207959	A	G	0.3535	0.79704	0.0267506	0.45	Phenoage acceleration	6	164061846	0.0751	2.52e-06	473	Lactobacillales_Dry
rs1377464	T	G	0.4102	0.738901	0.0224805	0.87	Phenoage acceleration	16	81206701	0.0731	2.03e-08	473	Lactobacillales_Dry
rs1445462	T	C	0.5494	0.903805	0.039857	0.54	Phenoage acceleration	16	59863819	0.111	7.43e-07	473	Lactobacillales_Dry
rs1468231	T	C	0.3945	0.653277	0.0222398	0.34	Phenoage acceleration	4	105492822	0.065	1.28e-09	473	Lactobacillales_Dry
rs1481071	T	C	0.7166	0.940803	0.0433181	0.41	Phenoage acceleration	3	145217859	0.1359	1.34e-07	473	Lactobacillales_Dry
rs148660352	A	G	0.5031	0.894292	0.0363239	0.4	Phenoage acceleration	10	37563552	0.1073	2.78e-06	473	Lactobacillales_Dry
rs151074948	A	G	0.533	0.919662	0.0388628	0.46	Phenoage acceleration	4	156147136	0.1157	4.1e-06	473	Lactobacillales_Dry
rs1592679	A	C	-0.5376	0.854123	0.0264199	0.32	Phenoage acceleration	18	26746583	0.0906	3.02e-09	473	Lactobacillales_Dry
rs1606045	T	C	0.6128	0.89852	0.0369448	0.037	Phenoage acceleration	2	13788408	0.1066	8.91e-09	473	Lactobacillales_Dry
rs16976436	T	C	0.3696	0.788584	0.0251957	0.6	Phenoage acceleration	15	55923955	0.0761	1.17e-06	473	Lactobacillales_Dry
rs16988159	T	C	0.3213	0.631078	0.0215184	0.46	Phenoage acceleration	21	32727653	0.0667	1.46e-06	473	Lactobacillales_Dry
rs17141291	C	G	-0.5074	0.862579	0.0312874	0.0037	Phenoage acceleration	6	5783258	0.0925	4.07e-08	473	Lactobacillales_Dry
rs1851566	A	G	0.3327	0.712474	0.0227955	0.93	Phenoage acceleration	4	189645569	0.072	3.79e-06	473	Lactobacillales_Dry
rs1900656	A	G	-0.3258	0.639535	0.0217562	0.87	Phenoage acceleration	3	76648148	0.066	8.08e-07	473	Lactobacillales_Dry
rs2026121	T	C	0.4903	0.892178	0.0306604	0.65	Phenoage acceleration	10	133855259	0.1008	1.15e-06	473	Lactobacillales_Dry
rs2131047	A	G	0.3719	0.812896	0.0291329	0.62	Phenoage acceleration	17	72934696	0.0787	2.31e-06	473	Lactobacillales_Dry
rs2221936	A	G	-0.3011	0.672304	0.0219731	0.42	Phenoage acceleration	4	122427259	0.0642	2.74e-06	473	Lactobacillales_Dry
rs222975	T	C	-0.3577	0.711416	0.0229699	0.97	Phenoage acceleration	21	27879388	0.0743	1.48e-06	473	Lactobacillales_Dry
rs2237296	T	C	0.3462	0.723044	0.0234439	0.55	Phenoage acceleration	7	13944293	0.0724	1.73e-06	473	Lactobacillales_Dry
rs2339978	T	C	0.7481	0.948203	0.0413919	0.98	Phenoage acceleration	2	24673051	0.1473	3.8e-07	473	Lactobacillales_Dry
rs236478	A	C	0.4393	0.826638	0.0256893	0.81	Phenoage acceleration	6	36689030	0.0831	1.25e-07	473	Lactobacillales_Dry
rs2461507	A	G	0.3557	0.663848	0.0223496	0.0016	Phenoage acceleration	12	121084269	0.0662	7.69e-08	473	Lactobacillales_Dry
rs2483398	T	C	0.3409	0.602537	0.0212341	0.97	Phenoage acceleration	13	25560752	0.0707	1.44e-06	473	Lactobacillales_Dry
rs2646126	C	G	0.3623	0.70296	0.0227624	0.52	Phenoage acceleration	16	84888597	0.0661	4.14e-08	473	Lactobacillales_Dry
rs2745878	T	C	0.4363	0.866808	0.0305707	0.91	Phenoage acceleration	11	32073127	0.095	4.41e-06	473	Lactobacillales_Dry
rs28558388	T	C	0.4757	0.860465	0.0297094	1	Phenoage acceleration	8	131765390	0.0891	9.51e-08	473	Lactobacillales_Dry
rs28661929	T	G	0.5424	0.901691	0.0349233	0.91	Phenoage acceleration	15	36018634	0.1132	1.65e-06	473	Lactobacillales_Dry
rs28708657	C	G	-0.37	0.767442	0.0231778	0.11	Phenoage acceleration	5	117630892	0.0791	2.85e-06	473	Lactobacillales_Dry
rs2977806	T	C	-0.3223	0.521142	0.0208668	0.21	Phenoage acceleration	8	6692968	0.0625	2.48e-07	473	Lactobacillales_Dry
rs3219492	T	G	0.5774	0.919662	0.0333655	0.011	Phenoage acceleration	1	45796354	0.1226	2.5e-06	473	Lactobacillales_Dry
rs337675	A	G	-0.3513	0.660677	0.0219059	0.64	Phenoage acceleration	12	92832899	0.0711	7.69e-07	473	Lactobacillales_Dry
rs34940198	A	G	-0.544	0.917548	0.0416709	0.044	Phenoage acceleration	20	55136189	0.1178	3.87e-06	473	Lactobacillales_Dry
rs35220507	T	C	0.4021	0.810782	0.0274951	0.81	Phenoage acceleration	2	184066382	0.0788	3.39e-07	473	Lactobacillales_Dry
rs35470393	C	G	-0.5589	0.913319	0.0369906	0.28	Phenoage acceleration	5	174543093	0.1122	6.38e-07	473	Lactobacillales_Dry
rs35546340	A	T	0.3373	0.688161	0.0227168	0.41	Phenoage acceleration	6	158026635	0.072	2.84e-06	473	Lactobacillales_Dry
rs35747960	A	G	-0.6136	0.936575	0.0412105	0.45	Phenoage acceleration	19	36666096	0.1325	3.62e-06	473	Lactobacillales_Dry
rs3739474	T	G	-0.347	0.741015	0.0223735	0.83	Phenoage acceleration	9	80919756	0.0739	2.63e-06	473	Lactobacillales_Dry
rs3748538	A	G	0.3094	0.606765	0.021351	0.85	Phenoage acceleration	1	240694002	0.0655	2.34e-06	473	Lactobacillales_Dry
rs3785220	T	C	-0.414	0.846723	0.0286229	0.57	Phenoage acceleration	16	7704363	0.0901	4.32e-06	473	Lactobacillales_Dry
rs3912612	T	C	0.4253	0.729387	0.0231766	0.019	Phenoage acceleration	3	8238312	0.0708	1.9e-09	473	Lactobacillales_Dry
rs4276935	T	C	-0.326	0.725159	0.0234231	0.066	Phenoage acceleration	1	84126644	0.0698	3e-06	473	Lactobacillales_Dry
rs4301004	A	C	0.3808	0.809725	0.0263933	0.46	Phenoage acceleration	3	133760908	0.079	1.43e-06	473	Lactobacillales_Dry
rs4382504	A	G	0.6756	0.947146	0.0451184	0.038	Phenoage acceleration	8	119172018	0.1467	4.09e-06	473	Lactobacillales_Dry
rs4690535	A	G	0.3136	0.503171	0.0207119	0.3	Phenoage acceleration	4	176545324	0.0601	1.81e-07	473	Lactobacillales_Dry
rs473165	T	C	-0.3764	0.723044	0.0222596	0.046	Phenoage acceleration	11	87814559	0.0747	4.65e-07	473	Lactobacillales_Dry
rs4733851	A	G	-0.2955	0.573996	0.0209428	0.96	Phenoage acceleration	8	129264420	0.0624	2.17e-06	473	Lactobacillales_Dry
rs4747047	A	G	0.6221	0.918605	0.0324201	0.0068	Phenoage acceleration	10	72287860	0.1212	2.82e-07	473	Lactobacillales_Dry
rs4904708	A	G	0.4579	0.866808	0.0278728	0.6	Phenoage acceleration	14	91081366	0.0922	6.74e-07	473	Lactobacillales_Dry
rs498971	T	C	0.3824	0.830867	0.0264178	0.64	Phenoage acceleration	1	182406494	0.0835	4.66e-06	473	Lactobacillales_Dry
rs550890	A	G	-0.3068	0.634249	0.0212002	0.18	Phenoage acceleration	2	239332555	0.0647	2.15e-06	473	Lactobacillales_Dry
rs56865570	T	C	0.5387	0.887949	0.0310284	0.029	Phenoage acceleration	5	1654681	0.1025	1.5e-07	473	Lactobacillales_Dry
rs6133513	A	G	-0.4135	0.860465	0.0304098	0.93	Phenoage acceleration	20	842938	0.0904	4.79e-06	473	Lactobacillales_Dry
rs61989315	T	C	-0.3523	0.758985	0.024117	0.041	Phenoage acceleration	14	26711650	0.077	4.8e-06	473	Lactobacillales_Dry
rs62024890	T	C	-0.4179	0.805497	0.0282098	0.39	Phenoage acceleration	15	98956193	0.0811	2.59e-07	473	Lactobacillales_Dry
rs62069151	A	G	-0.599	0.91649	0.0344967	0.019	Phenoage acceleration	17	34986068	0.1205	6.62e-07	473	Lactobacillales_Dry
rs62116764	T	C	0.2833	0.542283	0.0207117	0.67	Phenoage acceleration	19	16085184	0.062	4.81e-06	473	Lactobacillales_Dry
rs62145068	A	G	0.3339	0.680761	0.023387	0.92	Phenoage acceleration	2	71145899	0.0686	1.12e-06	473	Lactobacillales_Dry
rs6736839	T	C	-0.2971	0.60148	0.0208115	0.96	Phenoage acceleration	2	133478977	0.0645	4.12e-06	473	Lactobacillales_Dry
rs6829965	C	G	0.307	0.593023	0.0214616	0.69	Phenoage acceleration	4	24688884	0.0649	2.27e-06	473	Lactobacillales_Dry
rs6863650	A	C	-0.3149	0.573996	0.0210279	0.67	Phenoage acceleration	5	171233288	0.0623	4.3e-07	473	Lactobacillales_Dry
rs7110658	A	C	0.342	0.633192	0.0220779	0.87	Phenoage acceleration	11	86099368	0.0662	2.36e-07	473	Lactobacillales_Dry
rs7141922	T	C	0.5908	0.927061	0.039078	0.11	Phenoage acceleration	14	72870844	0.1158	3.36e-07	473	Lactobacillales_Dry
rs7149538	A	G	0.2999	0.57611	0.021222	0.73	Phenoage acceleration	14	32355133	0.0654	4.5e-06	473	Lactobacillales_Dry
rs7150659	T	C	0.2778	0.549683	0.0208924	0.3	Phenoage acceleration	14	75024752	0.0601	3.77e-06	473	Lactobacillales_Dry
rs71514563	T	C	-0.6455	0.934461	0.0397098	0.15	Phenoage acceleration	9	30944539	0.1333	1.28e-06	473	Lactobacillales_Dry
rs71529275	A	G	0.511	0.894292	0.0342672	0.45	Phenoage acceleration	8	77494164	0.1037	8.28e-07	473	Lactobacillales_Dry
rs72671533	T	C	-0.5366	0.902748	0.0344384	0.31	Phenoage acceleration	1	60691843	0.1122	1.74e-06	473	Lactobacillales_Dry
rs72674829	A	G	-0.3332	0.711416	0.0225664	0.39	Phenoage acceleration	4	110564095	0.0697	1.73e-06	473	Lactobacillales_Dry
rs72694455	A	T	-0.3811	0.774841	0.0230328	0.41	Phenoage acceleration	8	141591685	0.0801	1.97e-06	473	Lactobacillales_Dry
rs72769904	T	C	0.5572	0.924947	0.0390259	0.17	Phenoage acceleration	16	9056231	0.1185	2.55e-06	473	Lactobacillales_Dry
rs72773590	C	G	0.4649	0.862579	0.0332138	0.44	Phenoage acceleration	16	13664324	0.0948	9.29e-07	473	Lactobacillales_Dry
rs72937068	A	G	-0.5886	0.926004	0.040122	0.31	Phenoage acceleration	18	62534742	0.1153	3.3e-07	473	Lactobacillales_Dry
rs72946795	A	T	-0.4226	0.842495	0.028079	0.96	Phenoage acceleration	2	216839432	0.0857	8.26e-07	473	Lactobacillales_Dry
rs73392585	T	G	-0.5483	0.906977	0.0323163	0.76	Phenoage acceleration	12	104600225	0.1039	1.33e-07	473	Lactobacillales_Dry
rs73658211	A	C	-0.4463	0.853066	0.0278438	0.96	Phenoage acceleration	8	3560824	0.0899	6.94e-07	473	Lactobacillales_Dry
rs750365	A	C	0.3475	0.59408	0.0214378	0.042	Phenoage acceleration	2	218391463	0.0632	3.89e-08	473	Lactobacillales_Dry
rs769064	T	C	-0.3453	0.7463	0.024324	0.44	Phenoage acceleration	6	38722443	0.0713	1.29e-06	473	Lactobacillales_Dry
rs77086075	T	C	-0.6428	0.930233	0.0436735	0.42	Phenoage acceleration	8	90367507	0.1296	7.12e-07	473	Lactobacillales_Dry
rs7772299	T	C	-0.3619	0.692389	0.0220023	0.63	Phenoage acceleration	6	134752626	0.0724	5.77e-07	473	Lactobacillales_Dry
rs78301497	C	G	-0.3822	0.799154	0.02765	0.33	Phenoage acceleration	2	46514445	0.0784	1.08e-06	473	Lactobacillales_Dry
rs7864842	A	G	0.3422	0.504228	0.020819	0.91	Phenoage acceleration	9	107785968	0.0622	3.79e-08	473	Lactobacillales_Dry
rs78867123	T	C	0.62	0.91649	0.0381435	0.0059	Phenoage acceleration	10	132440036	0.1131	4.21e-08	473	Lactobacillales_Dry
rs7905555	T	C	-0.3999	0.836152	0.0278608	0.36	Phenoage acceleration	10	78919746	0.0857	3.06e-06	473	Lactobacillales_Dry
rs7929019	T	C	0.3746	0.675476	0.0217124	0.98	Phenoage acceleration	11	11421090	0.0707	1.17e-07	473	Lactobacillales_Dry
rs79367677	A	G	-0.3619	0.783298	0.0252534	0.39	Phenoage acceleration	17	33040073	0.0784	3.96e-06	473	Lactobacillales_Dry
rs7975944	T	G	-0.5773	0.882664	0.0326059	0.21	Phenoage acceleration	12	6848634	0.0982	4.18e-09	473	Lactobacillales_Dry
rs79948108	C	G	0.6848	0.936575	0.0479967	0.13	Phenoage acceleration	2	45499577	0.1348	3.8e-07	473	Lactobacillales_Dry
rs880871	T	C	0.5857	0.915433	0.0349055	0.33	Phenoage acceleration	20	52817156	0.1043	2e-08	473	Lactobacillales_Dry
rs894342	T	C	-0.2978	0.526427	0.0211324	0.41	Phenoage acceleration	15	58177591	0.0627	2.07e-06	473	Lactobacillales_Dry
rs9300709	T	C	-0.312	0.51797	0.021195	0.75	Phenoage acceleration	13	102712125	0.0659	2.23e-06	473	Lactobacillales_Dry
rs9451528	A	G	-0.305	0.554968	0.0209922	0.61	Phenoage acceleration	6	91630540	0.0631	1.35e-06	473	Lactobacillales_Dry
rs9567731	A	G	-0.3435	0.711416	0.0235093	0.51	Phenoage acceleration	13	47400686	0.0727	2.32e-06	473	Lactobacillales_Dry
rs9765474	T	C	0.6016	0.921776	0.0415102	0.89	Phenoage acceleration	5	160588792	0.1198	5.13e-07	473	Lactobacillales_Dry
rs9867082	T	C	0.4809	0.886892	0.0309765	0.56	Phenoage acceleration	3	86426224	0.1017	2.25e-06	473	Lactobacillales_Dry
rs9883101	A	C	0.3056	0.649049	0.0221576	0.37	Phenoage acceleration	3	24044400	0.0662	3.88e-06	473	Lactobacillales_Dry
rs9967280	T	C	0.4211	0.854123	0.0266084	0.99	Phenoage acceleration	18	75647799	0.0902	3.05e-06	473	Lactobacillales_Dry
rs10009947	A	G	-0.3435	0.694861	0.0241018	0.7	Phenoage acceleration	4	76864459	0.0732	2.68e-06	467	Streptococcus_Dry
rs10057993	T	C	-0.5823	0.916488	0.0410193	0.98	Phenoage acceleration	5	160589740	0.1176	7.31e-07	467	Streptococcus_Dry
rs10808150	A	G	-0.3151	0.553533	0.0209293	0.46	Phenoage acceleration	7	105901292	0.0664	2.11e-06	467	Streptococcus_Dry
rs10817947	A	G	0.5674	0.912206	0.0379111	0.72	Phenoage acceleration	9	119633124	0.1154	8.85e-07	467	Streptococcus_Dry
rs10885868	T	C	0.3328	0.642398	0.0213759	0.26	Phenoage acceleration	10	117922112	0.0675	8.06e-07	467	Streptococcus_Dry
rs10904671	A	G	0.3184	0.690578	0.0227984	0.068	Phenoage acceleration	10	16092456	0.0693	4.28e-06	467	Streptococcus_Dry
rs11219269	A	G	0.4797	0.858672	0.0305041	0.31	Phenoage acceleration	11	123615039	0.0926	2.24e-07	467	Streptococcus_Dry
rs1123819	T	C	-0.3707	0.744111	0.0224317	0.36	Phenoage acceleration	3	135530594	0.0747	6.92e-07	467	Streptococcus_Dry
rs114542390	A	G	-0.4807	0.897216	0.0335576	0.072	Phenoage acceleration	4	37548411	0.1043	4.06e-06	467	Streptococcus_Dry
rs11780263	A	G	0.3995	0.813704	0.0266491	0.85	Phenoage acceleration	8	27823832	0.0849	2.54e-06	467	Streptococcus_Dry
rs1204969	T	G	0.345	0.655246	0.0221775	0.85	Phenoage acceleration	14	72230340	0.0717	1.5e-06	467	Streptococcus_Dry
rs12103834	A	G	-0.3687	0.805139	0.0275344	0.98	Phenoage acceleration	17	54174656	0.0792	3.21e-06	467	Streptococcus_Dry
rs12196357	A	G	-0.2921	0.557816	0.0209849	0.7	Phenoage acceleration	6	91627603	0.0632	3.83e-06	467	Streptococcus_Dry
rs12460776	A	G	0.7469	0.946467	0.0445595	0.94	Phenoage acceleration	19	55198771	0.1393	8.17e-08	467	Streptococcus_Dry
rs12554081	A	C	0.4098	0.847966	0.0281122	0.0021	Phenoage acceleration	9	124125324	0.0876	2.93e-06	467	Streptococcus_Dry
rs12927142	C	G	0.353	0.739829	0.0224957	0.83	Phenoage acceleration	16	81206944	0.0744	2.07e-06	467	Streptococcus_Dry
rs12977037	A	G	0.3749	0.745182	0.0227531	0.47	Phenoage acceleration	19	58086196	0.0752	6.08e-07	467	Streptococcus_Dry
rs13157917	A	G	0.5418	0.913276	0.0419448	0.035	Phenoage acceleration	5	79392941	0.1129	1.59e-06	467	Streptococcus_Dry
rs13207959	A	G	0.3856	0.796574	0.0267506	0.45	Phenoage acceleration	6	164061846	0.0751	2.79e-07	467	Streptococcus_Dry
rs13264942	A	G	0.3099	0.533191	0.0207474	0.75	Phenoage acceleration	8	1284078	0.0647	1.64e-06	467	Streptococcus_Dry
rs1393755	A	G	0.3808	0.793362	0.0255038	0.89	Phenoage acceleration	3	30834767	0.0807	2.36e-06	467	Streptococcus_Dry
rs145738980	T	C	0.3663	0.684154	0.0232307	0.018	Phenoage acceleration	12	121067686	0.0663	3.23e-08	467	Streptococcus_Dry
rs1468231	T	C	0.3793	0.652034	0.0222398	0.34	Phenoage acceleration	4	105492822	0.0657	7.79e-09	467	Streptococcus_Dry
rs1592679	A	C	-0.4795	0.852248	0.0264199	0.32	Phenoage acceleration	18	26746583	0.0916	1.63e-07	467	Streptococcus_Dry
rs17110950	T	C	-0.352	0.75803	0.024097	0.043	Phenoage acceleration	14	26706513	0.0769	4.67e-06	467	Streptococcus_Dry
rs17141291	C	G	-0.4663	0.864026	0.0312874	0.0037	Phenoage acceleration	6	5783258	0.0946	8.28e-07	467	Streptococcus_Dry
rs198182	A	G	-0.3493	0.748394	0.0252095	0.41	Phenoage acceleration	16	24132385	0.0745	2.74e-06	467	Streptococcus_Dry
rs2001769	T	G	0.3383	0.746253	0.0231696	0.29	Phenoage acceleration	13	20808838	0.0705	1.57e-06	467	Streptococcus_Dry
rs2131047	A	G	0.3617	0.812634	0.0291329	0.62	Phenoage acceleration	17	72934696	0.0791	4.82e-06	467	Streptococcus_Dry
rs2516840	A	G	0.331	0.766595	0.0229137	0.7	Phenoage acceleration	1	161011317	0.0701	2.31e-06	467	Streptococcus_Dry
rs261233	T	C	0.2911	0.539615	0.0207059	0.59	Phenoage acceleration	5	95909410	0.0619	2.58e-06	467	Streptococcus_Dry
rs270290	A	C	-0.3849	0.781585	0.024203	0.99	Phenoage acceleration	6	153742436	0.0765	4.8e-07	467	Streptococcus_Dry
rs2730486	C	G	-0.3799	0.809422	0.0249737	0.22	Phenoage acceleration	12	106477164	0.0799	1.97e-06	467	Streptococcus_Dry
rs28407910	A	G	-0.3559	0.788009	0.0256537	0.91	Phenoage acceleration	18	4056308	0.0745	1.81e-06	467	Streptococcus_Dry
rs28661929	T	G	0.6152	0.901499	0.0349233	0.91	Phenoage acceleration	15	36018634	0.1129	5.02e-08	467	Streptococcus_Dry
rs2977803	T	C	-0.3171	0.504283	0.0208621	0.12	Phenoage acceleration	8	6694464	0.0642	7.99e-07	467	Streptococcus_Dry
rs309793	A	G	-0.5064	0.908994	0.0337551	0.085	Phenoage acceleration	4	177465800	0.1085	3.04e-06	467	Streptococcus_Dry
rs34187140	C	G	-0.6254	0.930407	0.039719	0.67	Phenoage acceleration	7	12708363	0.1308	1.75e-06	467	Streptococcus_Dry
rs3912612	T	C	0.3868	0.734475	0.0231766	0.019	Phenoage acceleration	3	8238312	0.0724	8.99e-08	467	Streptococcus_Dry
rs4565310	T	C	-0.3399	0.755889	0.0249517	0.79	Phenoage acceleration	6	96581420	0.0737	3.94e-06	467	Streptococcus_Dry
rs4587393	A	G	-0.4974	0.867238	0.0314454	0.24	Phenoage acceleration	9	108827402	0.0922	6.8e-08	467	Streptococcus_Dry
rs4690535	A	G	0.3262	0.506424	0.0207119	0.3	Phenoage acceleration	4	176545324	0.06	5.57e-08	467	Streptococcus_Dry
rs4742480	T	C	-0.7194	0.93576	0.0408831	0.67	Phenoage acceleration	9	844787	0.1346	9.08e-08	467	Streptococcus_Dry
rs4747047	A	G	0.6908	0.916488	0.0324201	0.0068	Phenoage acceleration	10	72287860	0.12	8.54e-09	467	Streptococcus_Dry
rs4761507	T	C	-0.3409	0.586724	0.0209091	0.69	Phenoage acceleration	12	95209562	0.0658	2.2e-07	467	Streptococcus_Dry
rs4904709	A	C	0.4978	0.868308	0.027895	0.84	Phenoage acceleration	14	91082848	0.0924	7.2e-08	467	Streptococcus_Dry
rs55674724	A	G	-0.3327	0.766595	0.0253586	0.043	Phenoage acceleration	18	2192359	0.0726	4.61e-06	467	Streptococcus_Dry
rs56132020	A	G	0.4576	0.888651	0.0321465	0.9	Phenoage acceleration	15	55894444	0.0975	2.7e-06	467	Streptococcus_Dry
rs56216840	T	C	0.3631	0.755889	0.0246691	0.2	Phenoage acceleration	4	150097224	0.0757	1.63e-06	467	Streptococcus_Dry
rs56865570	T	C	0.5765	0.890792	0.0310284	0.029	Phenoage acceleration	5	1654681	0.1047	3.66e-08	467	Streptococcus_Dry
rs57584885	T	C	0.5402	0.895075	0.0342992	0.48	Phenoage acceleration	17	75035651	0.1111	1.16e-06	467	Streptococcus_Dry
rs58849070	T	C	0.4278	0.85439	0.0306683	0.55	Phenoage acceleration	15	70472043	0.0924	3.68e-06	467	Streptococcus_Dry
rs6123522	T	G	-0.3673	0.796574	0.0264355	0.2	Phenoage acceleration	20	36889021	0.0791	3.39e-06	467	Streptococcus_Dry
rs61730422	A	G	0.5544	0.917559	0.0367768	0.43	Phenoage acceleration	11	5989223	0.1184	2.82e-06	467	Streptococcus_Dry
rs62024890	T	C	-0.3966	0.805139	0.0282098	0.39	Phenoage acceleration	15	98956193	0.0817	1.21e-06	467	Streptococcus_Dry
rs62069151	A	G	-0.6345	0.915418	0.0344967	0.019	Phenoage acceleration	17	34986068	0.1202	1.29e-07	467	Streptococcus_Dry
rs62099278	A	G	-0.5589	0.93469	0.0429754	0.27	Phenoage acceleration	18	62526441	0.1215	4.23e-06	467	Streptococcus_Dry
rs62176784	A	G	0.3554	0.704497	0.0221375	0.0018	Phenoage acceleration	2	169744551	0.0718	7.34e-07	467	Streptococcus_Dry
rs62289584	A	G	0.4243	0.856531	0.0291688	0.76	Phenoage acceleration	3	189210626	0.0928	4.85e-06	467	Streptococcus_Dry
rs62455361	T	C	0.4538	0.88651	0.032851	0.49	Phenoage acceleration	7	46731451	0.099	4.58e-06	467	Streptococcus_Dry
rs6474169	T	G	-0.3047	0.586724	0.0209773	0.22	Phenoage acceleration	8	39577963	0.0659	3.75e-06	467	Streptococcus_Dry
rs6480563	A	G	0.4165	0.840471	0.028492	0.16	Phenoage acceleration	10	73616017	0.0895	3.3e-06	467	Streptococcus_Dry
rs6535972	C	G	0.3769	0.799786	0.0266609	0.95	Phenoage acceleration	4	154824681	0.0763	7.72e-07	467	Streptococcus_Dry
rs6559690	A	C	0.3265	0.650964	0.0224401	0.79	Phenoage acceleration	9	85520510	0.0649	4.81e-07	467	Streptococcus_Dry
rs663488	C	G	0.3537	0.734475	0.0232481	1	Phenoage acceleration	13	30656640	0.072	8.93e-07	467	Streptococcus_Dry
rs6829965	C	G	0.336	0.589936	0.0214616	0.69	Phenoage acceleration	4	24688884	0.0646	2.03e-07	467	Streptococcus_Dry
rs683928	T	C	-0.349	0.721627	0.0222184	0.052	Phenoage acceleration	11	87780949	0.0757	4.06e-06	467	Streptococcus_Dry
rs6863650	A	C	-0.3091	0.571734	0.0210279	0.67	Phenoage acceleration	5	171233288	0.0623	7.1e-07	467	Streptococcus_Dry
rs6882316	A	G	-0.3653	0.77409	0.0241533	0.096	Phenoage acceleration	5	145942601	0.0785	3.28e-06	467	Streptococcus_Dry
rs7042295	A	G	0.624	0.917559	0.0384399	0.52	Phenoage acceleration	9	120148425	0.111	1.87e-08	467	Streptococcus_Dry
rs7084461	T	C	-0.6323	0.949679	0.045365	0.74	Phenoage acceleration	10	94975426	0.1383	4.81e-06	467	Streptococcus_Dry
rs7110658	A	C	0.3312	0.62955	0.0220779	0.87	Phenoage acceleration	11	86099368	0.0664	6.06e-07	467	Streptococcus_Dry
rs7136371	A	T	-0.3803	0.813704	0.0271272	0.91	Phenoage acceleration	12	92835914	0.0824	3.94e-06	467	Streptococcus_Dry
rs7149538	A	G	0.3181	0.576017	0.021222	0.73	Phenoage acceleration	14	32355133	0.0659	1.38e-06	467	Streptococcus_Dry
rs7222487	T	G	0.5345	0.875803	0.0306669	0.75	Phenoage acceleration	17	782899	0.0994	7.58e-08	467	Streptococcus_Dry
rs7229692	A	G	-0.3946	0.810493	0.0251049	0.036	Phenoage acceleration	18	69968737	0.0781	4.42e-07	467	Streptococcus_Dry
rs72640069	T	C	0.5734	0.917559	0.0399435	0.4	Phenoage acceleration	1	7145637	0.1183	1.26e-06	467	Streptococcus_Dry
rs72674829	A	G	-0.3377	0.711991	0.0225664	0.39	Phenoage acceleration	4	110564095	0.0698	1.33e-06	467	Streptococcus_Dry
rs72790724	T	C	-0.5635	0.922912	0.0336414	0.11	Phenoage acceleration	2	34339598	0.1197	2.53e-06	467	Streptococcus_Dry
rs72864611	T	C	-0.6058	0.927195	0.0421756	0.45	Phenoage acceleration	2	151789681	0.1284	2.37e-06	467	Streptococcus_Dry
rs72941192	A	G	0.4399	0.883298	0.0298725	0.5	Phenoage acceleration	4	143299225	0.0954	3.97e-06	467	Streptococcus_Dry
rs72946795	A	T	-0.4194	0.843683	0.028079	0.96	Phenoage acceleration	2	216839432	0.0862	1.15e-06	467	Streptococcus_Dry
rs730176	A	G	0.4247	0.857602	0.0329786	0.62	Phenoage acceleration	7	67239137	0.0882	1.45e-06	467	Streptococcus_Dry
rs73082009	A	C	0.5471	0.920771	0.0432738	1	Phenoage acceleration	7	28875453	0.1187	4.03e-06	467	Streptococcus_Dry
rs73127095	T	G	0.4274	0.85439	0.0303066	0.38	Phenoage acceleration	12	63418283	0.0917	3.11e-06	467	Streptococcus_Dry
rs74399656	T	C	-0.512	0.891863	0.0292958	0.85	Phenoage acceleration	1	209869456	0.1034	7.36e-07	467	Streptococcus_Dry
rs750365	A	C	0.3161	0.59636	0.0214378	0.042	Phenoage acceleration	2	218391463	0.064	7.97e-07	467	Streptococcus_Dry
rs75155519	A	T	-0.5369	0.914347	0.0356108	0.18	Phenoage acceleration	12	17906669	0.1169	4.38e-06	467	Streptococcus_Dry
rs76226784	T	G	0.5662	0.930407	0.042147	0.42	Phenoage acceleration	13	97016512	0.1225	3.82e-06	467	Streptococcus_Dry
rs7697963	A	G	-0.3045	0.533191	0.0209035	0.17	Phenoage acceleration	4	180941473	0.0644	2.27e-06	467	Streptococcus_Dry
rs77086075	T	C	-0.6873	0.929336	0.0436735	0.42	Phenoage acceleration	8	90367507	0.1293	1.06e-07	467	Streptococcus_Dry
rs7730400	A	C	0.3295	0.64454	0.0220489	0.58	Phenoage acceleration	5	3350102	0.0674	1.02e-06	467	Streptococcus_Dry
rs7772299	T	C	-0.3646	0.687366	0.0220023	0.63	Phenoage acceleration	6	134752626	0.0728	5.53e-07	467	Streptococcus_Dry
rs78867123	T	C	0.5702	0.91863	0.0381435	0.0059	Phenoage acceleration	10	132440036	0.1172	1.14e-06	467	Streptococcus_Dry
rs79450005	A	T	0.5439	0.896146	0.0411377	0.36	Phenoage acceleration	8	51332668	0.1085	5.41e-07	467	Streptococcus_Dry
rs79628861	A	C	-0.4929	0.901499	0.0358081	0.75	Phenoage acceleration	9	13754819	0.1057	3.1e-06	467	Streptococcus_Dry
rs7975944	T	G	-0.5011	0.882227	0.0326059	0.21	Phenoage acceleration	12	6848634	0.0995	4.8e-07	467	Streptococcus_Dry
rs806110	A	G	-0.5149	0.911135	0.0354704	0.96	Phenoage acceleration	1	6053551	0.1122	4.48e-06	467	Streptococcus_Dry
rs880871	T	C	0.5338	0.916488	0.0349055	0.33	Phenoage acceleration	20	52817156	0.1072	6.34e-07	467	Streptococcus_Dry
rs9330305	A	T	0.4536	0.862955	0.030736	0.3	Phenoage acceleration	1	248685719	0.0976	3.32e-06	467	Streptococcus_Dry
rs9493150	C	G	-0.3408	0.749465	0.0229075	0.16	Phenoage acceleration	6	132273991	0.0708	1.48e-06	467	Streptococcus_Dry
rs9567731	A	G	-0.3706	0.714133	0.0235093	0.51	Phenoage acceleration	13	47400686	0.0731	3.94e-07	467	Streptococcus_Dry
rs957231	A	G	0.4728	0.845824	0.0275447	0.49	Phenoage acceleration	3	150716919	0.0878	7.18e-08	467	Streptococcus_Dry
rs10093932	T	C	-0.284	0.597847	0.0212257	0.033	Phenoage acceleration	8	41577732	0.0584	1.13e-06	511	Proteobacteria_Dry
rs10103916	T	C	-0.387	0.850294	0.0291796	0.017	Phenoage acceleration	8	127444408	0.0827	2.87e-06	511	Proteobacteria_Dry
rs10162811	T	C	-0.3349	0.716243	0.0224449	0.34	Phenoage acceleration	15	29601096	0.0684	9.58e-07	511	Proteobacteria_Dry
rs10201576	A	G	0.4448	0.875734	0.0341435	0.76	Phenoage acceleration	2	78351639	0.0967	4.19e-06	511	Proteobacteria_Dry
rs10229066	A	G	0.4023	0.820939	0.0277237	0.9	Phenoage acceleration	7	4515266	0.0772	1.89e-07	511	Proteobacteria_Dry
rs10259429	A	G	0.5575	0.92955	0.0440199	0.89	Phenoage acceleration	7	125001250	0.1211	4.18e-06	511	Proteobacteria_Dry
rs10416769	A	G	-0.3047	0.520548	0.0206919	0.28	Phenoage acceleration	19	50740326	0.0602	4.23e-07	511	Proteobacteria_Dry
rs10519387	T	C	0.394	0.774951	0.0255781	0.82	Phenoage acceleration	5	113832780	0.073	6.88e-08	511	Proteobacteria_Dry
rs1079364	C	G	0.3438	0.721135	0.0234249	0.52	Phenoage acceleration	14	92905304	0.0689	6.07e-07	511	Proteobacteria_Dry
rs10869870	A	G	-0.2983	0.564579	0.0209011	0.21	Phenoage acceleration	9	79655689	0.0621	1.58e-06	511	Proteobacteria_Dry
rs10905065	A	G	-0.3017	0.632094	0.0211913	0.72	Phenoage acceleration	10	5769827	0.0634	1.96e-06	511	Proteobacteria_Dry
rs10933354	A	G	-0.3703	0.827789	0.0261764	0.2	Phenoage acceleration	2	231524724	0.081	4.86e-06	511	Proteobacteria_Dry
rs10969316	T	C	-0.3549	0.746575	0.0244675	0.61	Phenoage acceleration	9	29668720	0.0692	2.92e-07	511	Proteobacteria_Dry
rs10997916	A	G	-0.3465	0.667319	0.02189	0.027	Phenoage acceleration	10	53283672	0.0623	2.72e-08	511	Proteobacteria_Dry
rs11057877	T	C	0.5416	0.906067	0.0332015	0.85	Phenoage acceleration	12	125360146	0.111	1.06e-06	511	Proteobacteria_Dry
rs11150198	T	C	0.3235	0.597847	0.0211272	0.42	Phenoage acceleration	16	79782245	0.061	1.13e-07	511	Proteobacteria_Dry
rs11158668	C	G	0.474	0.866928	0.0290282	0.67	Phenoage acceleration	14	67942241	0.09	1.39e-07	511	Proteobacteria_Dry
rs11169975	C	G	0.38	0.774951	0.0253553	0.89	Phenoage acceleration	12	52394974	0.0736	2.39e-07	511	Proteobacteria_Dry
rs11176479	T	G	-0.6355	0.941292	0.0414393	0.00025	Phenoage acceleration	12	38151010	0.135	2.49e-06	511	Proteobacteria_Dry
rs11199800	A	G	-0.3428	0.656556	0.0214426	0.041	Phenoage acceleration	10	122912390	0.0633	5.99e-08	511	Proteobacteria_Dry
rs11201131	A	T	-0.5795	0.934442	0.0395457	0.93	Phenoage acceleration	10	86383024	0.1263	4.43e-06	511	Proteobacteria_Dry
rs11242140	C	G	-0.3494	0.753425	0.0238932	0.62	Phenoage acceleration	5	101075545	0.0724	1.38e-06	511	Proteobacteria_Dry
rs11621015	A	G	-0.3402	0.684932	0.0219801	0.72	Phenoage acceleration	14	96643519	0.067	3.89e-07	511	Proteobacteria_Dry
rs11635146	A	G	-0.3451	0.751468	0.0234803	0.58	Phenoage acceleration	15	53701261	0.0711	1.19e-06	511	Proteobacteria_Dry
rs11662378	A	C	-0.3447	0.75636	0.0269189	0.45	Phenoage acceleration	18	75242324	0.0716	1.49e-06	511	Proteobacteria_Dry
rs11672047	A	G	-0.2882	0.514677	0.0208437	0.32	Phenoage acceleration	19	30089999	0.0611	2.36e-06	511	Proteobacteria_Dry
rs117200056	T	G	0.525	0.883562	0.0317634	0.58	Phenoage acceleration	10	114011578	0.094	2.34e-08	511	Proteobacteria_Dry
rs11781793	T	C	0.3748	0.795499	0.0251113	0.24	Phenoage acceleration	8	5912748	0.0787	1.93e-06	511	Proteobacteria_Dry
rs11828796	T	C	-0.3366	0.761252	0.0231948	0.15	Phenoage acceleration	11	78742148	0.0734	4.5e-06	511	Proteobacteria_Dry
rs11834300	C	G	0.5722	0.934442	0.0404325	0.44	Phenoage acceleration	12	128158891	0.1247	4.42e-06	511	Proteobacteria_Dry
rs11849347	T	C	0.4708	0.903131	0.0307417	0.34	Phenoage acceleration	14	34303237	0.1015	3.48e-06	511	Proteobacteria_Dry
rs11887973	A	G	0.4437	0.847358	0.0295732	0.2	Phenoage acceleration	2	51242058	0.0863	2.76e-07	511	Proteobacteria_Dry
rs1201953	A	C	0.3285	0.535225	0.0207495	0.034	Phenoage acceleration	20	59285514	0.0638	2.57e-07	511	Proteobacteria_Dry
rs12123387	T	C	-0.4502	0.868885	0.0298179	0.9	Phenoage acceleration	1	221270965	0.0923	1.06e-06	511	Proteobacteria_Dry
rs12198743	T	C	0.3107	0.629159	0.0217182	0.2	Phenoage acceleration	6	170789885	0.0633	9.15e-07	511	Proteobacteria_Dry
rs12452034	A	C	0.442	0.797456	0.0263232	0.53	Phenoage acceleration	17	10194319	0.0766	7.78e-09	511	Proteobacteria_Dry
rs12536104	A	G	0.3575	0.797456	0.0260722	0.79	Phenoage acceleration	7	38635066	0.0746	1.65e-06	511	Proteobacteria_Dry
rs12594730	A	C	-0.5245	0.910959	0.0335856	0.62	Phenoage acceleration	15	39655356	0.1092	1.55e-06	511	Proteobacteria_Dry
rs12713075	T	C	0.4752	0.896282	0.0296614	0.0094	Phenoage acceleration	2	49964611	0.1025	3.52e-06	511	Proteobacteria_Dry
rs12756717	A	G	0.3675	0.793542	0.0268108	0.74	Phenoage acceleration	1	235714162	0.0757	1.21e-06	511	Proteobacteria_Dry
rs12784322	C	G	0.3596	0.763209	0.0263536	0.68	Phenoage acceleration	10	85096090	0.0719	5.77e-07	511	Proteobacteria_Dry
rs12935093	A	G	0.3287	0.549902	0.0208484	0.84	Phenoage acceleration	16	6785659	0.0649	4e-07	511	Proteobacteria_Dry
rs12996712	T	G	-0.2931	0.55773	0.0208276	0.012	Phenoage acceleration	2	11401804	0.0606	1.32e-06	511	Proteobacteria_Dry
rs13054775	A	G	0.3201	0.648728	0.0211421	0.55	Phenoage acceleration	22	34273865	0.0645	6.95e-07	511	Proteobacteria_Dry
rs13184547	T	C	-0.3058	0.689824	0.0223577	0.64	Phenoage acceleration	5	146919285	0.0662	3.8e-06	511	Proteobacteria_Dry
rs13271083	A	G	0.3681	0.679061	0.0213758	0.87	Phenoage acceleration	8	4814423	0.0628	4.49e-09	511	Proteobacteria_Dry
rs13299707	A	T	0.3138	0.726027	0.0224386	0.6	Phenoage acceleration	9	19205682	0.0658	1.85e-06	511	Proteobacteria_Dry
rs13300174	A	G	0.322	0.704501	0.0230232	0.013	Phenoage acceleration	9	74377685	0.0678	2.04e-06	511	Proteobacteria_Dry
rs1380476	T	C	0.333	0.697652	0.0218159	0.73	Phenoage acceleration	3	187633843	0.0683	1.09e-06	511	Proteobacteria_Dry
rs1533657	T	C	-0.5277	0.910959	0.0337916	0.98	Phenoage acceleration	2	101241404	0.1078	9.72e-07	511	Proteobacteria_Dry
rs1535625	A	G	-0.4073	0.824853	0.0272311	0.81	Phenoage acceleration	9	7132826	0.0801	3.66e-07	511	Proteobacteria_Dry
rs163283	T	G	-0.2766	0.517613	0.020732	0.51	Phenoage acceleration	6	124434003	0.0585	2.32e-06	511	Proteobacteria_Dry
rs17068211	C	G	-0.4136	0.776908	0.0254213	0.55	Phenoage acceleration	4	180747583	0.0803	2.64e-07	511	Proteobacteria_Dry
rs17299917	T	C	0.3538	0.80137	0.0241093	0.88	Phenoage acceleration	4	154836361	0.0772	4.54e-06	511	Proteobacteria_Dry
rs17433023	A	G	-0.4722	0.881605	0.0329004	0.86	Phenoage acceleration	16	65196291	0.0923	3.14e-07	511	Proteobacteria_Dry
rs1757185	A	G	0.5934	0.928571	0.0393626	0.93	Phenoage acceleration	6	37524986	0.1165	3.5e-07	511	Proteobacteria_Dry
rs17665591	T	C	0.4601	0.863992	0.0307894	0.95	Phenoage acceleration	18	49023429	0.0873	1.37e-07	511	Proteobacteria_Dry
rs1918384	A	G	-0.3654	0.707436	0.0227545	0.63	Phenoage acceleration	21	23978216	0.065	1.94e-08	511	Proteobacteria_Dry
rs1943482	A	G	0.3066	0.691781	0.0218771	0.11	Phenoage acceleration	11	56995609	0.0646	2.1e-06	511	Proteobacteria_Dry
rs2025851	C	G	-0.3068	0.639922	0.0216408	0.26	Phenoage acceleration	10	97139954	0.0635	1.33e-06	511	Proteobacteria_Dry
rs2087729	A	G	-0.6037	0.937378	0.039511	0.87	Phenoage acceleration	3	151138229	0.1186	3.61e-07	511	Proteobacteria_Dry
rs2110572	A	G	0.3699	0.746575	0.0248226	0.36	Phenoage acceleration	2	49116124	0.0686	6.99e-08	511	Proteobacteria_Dry
rs2241034	A	G	-0.3962	0.823875	0.0294046	0.28	Phenoage acceleration	16	90109144	0.0821	1.4e-06	511	Proteobacteria_Dry
rs2246267	T	C	0.3753	0.790607	0.0250717	0.75	Phenoage acceleration	9	130246660	0.0774	1.25e-06	511	Proteobacteria_Dry
rs2253996	T	C	-0.4234	0.853229	0.0309018	0.49	Phenoage acceleration	7	130863643	0.0897	2.35e-06	511	Proteobacteria_Dry
rs2281745	T	C	0.37	0.755382	0.0240511	0.89	Phenoage acceleration	20	47013779	0.067	3.33e-08	511	Proteobacteria_Dry
rs2374512	T	C	-0.3357	0.680039	0.0215759	0.63	Phenoage acceleration	12	106007355	0.0639	1.5e-07	511	Proteobacteria_Dry
rs2502631	T	C	0.4728	0.885519	0.0354738	0.36	Phenoage acceleration	6	144623499	0.0915	2.37e-07	511	Proteobacteria_Dry
rs2656611	A	C	-0.3664	0.664384	0.0217644	0.86	Phenoage acceleration	16	79077479	0.0634	7.59e-09	511	Proteobacteria_Dry
rs2729318	A	G	-0.3106	0.696673	0.0223735	0.82	Phenoage acceleration	3	2064350	0.0659	2.47e-06	511	Proteobacteria_Dry
rs283694	T	C	-0.3151	0.684932	0.022345	0.063	Phenoage acceleration	1	165376685	0.0665	2.19e-06	511	Proteobacteria_Dry
rs2922484	T	G	-0.3863	0.721135	0.0228593	0.96	Phenoage acceleration	8	134717407	0.0651	3.01e-09	511	Proteobacteria_Dry
rs2974276	T	C	0.5719	0.893346	0.0337747	0.8	Phenoage acceleration	8	88115347	0.0941	1.23e-09	511	Proteobacteria_Dry
rs3010152	A	T	-0.3283	0.668297	0.0215629	0.0036	Phenoage acceleration	1	195876254	0.0677	1.22e-06	511	Proteobacteria_Dry
rs34189833	A	C	0.3819	0.76908	0.0252096	0.59	Phenoage acceleration	4	188594876	0.0748	3.26e-07	511	Proteobacteria_Dry
rs3824706	A	G	0.4856	0.868885	0.0298879	0.5	Phenoage acceleration	10	26355679	0.0928	1.68e-07	511	Proteobacteria_Dry
rs3855574	T	G	0.3164	0.612524	0.0215938	0.19	Phenoage acceleration	2	224973774	0.0649	1.1e-06	511	Proteobacteria_Dry
rs4078026	T	C	-0.5211	0.909002	0.0438238	0.32	Phenoage acceleration	2	121967252	0.1097	2.02e-06	511	Proteobacteria_Dry
rs4425583	A	T	-0.3028	0.61546	0.02118	0.23	Phenoage acceleration	6	53560828	0.0612	7.42e-07	511	Proteobacteria_Dry
rs446531	C	G	-0.319	0.708415	0.0227215	0.89	Phenoage acceleration	19	49757290	0.0695	4.36e-06	511	Proteobacteria_Dry
rs4587529	T	C	-0.5371	0.923679	0.039775	0.57	Phenoage acceleration	1	187275292	0.111	1.31e-06	511	Proteobacteria_Dry
rs4661346	C	G	0.3494	0.686888	0.0225681	0.5	Phenoage acceleration	1	16282776	0.0669	1.75e-07	511	Proteobacteria_Dry
rs4716482	A	C	-0.3262	0.543053	0.0209448	0.58	Phenoage acceleration	7	157311988	0.0634	2.65e-07	511	Proteobacteria_Dry
rs4731937	T	C	0.3382	0.716243	0.0226278	0.3	Phenoage acceleration	7	132821780	0.0717	2.43e-06	511	Proteobacteria_Dry
rs4746172	T	C	0.35	0.764188	0.0235904	0.061	Phenoage acceleration	10	75855842	0.0741	2.33e-06	511	Proteobacteria_Dry
rs4812067	C	G	-0.4213	0.857143	0.0329643	0.66	Phenoage acceleration	20	57817855	0.0888	2.08e-06	511	Proteobacteria_Dry
rs4822452	T	C	0.2842	0.589041	0.0212195	0.11	Phenoage acceleration	22	24254363	0.0621	4.73e-06	511	Proteobacteria_Dry
rs4922031	A	T	0.3118	0.678082	0.0222263	0.85	Phenoage acceleration	8	19323062	0.0645	1.35e-06	511	Proteobacteria_Dry
rs5014194	A	G	0.3699	0.792564	0.025335	0.34	Phenoage acceleration	8	61922221	0.0766	1.37e-06	511	Proteobacteria_Dry
rs55890744	C	G	0.3878	0.851272	0.028784	0.15	Phenoage acceleration	9	112025547	0.0847	4.69e-06	511	Proteobacteria_Dry
rs56063635	A	T	0.3879	0.797456	0.0268085	0.012	Phenoage acceleration	3	107789790	0.0752	2.47e-07	511	Proteobacteria_Dry
rs56237378	T	G	0.5942	0.90411	0.0333391	0.21	Phenoage acceleration	2	40984805	0.1068	2.64e-08	511	Proteobacteria_Dry
rs582111	T	C	0.2863	0.523483	0.02074	0.74	Phenoage acceleration	3	13231519	0.0606	2.29e-06	511	Proteobacteria_Dry
rs587989	A	G	0.2961	0.622309	0.0214368	0.3	Phenoage acceleration	6	168109012	0.061	1.21e-06	511	Proteobacteria_Dry
rs59091109	A	G	-0.3796	0.840509	0.0273529	0.94	Phenoage acceleration	3	165882814	0.0799	2.01e-06	511	Proteobacteria_Dry
rs60075773	T	G	-0.5474	0.90998	0.0382306	0.37	Phenoage acceleration	20	9520859	0.1032	1.14e-07	511	Proteobacteria_Dry
rs61497634	T	C	-0.7205	0.949119	0.0401662	0.34	Phenoage acceleration	6	110536765	0.1372	1.51e-07	511	Proteobacteria_Dry
rs61875103	A	G	0.6386	0.941292	0.0429802	0.66	Phenoage acceleration	10	114721463	0.1324	1.42e-06	511	Proteobacteria_Dry
rs62082966	T	C	0.361	0.803327	0.0258271	0.24	Phenoage acceleration	18	49669751	0.0735	9.04e-07	511	Proteobacteria_Dry
rs62280443	A	T	0.3883	0.813112	0.0269975	0.83	Phenoage acceleration	3	137423499	0.077	4.56e-07	511	Proteobacteria_Dry
rs67305855	T	C	0.47	0.854207	0.02932	0.76	Phenoage acceleration	5	3366639	0.083	1.48e-08	511	Proteobacteria_Dry
rs6755434	T	C	0.5544	0.931507	0.0374548	0.62	Phenoage acceleration	2	159087835	0.1207	4.35e-06	511	Proteobacteria_Dry
rs6767241	T	C	-0.3017	0.69863	0.0222107	0.81	Phenoage acceleration	3	41471762	0.0647	3.16e-06	511	Proteobacteria_Dry
rs6855986	T	C	0.4733	0.780822	0.0252175	0.43	Phenoage acceleration	4	190097710	0.0764	5.96e-10	511	Proteobacteria_Dry
rs6987594	A	G	-0.2806	0.622309	0.0215068	0.82	Phenoage acceleration	8	142975679	0.0612	4.48e-06	511	Proteobacteria_Dry
rs7043934	A	G	0.3215	0.7182	0.0224053	0.19	Phenoage acceleration	9	90615890	0.0692	3.36e-06	511	Proteobacteria_Dry
rs715046	T	C	0.5669	0.901174	0.037138	0.011	Phenoage acceleration	2	153502803	0.0987	9.31e-09	511	Proteobacteria_Dry
rs720257	A	G	0.3356	0.763209	0.023681	0.86	Phenoage acceleration	4	140425004	0.0718	2.92e-06	511	Proteobacteria_Dry
rs72542481	T	C	0.3609	0.785714	0.025009	0.078	Phenoage acceleration	10	73079004	0.0732	8.33e-07	511	Proteobacteria_Dry
rs72695710	T	C	-0.6547	0.939335	0.0394622	0.61	Phenoage acceleration	4	166827270	0.1234	1.13e-07	511	Proteobacteria_Dry
rs72734412	T	C	0.5338	0.919765	0.0441444	0.58	Phenoage acceleration	1	99556330	0.1152	3.56e-06	511	Proteobacteria_Dry
rs72755778	T	C	0.3683	0.76908	0.0248243	0.093	Phenoage acceleration	5	57611114	0.0788	2.97e-06	511	Proteobacteria_Dry
rs72908696	T	G	-0.3018	0.671233	0.0224991	0.022	Phenoage acceleration	2	189769630	0.0619	1.07e-06	511	Proteobacteria_Dry
rs73040120	A	G	0.4391	0.812133	0.0276532	0.42	Phenoage acceleration	2	180934994	0.0785	2.2e-08	511	Proteobacteria_Dry
rs73055532	T	C	0.4842	0.883562	0.0314028	0.56	Phenoage acceleration	12	14239664	0.0984	8.62e-07	511	Proteobacteria_Dry
rs740516	C	G	-0.4263	0.867906	0.0289947	0.65	Phenoage acceleration	17	67082962	0.0876	1.14e-06	511	Proteobacteria_Dry
rs74512191	T	C	-0.3993	0.798434	0.0246396	0.3	Phenoage acceleration	3	71383767	0.0766	1.84e-07	511	Proteobacteria_Dry
rs74974260	A	C	0.5953	0.933464	0.0419473	0.32	Phenoage acceleration	7	31519178	0.128	3.28e-06	511	Proteobacteria_Dry
rs75017409	C	G	0.4715	0.907045	0.0340237	0.65	Phenoage acceleration	11	44203011	0.1017	3.56e-06	511	Proteobacteria_Dry
rs75307575	A	G	0.3722	0.848337	0.0306396	0.32	Phenoage acceleration	6	50702834	0.0808	4.05e-06	511	Proteobacteria_Dry
rs7537880	T	G	-0.3474	0.644814	0.0216831	0.16	Phenoage acceleration	1	202049933	0.0698	6.42e-07	511	Proteobacteria_Dry
rs7544575	T	C	0.3349	0.737769	0.0243634	0.47	Phenoage acceleration	1	90157457	0.073	4.47e-06	511	Proteobacteria_Dry
rs7607868	C	G	-0.3112	0.719178	0.0231234	0.87	Phenoage acceleration	2	83931293	0.0662	2.62e-06	511	Proteobacteria_Dry
rs7616876	A	C	-0.3452	0.562622	0.0207922	0.5	Phenoage acceleration	3	6626230	0.0637	6.09e-08	511	Proteobacteria_Dry
rs764815	T	C	0.2835	0.5	0.0206584	0.062	Phenoage acceleration	14	89839092	0.0609	3.29e-06	511	Proteobacteria_Dry
rs76490475	T	C	-0.6307	0.936399	0.0445323	0.77	Phenoage acceleration	11	35216801	0.1257	5.22e-07	511	Proteobacteria_Dry
rs77069246	A	C	0.419	0.853229	0.0283997	0.34	Phenoage acceleration	7	90953703	0.0874	1.63e-06	511	Proteobacteria_Dry
rs7727562	C	G	-0.3148	0.657534	0.021528	0.92	Phenoage acceleration	5	172993684	0.0661	1.91e-06	511	Proteobacteria_Dry
rs77757583	A	G	-0.4575	0.849315	0.0270878	0.018	Phenoage acceleration	20	2595232	0.0911	5.14e-07	511	Proteobacteria_Dry
rs77927327	T	C	0.3848	0.840509	0.0271727	0.72	Phenoage acceleration	14	44686377	0.0814	2.3e-06	511	Proteobacteria_Dry
rs7811364	C	G	0.3373	0.746575	0.0244589	0.38	Phenoage acceleration	7	54698652	0.0701	1.5e-06	511	Proteobacteria_Dry
rs7829366	T	C	-0.4097	0.811155	0.0253612	0.029	Phenoage acceleration	8	72621019	0.0804	3.5e-07	511	Proteobacteria_Dry
rs7839523	T	G	0.3482	0.523483	0.0207639	0.76	Phenoage acceleration	8	131281826	0.0619	1.84e-08	511	Proteobacteria_Dry
rs7862201	A	G	0.532	0.925636	0.03854	0.29	Phenoage acceleration	9	7338542	0.1137	2.87e-06	511	Proteobacteria_Dry
rs78901806	A	G	-0.4005	0.823875	0.0286185	0.93	Phenoage acceleration	6	26223582	0.0793	4.35e-07	511	Proteobacteria_Dry
rs7930068	A	C	-0.3222	0.699609	0.0222686	0.52	Phenoage acceleration	11	99778675	0.0645	5.94e-07	511	Proteobacteria_Dry
rs79544144	C	G	-0.4642	0.894325	0.0329126	0.018	Phenoage acceleration	13	34119073	0.0997	3.2e-06	511	Proteobacteria_Dry
rs7997937	T	G	0.4348	0.83953	0.0269874	0.36	Phenoage acceleration	13	104551690	0.0868	5.42e-07	511	Proteobacteria_Dry
rs80051013	A	G	-0.4875	0.896282	0.0359686	0.74	Phenoage acceleration	22	50325701	0.1023	1.89e-06	511	Proteobacteria_Dry
rs80195098	C	G	-0.3176	0.644814	0.0222793	0.11	Phenoage acceleration	2	207320626	0.0639	6.56e-07	511	Proteobacteria_Dry
rs8024308	A	G	-0.2956	0.654599	0.0213491	0.0094	Phenoage acceleration	15	102067842	0.0614	1.49e-06	511	Proteobacteria_Dry
rs807377	A	C	-0.2958	0.582192	0.0211675	0.94	Phenoage acceleration	14	99540162	0.0598	7.64e-07	511	Proteobacteria_Dry
rs8094425	A	T	-0.3395	0.60274	0.0214236	0.43	Phenoage acceleration	18	6588929	0.0622	4.92e-08	511	Proteobacteria_Dry
rs852041	T	C	-0.6107	0.932485	0.038244	0.87	Phenoage acceleration	20	17090666	0.127	1.53e-06	511	Proteobacteria_Dry
rs872624	A	G	0.44	0.882583	0.0289445	0.32	Phenoage acceleration	1	232074900	0.0912	1.39e-06	511	Proteobacteria_Dry
rs9471447	T	C	-0.2818	0.552838	0.0209769	0.25	Phenoage acceleration	6	40921160	0.0595	2.16e-06	511	Proteobacteria_Dry
rs9486123	T	C	0.5387	0.907045	0.0367036	0.97	Phenoage acceleration	6	105943510	0.1087	7.16e-07	511	Proteobacteria_Dry
rs9508085	T	G	-0.3514	0.766145	0.0259969	0.42	Phenoage acceleration	13	29176564	0.0729	1.43e-06	511	Proteobacteria_Dry
rs9508459	A	G	0.3158	0.537182	0.0211943	0.96	Phenoage acceleration	13	30024572	0.0642	8.61e-07	511	Proteobacteria_Dry
rs9738908	A	G	0.3264	0.759295	0.0238157	0.018	Phenoage acceleration	12	73202054	0.0703	3.42e-06	511	Proteobacteria_Dry
rs979220	T	C	0.3466	0.750489	0.0242501	0.78	Phenoage acceleration	3	53556223	0.0682	3.79e-07	511	Proteobacteria_Dry
rs9832111	A	C	-0.2884	0.509785	0.0206625	0.22	Phenoage acceleration	3	139753307	0.0627	4.2e-06	511	Proteobacteria_Dry
rs9840878	T	C	0.3833	0.719178	0.0225471	0.51	Phenoage acceleration	3	178647946	0.0693	3.12e-08	511	Proteobacteria_Dry
rs9954090	T	C	0.406	0.790607	0.0257156	0.99	Phenoage acceleration	18	36129657	0.0766	1.17e-07	511	Proteobacteria_Dry
rs9996650	A	G	-0.3507	0.81409	0.0267911	0.12	Phenoage acceleration	4	55913370	0.0724	1.29e-06	511	Proteobacteria_Dry
rs10014782	A	T	-0.3922	0.680556	0.0223575	0.68	Phenoage acceleration	4	6032938	0.0812	1.37e-06	360	ASV009_Dry
rs1006666	T	C	-0.5176	0.865278	0.0316448	0.051	Phenoage acceleration	10	127854772	0.1018	3.65e-07	360	ASV009_Dry
rs10506666	T	C	0.6179	0.920833	0.0384812	0.57	Phenoage acceleration	12	76159762	0.135	4.68e-06	360	ASV009_Dry
rs10772051	T	C	0.3545	0.601389	0.0213579	0.41	Phenoage acceleration	12	33373813	0.0715	7.07e-07	360	ASV009_Dry
rs10804599	A	T	0.6704	0.916667	0.0332434	0.19	Phenoage acceleration	3	130194731	0.1342	5.93e-07	360	ASV009_Dry
rs10926615	A	G	-0.3549	0.543056	0.0210689	0.89	Phenoage acceleration	1	242230545	0.072	8.27e-07	360	ASV009_Dry
rs10992526	T	C	0.7399	0.931944	0.0408785	0.18	Phenoage acceleration	9	95671476	0.1421	1.91e-07	360	ASV009_Dry
rs10993752	T	C	-0.4703	0.676389	0.0219135	0.32	Phenoage acceleration	9	93662762	0.0767	8.88e-10	360	ASV009_Dry
rs11079740	C	G	0.4733	0.868056	0.0331406	0.54	Phenoage acceleration	17	44949100	0.0993	1.89e-06	360	ASV009_Dry
rs1110731	A	T	-0.4247	0.769444	0.0254479	0.39	Phenoage acceleration	18	3664989	0.0889	1.75e-06	360	ASV009_Dry
rs11160151	T	C	0.3993	0.775	0.0242987	0.16	Phenoage acceleration	14	94384284	0.0836	1.78e-06	360	ASV009_Dry
rs111683000	T	C	0.6902	0.922222	0.035886	0.7	Phenoage acceleration	21	37793995	0.1351	3.23e-07	360	ASV009_Dry
rs113656266	A	G	0.6934	0.9375	0.0352776	0.34	Phenoage acceleration	18	60044292	0.148	2.81e-06	360	ASV009_Dry
rs113953116	A	G	0.6787	0.919444	0.0421087	0.39	Phenoage acceleration	9	6778936	0.1357	5.73e-07	360	ASV009_Dry
rs11628765	T	C	-0.3459	0.470833	0.0207059	0.78	Phenoage acceleration	14	66168449	0.0731	2.23e-06	360	ASV009_Dry
rs116954530	T	C	-0.6605	0.923611	0.0476866	0.03	Phenoage acceleration	13	70913642	0.1366	1.32e-06	360	ASV009_Dry
rs11807878	T	C	-0.6367	0.913889	0.0325163	0.69	Phenoage acceleration	1	147095339	0.1302	1.01e-06	360	ASV009_Dry
rs12211707	A	G	0.4686	0.859722	0.0285773	0.43	Phenoage acceleration	6	49851474	0.0989	2.17e-06	360	ASV009_Dry
rs12528805	A	G	0.3392	0.604167	0.0216647	0.27	Phenoage acceleration	6	19161875	0.0742	4.87e-06	360	ASV009_Dry
rs12660615	T	C	0.6422	0.868056	0.0297354	0.53	Phenoage acceleration	6	169154460	0.1071	2.03e-09	360	ASV009_Dry
rs12940111	T	G	-0.4051	0.738889	0.0252504	0.56	Phenoage acceleration	17	5792034	0.0848	1.78e-06	360	ASV009_Dry
rs1296371	T	C	-0.3952	0.765278	0.0248213	0.18	Phenoage acceleration	12	113449705	0.0817	1.33e-06	360	ASV009_Dry
rs12971806	A	C	-0.3985	0.752778	0.0252337	0.26	Phenoage acceleration	19	40708022	0.0816	1.06e-06	360	ASV009_Dry
rs1473141	A	G	0.3047	0.581944	0.0211973	0.9	Phenoage acceleration	10	120143158	0.0638	1.83e-06	360	ASV009_Dry
rs16936961	T	C	-0.4694	0.841667	0.0300966	0.76	Phenoage acceleration	9	18678022	0.0965	1.15e-06	360	ASV009_Dry
rs17099500	T	C	-0.4933	0.866667	0.0296408	0.61	Phenoage acceleration	14	21502825	0.1038	1.99e-06	360	ASV009_Dry
rs17446005	A	G	0.6003	0.913889	0.0334891	0.31	Phenoage acceleration	13	40709752	0.1302	4.04e-06	360	ASV009_Dry
rs17651452	A	G	-0.6366	0.925	0.0383024	0.05	Phenoage acceleration	15	93967382	0.1345	2.21e-06	360	ASV009_Dry
rs17745115	T	C	0.3832	0.693056	0.0230472	0.53	Phenoage acceleration	2	46488186	0.0783	1e-06	360	ASV009_Dry
rs1840083	T	C	0.3571	0.715278	0.025494	0.15	Phenoage acceleration	12	44989272	0.0757	2.41e-06	360	ASV009_Dry
rs1867981	T	C	-0.349	0.477778	0.0207482	0.28	Phenoage acceleration	10	73595221	0.073	1.75e-06	360	ASV009_Dry
rs2110001	C	G	0.3894	0.681944	0.0226877	0.65	Phenoage acceleration	7	150517022	0.0741	1.46e-07	360	ASV009_Dry
rs2114695	T	C	-0.4249	0.75	0.0235927	0.82	Phenoage acceleration	8	82499131	0.0846	5.04e-07	360	ASV009_Dry
rs2212867	T	G	0.4057	0.705556	0.0229043	0.034	Phenoage acceleration	21	20461030	0.0851	1.88e-06	360	ASV009_Dry
rs2618347	A	G	-0.3378	0.504167	0.0207373	0.41	Phenoage acceleration	5	172149074	0.0696	1.2e-06	360	ASV009_Dry
rs2731905	T	C	0.3835	0.780556	0.0261857	0.7	Phenoage acceleration	5	36567156	0.081	2.18e-06	360	ASV009_Dry
rs2809435	T	C	-0.3516	0.593056	0.021259	0.32	Phenoage acceleration	9	129034235	0.0728	1.38e-06	360	ASV009_Dry
rs28472821	T	C	-0.6211	0.923611	0.0441802	0.54	Phenoage acceleration	7	138580802	0.1217	3.36e-07	360	ASV009_Dry
rs2972005	T	G	0.3768	0.688889	0.0220396	0.24	Phenoage acceleration	1	75884144	0.0792	1.95e-06	360	ASV009_Dry
rs34874126	A	G	-0.3806	0.661111	0.0211551	0.15	Phenoage acceleration	11	87679663	0.0775	8.95e-07	360	ASV009_Dry
rs35565625	T	C	0.7147	0.944444	0.0386417	0.029	Phenoage acceleration	11	19561722	0.1515	2.39e-06	360	ASV009_Dry
rs3817422	A	G	-0.3732	0.738889	0.0239729	0.87	Phenoage acceleration	2	196659551	0.0801	3.14e-06	360	ASV009_Dry
rs4147555	A	G	-0.4444	0.841667	0.0269511	0.37	Phenoage acceleration	4	100332620	0.0967	4.3e-06	360	ASV009_Dry
rs4242374	A	G	0.4257	0.777778	0.0232781	0.84	Phenoage acceleration	8	127262990	0.0857	6.77e-07	360	ASV009_Dry
rs4422460	T	C	-0.7201	0.945833	0.0400732	0.98	Phenoage acceleration	4	159249881	0.1527	2.4e-06	360	ASV009_Dry
rs4685561	A	C	-0.3583	0.736111	0.0235163	0.42	Phenoage acceleration	3	348560	0.0784	4.85e-06	360	ASV009_Dry
rs4720959	A	G	-0.4956	0.863889	0.0289485	0.5	Phenoage acceleration	7	11320538	0.1044	2.04e-06	360	ASV009_Dry
rs4907262	A	G	0.4802	0.861111	0.0337193	0.2	Phenoage acceleration	2	97576854	0.1051	4.89e-06	360	ASV009_Dry
rs4938838	T	C	0.4012	0.801389	0.0261544	0.11	Phenoage acceleration	11	56521952	0.0871	4.07e-06	360	ASV009_Dry
rs4958045	A	G	-0.4582	0.841667	0.0276404	0.74	Phenoage acceleration	5	111703479	0.0942	1.16e-06	360	ASV009_Dry
rs521287	A	C	-0.3299	0.509722	0.0206701	0.44	Phenoage acceleration	10	83107487	0.0701	2.51e-06	360	ASV009_Dry
rs59363762	C	G	0.6927	0.927778	0.0438914	0.23	Phenoage acceleration	14	49264066	0.1362	3.64e-07	360	ASV009_Dry
rs6039700	T	C	-0.5407	0.880556	0.0293325	0.34	Phenoage acceleration	20	10081023	0.1094	7.7e-07	360	ASV009_Dry
rs6129549	A	G	0.3528	0.658333	0.0217324	0.84	Phenoage acceleration	20	38896032	0.0752	2.69e-06	360	ASV009_Dry
rs62086689	A	G	0.3306	0.527778	0.0207049	0.79	Phenoage acceleration	18	13842057	0.0705	2.75e-06	360	ASV009_Dry
rs62167901	A	G	0.5348	0.868056	0.0328545	0.29	Phenoage acceleration	2	142271919	0.1047	3.27e-07	360	ASV009_Dry
rs62275362	A	G	0.7043	0.944444	0.0444761	0.9	Phenoage acceleration	3	146311377	0.1478	1.89e-06	360	ASV009_Dry
rs62314090	T	C	0.7122	0.934722	0.0433211	0.52	Phenoage acceleration	4	58275596	0.1417	5.05e-07	360	ASV009_Dry
rs630440	A	C	0.5547	0.901389	0.0335212	0.03	Phenoage acceleration	4	24062161	0.1163	1.83e-06	360	ASV009_Dry
rs6464916	T	C	0.3229	0.538889	0.0212282	0.64	Phenoage acceleration	7	148351402	0.069	2.87e-06	360	ASV009_Dry
rs658958	A	G	-0.4252	0.634722	0.0210326	0.29	Phenoage acceleration	3	43073761	0.0731	6.02e-09	360	ASV009_Dry
rs6695534	A	C	0.3662	0.641667	0.0226264	0.54	Phenoage acceleration	1	54770909	0.073	5.35e-07	360	ASV009_Dry
rs6708444	T	G	0.3965	0.676389	0.0228021	0.93	Phenoage acceleration	2	85955695	0.079	5.18e-07	360	ASV009_Dry
rs6709176	A	G	-0.4183	0.781944	0.0250412	0.21	Phenoage acceleration	2	16137840	0.0837	5.79e-07	360	ASV009_Dry
rs6913428	T	C	-0.5645	0.894444	0.0334183	0.94	Phenoage acceleration	6	117370600	0.1153	9.74e-07	360	ASV009_Dry
rs6966919	A	G	-0.7687	0.940278	0.0353245	0.78	Phenoage acceleration	7	98824306	0.1544	6.36e-07	360	ASV009_Dry
rs7093689	A	G	0.407	0.666667	0.0216206	0.003	Phenoage acceleration	10	112146910	0.0809	4.82e-07	360	ASV009_Dry
rs71316205	T	C	-0.4566	0.859722	0.0282156	0.09	Phenoage acceleration	3	193285111	0.0949	1.48e-06	360	ASV009_Dry
rs71655424	T	C	0.7127	0.941667	0.0406055	0.61	Phenoage acceleration	1	74473623	0.1517	2.65e-06	360	ASV009_Dry
rs7167173	T	C	0.3849	0.731944	0.0227146	0.75	Phenoage acceleration	15	71788013	0.0794	1.24e-06	360	ASV009_Dry
rs72663117	A	G	0.6223	0.916667	0.043072	0.63	Phenoage acceleration	1	52048969	0.1321	2.49e-06	360	ASV009_Dry
rs72773323	A	G	0.4089	0.802778	0.0282418	0.94	Phenoage acceleration	10	8450355	0.0894	4.8e-06	360	ASV009_Dry
rs72965707	T	C	0.4868	0.840278	0.0275722	0.24	Phenoage acceleration	3	127261510	0.1001	1.17e-06	360	ASV009_Dry
rs7299120	A	G	-0.3351	0.680556	0.022612	0.49	Phenoage acceleration	12	22234471	0.0718	3.08e-06	360	ASV009_Dry
rs73082054	T	C	0.7701	0.934722	0.0386618	0.28	Phenoage acceleration	3	53112320	0.1408	4.47e-08	360	ASV009_Dry
rs73154647	T	C	-0.6241	0.930556	0.0392755	0.8	Phenoage acceleration	22	31179135	0.1363	4.68e-06	360	ASV009_Dry
rs73226920	A	G	0.5285	0.879167	0.032023	0.21	Phenoage acceleration	12	126647095	0.1092	1.29e-06	360	ASV009_Dry
rs74837573	A	G	-0.7997	0.936111	0.0462366	0.6	Phenoage acceleration	2	125069680	0.1492	8.31e-08	360	ASV009_Dry
rs7500300	A	G	-0.3291	0.518056	0.0209496	0.26	Phenoage acceleration	16	5932886	0.069	1.85e-06	360	ASV009_Dry
rs7731057	T	C	-0.3985	0.759722	0.0239964	0.1	Phenoage acceleration	5	31443102	0.0829	1.55e-06	360	ASV009_Dry
rs7743206	A	G	0.4965	0.877778	0.0296373	0.94	Phenoage acceleration	6	14131804	0.1079	4.2e-06	360	ASV009_Dry
rs7804670	A	G	-0.559	0.875	0.0302966	0.77	Phenoage acceleration	7	75706266	0.1106	4.35e-07	360	ASV009_Dry
rs8112618	A	G	0.4047	0.779167	0.0257592	0.59	Phenoage acceleration	19	46413398	0.0839	1.39e-06	360	ASV009_Dry
rs867538	T	C	-0.474	0.7625	0.0234841	0.48	Phenoage acceleration	1	18732980	0.0911	1.96e-07	360	ASV009_Dry
rs924700	T	C	-0.7028	0.9375	0.0485214	0.47	Phenoage acceleration	18	70830109	0.152	3.79e-06	360	ASV009_Dry
rs9310298	A	C	0.372	0.733333	0.0236511	0.48	Phenoage acceleration	3	74524061	0.0789	2.4e-06	360	ASV009_Dry
rs9804652	T	C	-0.6017	0.895833	0.0380024	0.019	Phenoage acceleration	11	107700160	0.1188	4.08e-07	360	ASV009_Dry
rs9939678	A	G	-0.3729	0.598611	0.0209301	0.91	Phenoage acceleration	16	56850602	0.0736	4.04e-07	360	ASV009_Dry
rs10014919	T	C	-0.319	0.678431	0.0229829	0.37	Phenoage acceleration	4	40774733	0.0666	1.68e-06	510	Gammaproteobacteria_Dry
rs10040459	A	G	-0.2935	0.554902	0.0206949	0.93	Phenoage acceleration	5	29023795	0.063	3.12e-06	510	Gammaproteobacteria_Dry
rs10135691	C	G	0.4184	0.871569	0.0311109	0.37	Phenoage acceleration	14	101436013	0.0889	2.51e-06	510	Gammaproteobacteria_Dry
rs1021471	T	C	-0.3506	0.585294	0.0209487	0.31	Phenoage acceleration	5	133257735	0.0629	2.51e-08	510	Gammaproteobacteria_Dry
rs1022462	T	C	-0.4111	0.778431	0.0255014	0.94	Phenoage acceleration	1	201596186	0.0723	1.31e-08	510	Gammaproteobacteria_Dry
rs1029393	A	G	-0.3845	0.74902	0.0236273	0.4	Phenoage acceleration	7	95597613	0.0736	1.72e-07	510	Gammaproteobacteria_Dry
rs1034845	A	G	-0.3451	0.711765	0.023062	0.7	Phenoage acceleration	22	31435162	0.069	5.61e-07	510	Gammaproteobacteria_Dry
rs10412287	T	C	-0.3377	0.755882	0.0243963	0.7	Phenoage acceleration	19	53694940	0.0707	1.8e-06	510	Gammaproteobacteria_Dry
rs10416769	A	G	-0.3024	0.519608	0.0206919	0.28	Phenoage acceleration	19	50740326	0.0602	5.06e-07	510	Gammaproteobacteria_Dry
rs1074449	C	G	0.3088	0.631373	0.0218907	0.36	Phenoage acceleration	9	4104571	0.0638	1.31e-06	510	Gammaproteobacteria_Dry
rs10745818	T	C	0.3712	0.82549	0.028008	0.49	Phenoage acceleration	12	98496082	0.0789	2.57e-06	510	Gammaproteobacteria_Dry
rs10824069	T	C	0.3761	0.765686	0.0233623	0.075	Phenoage acceleration	10	75853796	0.0742	3.95e-07	510	Gammaproteobacteria_Dry
rs10997916	A	G	-0.296	0.666667	0.02189	0.027	Phenoage acceleration	10	53283672	0.0627	2.38e-06	510	Gammaproteobacteria_Dry
rs11026661	T	C	-0.4383	0.871569	0.0320625	0.98	Phenoage acceleration	11	3371687	0.0902	1.2e-06	510	Gammaproteobacteria_Dry
rs11043384	A	G	-0.3417	0.709804	0.0228856	0.95	Phenoage acceleration	12	17421956	0.0704	1.23e-06	510	Gammaproteobacteria_Dry
rs11051708	T	C	-0.4028	0.851961	0.0303521	0.73	Phenoage acceleration	12	32124327	0.0858	2.66e-06	510	Gammaproteobacteria_Dry
rs111269607	A	G	-0.6297	0.940196	0.0392489	0.65	Phenoage acceleration	17	7367810	0.1335	2.4e-06	510	Gammaproteobacteria_Dry
rs11140297	A	T	-0.4442	0.848039	0.0279661	0.2	Phenoage acceleration	9	72406110	0.0877	4.07e-07	510	Gammaproteobacteria_Dry
rs11169975	C	G	0.3467	0.77451	0.0253553	0.89	Phenoage acceleration	12	52394974	0.0737	2.58e-06	510	Gammaproteobacteria_Dry
rs11176479	T	G	-0.6885	0.941176	0.0414393	0.00025	Phenoage acceleration	12	38151010	0.134	2.75e-07	510	Gammaproteobacteria_Dry
rs11199800	A	G	-0.3137	0.656863	0.0214426	0.041	Phenoage acceleration	10	122912390	0.0634	7.37e-07	510	Gammaproteobacteria_Dry
rs11242140	C	G	-0.3659	0.753922	0.0238932	0.62	Phenoage acceleration	5	101075545	0.072	3.78e-07	510	Gammaproteobacteria_Dry
rs1145580	T	C	-0.3283	0.682353	0.0224287	0.16	Phenoage acceleration	18	36005726	0.0623	1.39e-07	510	Gammaproteobacteria_Dry
rs1156715	A	G	0.5459	0.889216	0.0351988	0.33	Phenoage acceleration	9	128900528	0.0941	6.59e-09	510	Gammaproteobacteria_Dry
rs11653969	A	C	-0.5112	0.923529	0.0350134	0.74	Phenoage acceleration	17	37106357	0.1108	3.94e-06	510	Gammaproteobacteria_Dry
rs117200056	T	G	0.5791	0.884314	0.0317634	0.58	Phenoage acceleration	10	114011578	0.0933	5.49e-10	510	Gammaproteobacteria_Dry
rs11871998	A	G	-0.4876	0.897059	0.0347271	0.49	Phenoage acceleration	17	81014673	0.0969	4.93e-07	510	Gammaproteobacteria_Dry
rs11887008	T	C	0.3909	0.793137	0.0260793	0.3	Phenoage acceleration	2	174091088	0.0726	7.17e-08	510	Gammaproteobacteria_Dry
rs11887973	A	G	0.4498	0.847059	0.0295732	0.2	Phenoage acceleration	2	51242058	0.086	1.7e-07	510	Gammaproteobacteria_Dry
rs11920	A	C	0.34	0.753922	0.0241435	0.67	Phenoage acceleration	10	5805858	0.0692	9.03e-07	510	Gammaproteobacteria_Dry
rs12062107	T	C	0.3373	0.746078	0.0247404	0.031	Phenoage acceleration	1	56362364	0.0685	8.52e-07	510	Gammaproteobacteria_Dry
rs12351637	T	C	0.3469	0.665686	0.0216008	0.51	Phenoage acceleration	9	90630971	0.0654	1.16e-07	510	Gammaproteobacteria_Dry
rs12404144	C	G	0.3905	0.777451	0.0247443	0.082	Phenoage acceleration	1	16339419	0.0747	1.75e-07	510	Gammaproteobacteria_Dry
rs12420363	A	C	0.4155	0.865686	0.0322548	0.79	Phenoage acceleration	11	80732367	0.0878	2.24e-06	510	Gammaproteobacteria_Dry
rs1243422	T	C	0.628	0.948039	0.042654	0.23	Phenoage acceleration	10	8996253	0.1366	4.29e-06	510	Gammaproteobacteria_Dry
rs12548416	A	C	0.3603	0.735294	0.0227803	0.55	Phenoage acceleration	8	38970038	0.0777	3.5e-06	510	Gammaproteobacteria_Dry
rs1255136	A	G	-0.2918	0.512745	0.0207143	0.46	Phenoage acceleration	10	130107316	0.0629	3.51e-06	510	Gammaproteobacteria_Dry
rs12594730	A	C	-0.5317	0.911765	0.0335856	0.62	Phenoage acceleration	15	39655356	0.1092	1.13e-06	510	Gammaproteobacteria_Dry
rs12603061	A	G	-0.2879	0.542157	0.0208664	0.86	Phenoage acceleration	17	64812198	0.0612	2.55e-06	510	Gammaproteobacteria_Dry
rs12677633	T	C	0.5614	0.92549	0.0487574	0.042	Phenoage acceleration	8	33872738	0.1199	2.83e-06	510	Gammaproteobacteria_Dry
rs12712516	T	C	-0.3241	0.693137	0.0219007	0.034	Phenoage acceleration	2	36935406	0.0695	3.08e-06	510	Gammaproteobacteria_Dry
rs12731562	T	C	-0.5823	0.92451	0.0406372	0.032	Phenoage acceleration	1	232542988	0.1107	1.44e-07	510	Gammaproteobacteria_Dry
rs12756717	A	G	0.401	0.793137	0.0268108	0.74	Phenoage acceleration	1	235714162	0.0752	9.56e-08	510	Gammaproteobacteria_Dry
rs12936861	T	G	-0.33	0.672549	0.0220702	0.11	Phenoage acceleration	17	11665034	0.0663	6.36e-07	510	Gammaproteobacteria_Dry
rs12996712	T	G	-0.2905	0.557843	0.0208276	0.012	Phenoage acceleration	2	11401804	0.0604	1.53e-06	510	Gammaproteobacteria_Dry
rs13093127	T	C	-0.3024	0.67451	0.0221892	0.91	Phenoage acceleration	3	2058481	0.0649	3.15e-06	510	Gammaproteobacteria_Dry
rs13271083	A	G	0.3267	0.679412	0.0213758	0.87	Phenoage acceleration	8	4814423	0.063	2.17e-07	510	Gammaproteobacteria_Dry
rs13314303	T	C	0.4288	0.814706	0.0304527	0.13	Phenoage acceleration	3	71421314	0.0791	5.95e-08	510	Gammaproteobacteria_Dry
rs1414897	T	G	-0.2849	0.582353	0.0210278	0.95	Phenoage acceleration	1	95666821	0.0614	3.52e-06	510	Gammaproteobacteria_Dry
rs1426753	A	G	0.5442	0.917647	0.0354858	0.042	Phenoage acceleration	15	43634874	0.1105	8.5e-07	510	Gammaproteobacteria_Dry
rs163283	T	G	-0.2754	0.517647	0.020732	0.51	Phenoage acceleration	6	124434003	0.0584	2.38e-06	510	Gammaproteobacteria_Dry
rs16830769	T	G	0.5581	0.897059	0.0330654	0.095	Phenoage acceleration	2	189759149	0.0972	9.48e-09	510	Gammaproteobacteria_Dry
rs1757185	A	G	0.5706	0.928431	0.0393626	0.93	Phenoage acceleration	6	37524986	0.1164	9.4e-07	510	Gammaproteobacteria_Dry
rs17609657	A	G	-0.4843	0.913725	0.034496	0.72	Phenoage acceleration	3	60487573	0.1016	1.86e-06	510	Gammaproteobacteria_Dry
rs17665591	T	C	0.4232	0.863725	0.0307894	0.95	Phenoage acceleration	18	49023429	0.0874	1.29e-06	510	Gammaproteobacteria_Dry
rs177387	A	G	-0.2822	0.50098	0.0209436	0.083	Phenoage acceleration	14	73728957	0.0609	3.57e-06	510	Gammaproteobacteria_Dry
rs1952524	A	G	0.3053	0.70098	0.0230418	0.37	Phenoage acceleration	14	21496021	0.0663	4.05e-06	510	Gammaproteobacteria_Dry
rs199076	A	G	-0.5006	0.89902	0.0335821	0.011	Phenoage acceleration	6	23473064	0.0995	4.88e-07	510	Gammaproteobacteria_Dry
rs2069578	A	G	0.3818	0.75	0.0227755	0.00034	Phenoage acceleration	14	96703795	0.0731	1.79e-07	510	Gammaproteobacteria_Dry
rs2103243	T	C	0.4591	0.866667	0.0269101	0.71	Phenoage acceleration	12	125904259	0.0883	2.02e-07	510	Gammaproteobacteria_Dry
rs2112620	A	G	0.4103	0.761765	0.0245708	0.64	Phenoage acceleration	5	172958165	0.0712	8.34e-09	510	Gammaproteobacteria_Dry
rs2176938	T	C	-0.4479	0.870588	0.0299518	0.57	Phenoage acceleration	10	26331069	0.0933	1.59e-06	510	Gammaproteobacteria_Dry
rs221222	T	C	-0.341	0.581373	0.0207712	0.24	Phenoage acceleration	7	157289738	0.0658	2.19e-07	510	Gammaproteobacteria_Dry
rs2245389	A	G	0.2992	0.647059	0.0216769	0.12	Phenoage acceleration	9	130266566	0.0652	4.48e-06	510	Gammaproteobacteria_Dry
rs2251535	A	C	-0.2939	0.539216	0.0209136	0.074	Phenoage acceleration	20	51832146	0.0626	2.66e-06	510	Gammaproteobacteria_Dry
rs2253996	T	C	-0.4271	0.852941	0.0309018	0.49	Phenoage acceleration	7	130863643	0.0894	1.79e-06	510	Gammaproteobacteria_Dry
rs2297072	T	G	0.5993	0.931373	0.0364145	0.48	Phenoage acceleration	13	34094687	0.1218	8.59e-07	510	Gammaproteobacteria_Dry
rs2373859	T	C	-0.3748	0.612745	0.021807	0.53	Phenoage acceleration	2	40617820	0.0599	3.86e-10	510	Gammaproteobacteria_Dry
rs2374512	T	C	-0.3454	0.680392	0.0215759	0.63	Phenoage acceleration	12	106007355	0.0636	5.7e-08	510	Gammaproteobacteria_Dry
rs2406696	T	C	-0.4692	0.860784	0.0284759	0.65	Phenoage acceleration	5	121060811	0.0895	1.59e-07	510	Gammaproteobacteria_Dry
rs2502634	A	G	-0.4712	0.887255	0.0367081	0.41	Phenoage acceleration	6	144637332	0.0916	2.72e-07	510	Gammaproteobacteria_Dry
rs2514115	T	C	0.3896	0.837255	0.0284013	0.21	Phenoage acceleration	11	90918340	0.0804	1.26e-06	510	Gammaproteobacteria_Dry
rs2592366	T	G	-0.5406	0.912745	0.0357453	0.57	Phenoage acceleration	2	158026048	0.1111	1.14e-06	510	Gammaproteobacteria_Dry
rs2627403	T	C	0.3082	0.741176	0.0259309	0.44	Phenoage acceleration	8	3783471	0.0667	3.85e-06	510	Gammaproteobacteria_Dry
rs2656611	A	C	-0.3125	0.663725	0.0217644	0.86	Phenoage acceleration	16	79077479	0.0638	9.83e-07	510	Gammaproteobacteria_Dry
rs2676078	A	G	-0.2899	0.521569	0.0207569	0.48	Phenoage acceleration	15	33605343	0.0615	2.47e-06	510	Gammaproteobacteria_Dry
rs28365105	C	G	-0.4971	0.894118	0.0409745	0.085	Phenoage acceleration	19	35530690	0.095	1.69e-07	510	Gammaproteobacteria_Dry
rs28459050	T	C	-0.2983	0.647059	0.0219451	0.63	Phenoage acceleration	13	67498677	0.0649	4.33e-06	510	Gammaproteobacteria_Dry
rs28754584	A	G	-0.2865	0.577451	0.0210917	0.99	Phenoage acceleration	21	36120333	0.0606	2.29e-06	510	Gammaproteobacteria_Dry
rs28756683	C	G	0.4472	0.833333	0.027103	0.48	Phenoage acceleration	7	19762909	0.0857	1.79e-07	510	Gammaproteobacteria_Dry
rs2920951	A	G	0.496	0.884314	0.0337709	0.052	Phenoage acceleration	8	80654655	0.0993	5.95e-07	510	Gammaproteobacteria_Dry
rs2922484	T	G	-0.4033	0.722549	0.0228593	0.96	Phenoage acceleration	8	134717407	0.065	5.55e-10	510	Gammaproteobacteria_Dry
rs2974276	T	C	0.5548	0.893137	0.0337747	0.8	Phenoage acceleration	8	88115347	0.0941	3.67e-09	510	Gammaproteobacteria_Dry
rs34027927	A	G	0.5171	0.923529	0.0347985	0.84	Phenoage acceleration	2	107256443	0.1124	4.18e-06	510	Gammaproteobacteria_Dry
rs34101900	T	G	0.504	0.906863	0.0302474	0.0065	Phenoage acceleration	4	80815207	0.1035	1.11e-06	510	Gammaproteobacteria_Dry
rs34464793	T	C	0.4099	0.863725	0.0278469	0.55	Phenoage acceleration	3	21755346	0.0876	2.85e-06	510	Gammaproteobacteria_Dry
rs34641689	A	G	0.3932	0.790196	0.0264574	0.93	Phenoage acceleration	7	35972751	0.0781	4.79e-07	510	Gammaproteobacteria_Dry
rs34934753	T	G	0.3618	0.72451	0.0237243	0.0011	Phenoage acceleration	1	214457725	0.0707	3.13e-07	510	Gammaproteobacteria_Dry
rs35000082	A	G	-0.3414	0.602941	0.0214289	0.44	Phenoage acceleration	18	6587371	0.062	3.71e-08	510	Gammaproteobacteria_Dry
rs35367858	A	T	0.6342	0.930392	0.0396678	0.27	Phenoage acceleration	16	21333870	0.1207	1.5e-07	510	Gammaproteobacteria_Dry
rs35385665	A	G	0.4289	0.855882	0.0425051	0.41	Phenoage acceleration	2	216157194	0.0883	1.19e-06	510	Gammaproteobacteria_Dry
rs36029981	A	G	0.433	0.871569	0.0352364	0.39	Phenoage acceleration	2	140766048	0.092	2.51e-06	510	Gammaproteobacteria_Dry
rs360604	A	G	-0.3243	0.686275	0.0222038	0.027	Phenoage acceleration	1	115390019	0.066	9.01e-07	510	Gammaproteobacteria_Dry
rs3800703	T	G	-0.4684	0.887255	0.033182	0.39	Phenoage acceleration	7	134467682	0.0943	6.79e-07	510	Gammaproteobacteria_Dry
rs3914039	T	C	-0.3574	0.694118	0.0221435	0.26	Phenoage acceleration	5	63881011	0.0666	8.21e-08	510	Gammaproteobacteria_Dry
rs4141480	T	C	0.3618	0.739216	0.0243692	0.26	Phenoage acceleration	4	24071045	0.0747	1.29e-06	510	Gammaproteobacteria_Dry
rs4378333	T	C	0.5653	0.930392	0.0429269	0.2	Phenoage acceleration	10	85140875	0.1213	3.17e-06	510	Gammaproteobacteria_Dry
rs4435135	A	G	0.5503	0.920588	0.0417174	0.3	Phenoage acceleration	13	75402151	0.1152	1.78e-06	510	Gammaproteobacteria_Dry
rs4455494	T	C	0.3324	0.655882	0.0220267	0.25	Phenoage acceleration	4	118254355	0.0671	7.37e-07	510	Gammaproteobacteria_Dry
rs4569524	A	G	0.5542	0.908824	0.0339101	0.11	Phenoage acceleration	2	40804677	0.1091	3.75e-07	510	Gammaproteobacteria_Dry
rs4700446	T	C	0.3089	0.698039	0.022483	0.21	Phenoage acceleration	5	61134590	0.0657	2.59e-06	510	Gammaproteobacteria_Dry
rs4707600	T	G	-0.3983	0.864706	0.0329349	0.41	Phenoage acceleration	6	90805832	0.0864	4.04e-06	510	Gammaproteobacteria_Dry
rs4731937	T	C	0.3629	0.716667	0.0226278	0.3	Phenoage acceleration	7	132821780	0.0713	3.58e-07	510	Gammaproteobacteria_Dry
rs4887237	A	G	-0.3591	0.782353	0.0252557	0.89	Phenoage acceleration	15	86569502	0.0751	1.74e-06	510	Gammaproteobacteria_Dry
rs56063635	A	T	0.3651	0.797059	0.0268085	0.012	Phenoage acceleration	3	107789790	0.0752	1.2e-06	510	Gammaproteobacteria_Dry
rs56281051	T	C	-0.3204	0.721569	0.0235745	0.89	Phenoage acceleration	19	57143728	0.0672	1.88e-06	510	Gammaproteobacteria_Dry
rs571919	A	C	0.2838	0.653922	0.0221475	0.41	Phenoage acceleration	1	175825377	0.0614	3.81e-06	510	Gammaproteobacteria_Dry
rs5749687	T	C	-0.3087	0.648039	0.0211548	0.56	Phenoage acceleration	22	34272719	0.0645	1.69e-06	510	Gammaproteobacteria_Dry
rs58490310	A	G	-0.4035	0.765686	0.0248006	0.6	Phenoage acceleration	4	180743592	0.0795	3.83e-07	510	Gammaproteobacteria_Dry
rs59062277	T	C	-0.5732	0.935294	0.038493	0.33	Phenoage acceleration	6	1055941	0.125	4.55e-06	510	Gammaproteobacteria_Dry
rs60278834	A	G	0.487	0.908824	0.0360276	0.93	Phenoage acceleration	9	8080194	0.102	1.81e-06	510	Gammaproteobacteria_Dry
rs60650950	T	G	0.7333	0.94902	0.0455293	0.89	Phenoage acceleration	17	5693128	0.1394	1.45e-07	510	Gammaproteobacteria_Dry
rs61107385	C	G	0.3069	0.598039	0.0214363	0.83	Phenoage acceleration	9	20063621	0.0622	8.23e-07	510	Gammaproteobacteria_Dry
rs6124079	A	G	0.3269	0.678431	0.0226719	0.14	Phenoage acceleration	20	37438824	0.0657	6.46e-07	510	Gammaproteobacteria_Dry
rs61851316	A	G	0.3504	0.771569	0.0246887	0.21	Phenoage acceleration	10	73075359	0.072	1.12e-06	510	Gammaproteobacteria_Dry
rs62207050	T	C	0.5475	0.927451	0.0392946	0.46	Phenoage acceleration	20	31401002	0.116	2.34e-06	510	Gammaproteobacteria_Dry
rs62289651	T	C	-0.3961	0.835294	0.0291977	0.94	Phenoage acceleration	3	181016025	0.0864	4.55e-06	510	Gammaproteobacteria_Dry
rs639150	A	G	-0.4911	0.89902	0.0338253	0.023	Phenoage acceleration	12	129408264	0.1007	1.07e-06	510	Gammaproteobacteria_Dry
rs6485497	A	G	-0.5107	0.906863	0.0339427	0.65	Phenoage acceleration	11	44185788	0.101	4.3e-07	510	Gammaproteobacteria_Dry
rs6534356	A	G	0.6606	0.940196	0.0406944	0.23	Phenoage acceleration	4	123568486	0.1333	7.22e-07	510	Gammaproteobacteria_Dry
rs6548281	T	C	-0.4119	0.859804	0.0314293	0.59	Phenoage acceleration	2	910327	0.0891	3.81e-06	510	Gammaproteobacteria_Dry
rs6662196	C	G	0.3476	0.738235	0.0236716	0.91	Phenoage acceleration	1	107129418	0.0723	1.52e-06	510	Gammaproteobacteria_Dry
rs6678897	A	T	-0.5411	0.895098	0.0323093	0.054	Phenoage acceleration	1	218738055	0.1	6.28e-08	510	Gammaproteobacteria_Dry
rs67305855	T	C	0.4465	0.854902	0.02932	0.76	Phenoage acceleration	5	3366639	0.0831	7.81e-08	510	Gammaproteobacteria_Dry
rs6743202	A	T	0.3134	0.673529	0.0221827	1	Phenoage acceleration	2	70771521	0.0651	1.48e-06	510	Gammaproteobacteria_Dry
rs6758384	T	G	0.4814	0.901961	0.0339827	0.53	Phenoage acceleration	2	18644720	0.0955	4.65e-07	510	Gammaproteobacteria_Dry
rs67741727	T	G	0.3836	0.758824	0.0229863	0.011	Phenoage acceleration	20	10891020	0.0727	1.33e-07	510	Gammaproteobacteria_Dry
rs6794299	A	C	0.5094	0.901961	0.0321578	0.53	Phenoage acceleration	3	187634081	0.0962	1.2e-07	510	Gammaproteobacteria_Dry
rs6832513	C	G	0.3601	0.692157	0.0223763	0.00052	Phenoage acceleration	4	144909178	0.071	4.02e-07	510	Gammaproteobacteria_Dry
rs6848645	T	C	0.424	0.857843	0.0283842	0.2	Phenoage acceleration	4	122606252	0.0894	2.13e-06	510	Gammaproteobacteria_Dry
rs6857389	A	G	0.2828	0.507843	0.0211232	0.4	Phenoage acceleration	4	153991404	0.061	3.59e-06	510	Gammaproteobacteria_Dry
rs6899868	A	G	-0.2819	0.531373	0.0207943	0.83	Phenoage acceleration	6	154754385	0.0603	2.9e-06	510	Gammaproteobacteria_Dry
rs6942952	A	G	0.3486	0.719608	0.0230008	0.16	Phenoage acceleration	7	36879187	0.073	1.79e-06	510	Gammaproteobacteria_Dry
rs6943630	T	C	0.4336	0.858824	0.0274493	0.14	Phenoage acceleration	7	69672953	0.0895	1.26e-06	510	Gammaproteobacteria_Dry
rs6986329	T	C	-0.4593	0.77549	0.0243113	0.34	Phenoage acceleration	8	146280802	0.0779	3.78e-09	510	Gammaproteobacteria_Dry
rs698750	A	G	0.3445	0.762745	0.0244837	0.06	Phenoage acceleration	2	54422381	0.0745	3.73e-06	510	Gammaproteobacteria_Dry
rs7004557	T	C	-0.4036	0.82549	0.0283163	0.27	Phenoage acceleration	8	61944202	0.0792	3.44e-07	510	Gammaproteobacteria_Dry
rs708826	A	G	-0.2817	0.518627	0.0208246	0.12	Phenoage acceleration	12	116253483	0.06	2.68e-06	510	Gammaproteobacteria_Dry
rs7104875	A	C	0.3489	0.783333	0.0238321	0.96	Phenoage acceleration	11	36132273	0.0737	2.23e-06	510	Gammaproteobacteria_Dry
rs7122099	T	G	0.2955	0.581373	0.0214103	0.76	Phenoage acceleration	11	20330013	0.0641	4.04e-06	510	Gammaproteobacteria_Dry
rs7185017	T	C	0.2756	0.519608	0.0207745	0.046	Phenoage acceleration	16	80419872	0.0575	1.68e-06	510	Gammaproteobacteria_Dry
rs722937	T	G	0.3326	0.683333	0.021674	0.99	Phenoage acceleration	4	90971745	0.066	4.76e-07	510	Gammaproteobacteria_Dry
rs7236029	A	G	-0.4768	0.890196	0.0456885	0.78	Phenoage acceleration	18	60057061	0.1025	3.26e-06	510	Gammaproteobacteria_Dry
rs72744913	T	C	-0.302	0.640196	0.021495	0.23	Phenoage acceleration	15	56828426	0.0627	1.49e-06	510	Gammaproteobacteria_Dry
rs73039157	A	G	-0.4477	0.888235	0.03322	0.47	Phenoage acceleration	11	132971955	0.0931	1.51e-06	510	Gammaproteobacteria_Dry
rs73158473	A	G	-0.4114	0.822549	0.0262472	0.78	Phenoage acceleration	13	22196537	0.0794	2.19e-07	510	Gammaproteobacteria_Dry
rs7328280	C	G	0.4424	0.842157	0.0274071	0.25	Phenoage acceleration	13	104558055	0.0868	3.49e-07	510	Gammaproteobacteria_Dry
rs73286073	A	G	0.4887	0.908824	0.0383335	0.25	Phenoage acceleration	14	71101054	0.102	1.66e-06	510	Gammaproteobacteria_Dry
rs73443996	T	C	-0.49	0.897059	0.0359533	0.71	Phenoage acceleration	22	50325714	0.1024	1.69e-06	510	Gammaproteobacteria_Dry
rs7542081	A	C	-0.2731	0.609804	0.0217224	0.6	Phenoage acceleration	1	67703253	0.0597	4.82e-06	510	Gammaproteobacteria_Dry
rs7590204	A	G	-0.3162	0.653922	0.0221363	0.1	Phenoage acceleration	2	232183971	0.064	7.77e-07	510	Gammaproteobacteria_Dry
rs76154450	A	G	0.3061	0.644118	0.022284	0.11	Phenoage acceleration	2	207320635	0.0638	1.62e-06	510	Gammaproteobacteria_Dry
rs7616876	A	C	-0.3339	0.562745	0.0207922	0.5	Phenoage acceleration	3	6626230	0.0637	1.56e-07	510	Gammaproteobacteria_Dry
rs7629539	C	G	-0.3918	0.823529	0.0254517	0.64	Phenoage acceleration	3	145445748	0.0775	4.34e-07	510	Gammaproteobacteria_Dry
rs76973616	A	T	-0.6084	0.929412	0.0451167	0.36	Phenoage acceleration	12	14090197	0.1243	9.9e-07	510	Gammaproteobacteria_Dry
rs77069246	A	C	0.4245	0.852941	0.0283997	0.34	Phenoage acceleration	7	90953703	0.0871	1.09e-06	510	Gammaproteobacteria_Dry
rs77309560	A	G	-0.5411	0.908824	0.0390049	0.41	Phenoage acceleration	2	123739237	0.1092	7.21e-07	510	Gammaproteobacteria_Dry
rs7743224	A	G	-0.4162	0.864706	0.0286216	0.47	Phenoage acceleration	6	19643688	0.0884	2.51e-06	510	Gammaproteobacteria_Dry
rs7811364	C	G	0.3224	0.747059	0.0244589	0.38	Phenoage acceleration	7	54698652	0.0701	4.2e-06	510	Gammaproteobacteria_Dry
rs78198036	T	C	0.6204	0.934314	0.0406916	0.27	Phenoage acceleration	21	45639238	0.1238	5.41e-07	510	Gammaproteobacteria_Dry
rs78388013	T	C	-0.5597	0.928431	0.0412436	0.25	Phenoage acceleration	14	54224208	0.12	3.08e-06	510	Gammaproteobacteria_Dry
rs7839523	T	G	0.369	0.522549	0.0207639	0.76	Phenoage acceleration	8	131281826	0.0616	2.05e-09	510	Gammaproteobacteria_Dry
rs78776978	A	T	0.4558	0.857843	0.0331162	0.47	Phenoage acceleration	6	165638916	0.0875	1.93e-07	510	Gammaproteobacteria_Dry
rs78901806	A	G	-0.411	0.82451	0.0286185	0.93	Phenoage acceleration	6	26223582	0.079	1.98e-07	510	Gammaproteobacteria_Dry
rs7893931	A	G	-0.3702	0.647059	0.0215439	0.086	Phenoage acceleration	10	3396130	0.066	2.08e-08	510	Gammaproteobacteria_Dry
rs7939702	T	G	0.4387	0.869608	0.0295184	0.37	Phenoage acceleration	11	129243417	0.0899	1.06e-06	510	Gammaproteobacteria_Dry
rs7979989	T	C	0.5088	0.905882	0.0404213	0.021	Phenoage acceleration	12	80841116	0.1007	4.37e-07	510	Gammaproteobacteria_Dry
rs80243585	A	G	-0.4455	0.803922	0.0264153	0.64	Phenoage acceleration	18	28337909	0.0747	2.45e-09	510	Gammaproteobacteria_Dry
rs8063341	T	C	0.3343	0.569608	0.0210779	0.14	Phenoage acceleration	16	60597510	0.0641	1.84e-07	510	Gammaproteobacteria_Dry
rs9303781	A	G	0.2905	0.619608	0.0218784	0.78	Phenoage acceleration	18	13188524	0.0631	4.17e-06	510	Gammaproteobacteria_Dry
rs9313182	C	G	0.5722	0.918627	0.0352343	0.54	Phenoage acceleration	5	7250122	0.1173	1.07e-06	510	Gammaproteobacteria_Dry
rs9321191	T	C	-0.388	0.795098	0.026003	0.19	Phenoage acceleration	6	130165691	0.0783	7.33e-07	510	Gammaproteobacteria_Dry
rs935193	A	G	-0.3718	0.828431	0.028528	0.36	Phenoage acceleration	15	53165635	0.0808	4.25e-06	510	Gammaproteobacteria_Dry
rs9446735	A	G	0.3567	0.722549	0.0228745	0.89	Phenoage acceleration	6	73399974	0.0721	7.47e-07	510	Gammaproteobacteria_Dry
rs9471447	T	C	-0.2917	0.551961	0.0209769	0.25	Phenoage acceleration	6	40921160	0.0593	8.59e-07	510	Gammaproteobacteria_Dry
rs9552497	A	C	0.3433	0.751961	0.0235462	0.11	Phenoage acceleration	13	22353134	0.0699	9.03e-07	510	Gammaproteobacteria_Dry
rs9560624	T	C	-0.5689	0.933333	0.038901	0.46	Phenoage acceleration	13	91060199	0.1196	1.95e-06	510	Gammaproteobacteria_Dry
rs9574954	T	C	0.6269	0.934314	0.0383814	0.035	Phenoage acceleration	13	82304834	0.1237	4.05e-07	510	Gammaproteobacteria_Dry
rs9705429	T	C	-0.3076	0.664706	0.022215	0.39	Phenoage acceleration	12	128573051	0.0663	3.44e-06	510	Gammaproteobacteria_Dry
rs9878201	A	G	0.3774	0.843137	0.0291129	0.41	Phenoage acceleration	3	139765636	0.0817	3.85e-06	510	Gammaproteobacteria_Dry
rs9883913	A	G	0.5921	0.935294	0.0367473	0.61	Phenoage acceleration	3	59884453	0.1249	2.11e-06	510	Gammaproteobacteria_Dry
rs9979345	T	G	0.3799	0.859804	0.0294787	0.57	Phenoage acceleration	21	15654138	0.0808	2.57e-06	510	Gammaproteobacteria_Dry
rs9987422	A	G	-0.4196	0.860784	0.0317368	0.95	Phenoage acceleration	9	10001424	0.087	1.41e-06	510	Gammaproteobacteria_Dry
rs10015137	T	C	0.4369	0.859918	0.030807	0.45	Phenoage acceleration	4	58009415	0.0908	1.49e-06	489	Micrococcaceae_Dry
rs10034405	A	G	-0.5836	0.92229	0.0335106	0.24	Phenoage acceleration	4	10173696	0.114	3.08e-07	489	Micrococcaceae_Dry
rs10095155	C	G	0.2924	0.613497	0.0211791	0.019	Phenoage acceleration	8	103138666	0.0631	3.63e-06	489	Micrococcaceae_Dry
rs10132437	T	C	-0.3378	0.810838	0.0261141	0.53	Phenoage acceleration	14	52115476	0.0731	3.88e-06	489	Micrococcaceae_Dry
rs10151572	A	C	-0.3382	0.705521	0.022944	0.59	Phenoage acceleration	14	28460814	0.0679	6.26e-07	489	Micrococcaceae_Dry
rs1021736	T	C	0.5852	0.925358	0.0359853	0.054	Phenoage acceleration	4	132546417	0.1234	2.11e-06	489	Micrococcaceae_Dry
rs10260538	T	C	0.5314	0.902863	0.0327267	0.76	Phenoage acceleration	7	22161695	0.1096	1.25e-06	489	Micrococcaceae_Dry
rs10272313	C	G	0.393	0.847648	0.0283858	0.56	Phenoage acceleration	7	68432996	0.0855	4.3e-06	489	Micrococcaceae_Dry
rs1043932	A	G	0.2951	0.579755	0.021311	0.25	Phenoage acceleration	6	52532731	0.0637	3.64e-06	489	Micrococcaceae_Dry
rs10496908	T	C	0.6051	0.924335	0.0378137	0.031	Phenoage acceleration	2	142700758	0.1117	6.04e-08	489	Micrococcaceae_Dry
rs10764567	T	C	0.3438	0.729039	0.0229897	0.8	Phenoage acceleration	10	25894777	0.0739	3.29e-06	489	Micrococcaceae_Dry
rs10863467	T	C	0.3328	0.587935	0.0212701	0.21	Phenoage acceleration	1	219762139	0.0646	2.57e-07	489	Micrococcaceae_Dry
rs10995217	T	C	-0.3477	0.781186	0.0242724	0.28	Phenoage acceleration	10	52737277	0.0746	3.11e-06	489	Micrococcaceae_Dry
rs11022171	A	C	0.3397	0.672802	0.0218789	0.21	Phenoage acceleration	11	12116758	0.0731	3.41e-06	489	Micrococcaceae_Dry
rs11026308	T	C	0.3212	0.595092	0.0212026	0.15	Phenoage acceleration	11	21886212	0.0607	1.21e-07	489	Micrococcaceae_Dry
rs11124832	T	C	0.334	0.631902	0.0216705	0.4	Phenoage acceleration	2	23255695	0.0634	1.37e-07	489	Micrococcaceae_Dry
rs111311795	C	G	0.6461	0.935583	0.0423433	0.33	Phenoage acceleration	12	63911607	0.1308	7.82e-07	489	Micrococcaceae_Dry
rs11161474	T	C	0.2989	0.597137	0.0212052	0.084	Phenoage acceleration	1	85344946	0.0589	3.93e-07	489	Micrococcaceae_Dry
rs111801914	A	G	-0.4907	0.870143	0.0297436	0.22	Phenoage acceleration	9	132303054	0.0905	5.8e-08	489	Micrococcaceae_Dry
rs11589912	C	G	0.5831	0.936605	0.036072	0.072	Phenoage acceleration	1	177412602	0.1234	2.29e-06	489	Micrococcaceae_Dry
rs116139811	T	C	0.567	0.929448	0.0397101	0.25	Phenoage acceleration	4	87013383	0.1224	3.6e-06	489	Micrococcaceae_Dry
rs116158339	A	G	0.6389	0.943763	0.0445711	0.74	Phenoage acceleration	5	169323879	0.1394	4.59e-06	489	Micrococcaceae_Dry
rs11617829	T	G	0.6836	0.937628	0.0399596	0.63	Phenoage acceleration	13	84815072	0.1276	8.44e-08	489	Micrococcaceae_Dry
rs11751670	A	G	0.3258	0.694274	0.0222873	0.63	Phenoage acceleration	6	104676597	0.067	1.16e-06	489	Micrococcaceae_Dry
rs1203355	T	G	0.5772	0.907975	0.0336447	0.76	Phenoage acceleration	6	130843131	0.11	1.53e-07	489	Micrococcaceae_Dry
rs12053050	T	C	-0.34	0.762781	0.0251727	0.43	Phenoage acceleration	2	101056713	0.0737	4.01e-06	489	Micrococcaceae_Dry
rs12136405	A	G	0.4453	0.876278	0.0332889	0.71	Phenoage acceleration	1	212732289	0.094	2.16e-06	489	Micrococcaceae_Dry
rs12433275	T	C	0.3224	0.584867	0.0221488	0.63	Phenoage acceleration	14	96675022	0.0624	2.35e-07	489	Micrococcaceae_Dry
rs12507347	T	G	0.3513	0.682004	0.0219398	0.98	Phenoage acceleration	4	101494102	0.0686	3.09e-07	489	Micrococcaceae_Dry
rs12919950	A	G	-0.4144	0.839468	0.0277194	0.85	Phenoage acceleration	16	8302778	0.0806	2.68e-07	489	Micrococcaceae_Dry
rs13092091	A	G	0.587	0.91002	0.0371484	0.65	Phenoage acceleration	3	192833898	0.1093	7.86e-08	489	Micrococcaceae_Dry
rs13094165	A	G	-0.3348	0.700409	0.0224183	0.2	Phenoage acceleration	3	60780470	0.0723	3.62e-06	489	Micrococcaceae_Dry
rs13114723	A	G	-0.3373	0.490798	0.0206358	0.35	Phenoage acceleration	4	160665557	0.062	5.28e-08	489	Micrococcaceae_Dry
rs1320691	T	C	0.6548	0.924335	0.0453708	0.47	Phenoage acceleration	18	75111583	0.118	2.87e-08	489	Micrococcaceae_Dry
rs1324582	T	C	-0.2901	0.50818	0.0206604	0.88	Phenoage acceleration	6	33839359	0.0603	1.49e-06	489	Micrococcaceae_Dry
rs13255212	A	G	0.4668	0.90184	0.034317	0.27	Phenoage acceleration	8	34039672	0.0966	1.35e-06	489	Micrococcaceae_Dry
rs13261568	A	G	-0.3119	0.676892	0.0225001	1	Phenoage acceleration	8	139301947	0.0672	3.46e-06	489	Micrococcaceae_Dry
rs13279588	T	C	-0.3085	0.582822	0.0211047	0.71	Phenoage acceleration	8	144161293	0.0644	1.69e-06	489	Micrococcaceae_Dry
rs1328988	A	C	0.2956	0.523517	0.0207064	0.16	Phenoage acceleration	6	47872586	0.0619	1.81e-06	489	Micrococcaceae_Dry
rs140678709	T	C	0.6368	0.939673	0.0442356	0.7	Phenoage acceleration	8	9508358	0.1349	2.35e-06	489	Micrococcaceae_Dry
rs1570192	A	G	0.6011	0.943763	0.0425249	0.3	Phenoage acceleration	6	153239528	0.1291	3.2e-06	489	Micrococcaceae_Dry
rs1592362	T	C	-0.3604	0.685072	0.0219419	0.97	Phenoage acceleration	7	126864588	0.0684	1.38e-07	489	Micrococcaceae_Dry
rs17050419	T	C	0.4179	0.857873	0.0302884	0.23	Phenoage acceleration	2	59986990	0.0861	1.19e-06	489	Micrococcaceae_Dry
rs17185926	T	C	-0.4552	0.844581	0.0291798	0.2	Phenoage acceleration	1	119473877	0.0897	3.87e-07	489	Micrococcaceae_Dry
rs17229459	T	C	-0.6098	0.93047	0.0404347	0.026	Phenoage acceleration	21	38891587	0.1269	1.55e-06	489	Micrococcaceae_Dry
rs17247416	A	T	-0.5851	0.886503	0.0340778	0.85	Phenoage acceleration	7	139139711	0.0991	3.5e-09	489	Micrococcaceae_Dry
rs17495608	A	C	0.2854	0.497955	0.0208326	0.49	Phenoage acceleration	11	112558124	0.0623	4.7e-06	489	Micrococcaceae_Dry
rs17762633	A	C	-0.5014	0.907975	0.0322634	0.43	Phenoage acceleration	3	148383072	0.1092	4.38e-06	489	Micrococcaceae_Dry
rs17765112	T	C	-0.3038	0.580777	0.0209299	0.56	Phenoage acceleration	2	100149336	0.0613	7.27e-07	489	Micrococcaceae_Dry
rs17884147	C	G	0.5969	0.941718	0.0459779	0.96	Phenoage acceleration	19	4952314	0.1251	1.83e-06	489	Micrococcaceae_Dry
rs1816049	A	T	-0.3664	0.775051	0.0246464	0.51	Phenoage acceleration	5	141103267	0.0712	2.66e-07	489	Micrococcaceae_Dry
rs1890350	A	G	0.3521	0.555215	0.0206945	0.34	Phenoage acceleration	1	230894365	0.0668	1.33e-07	489	Micrococcaceae_Dry
rs196002	A	G	-0.2982	0.634969	0.0216787	0.97	Phenoage acceleration	16	23963237	0.0632	2.38e-06	489	Micrococcaceae_Dry
rs2092171	C	G	0.5394	0.920245	0.0334583	0.24	Phenoage acceleration	22	37906943	0.1167	3.81e-06	489	Micrococcaceae_Dry
rs2118768	T	C	0.3857	0.824131	0.0276884	0.59	Phenoage acceleration	2	119588202	0.0799	1.39e-06	489	Micrococcaceae_Dry
rs220086	A	G	-0.3982	0.832311	0.0275292	0.36	Phenoage acceleration	16	15538950	0.0864	4.06e-06	489	Micrococcaceae_Dry
rs2217711	T	C	0.4085	0.811861	0.0274687	0.88	Phenoage acceleration	9	8868177	0.0811	4.7e-07	489	Micrococcaceae_Dry
rs2282035	T	C	0.3891	0.696319	0.0223547	0.4	Phenoage acceleration	14	21499072	0.0687	1.48e-08	489	Micrococcaceae_Dry
rs2341426	T	C	-0.3347	0.737219	0.0236908	0.32	Phenoage acceleration	11	5580102	0.0701	1.82e-06	489	Micrococcaceae_Dry
rs2367955	A	C	-0.3717	0.819018	0.0264555	0.81	Phenoage acceleration	2	33939941	0.0792	2.65e-06	489	Micrococcaceae_Dry
rs2550704	C	G	-0.3085	0.721881	0.0224304	0.6	Phenoage acceleration	16	79060635	0.0671	4.25e-06	489	Micrococcaceae_Dry
rs2664112	C	G	0.4917	0.742331	0.023696	0.52	Phenoage acceleration	3	9192328	0.0667	1.66e-13	489	Micrococcaceae_Dry
rs2793491	T	C	-0.3389	0.803681	0.0254813	0.21	Phenoage acceleration	13	24826051	0.0724	2.85e-06	489	Micrococcaceae_Dry
rs2824703	A	G	0.4447	0.793456	0.0277792	0.84	Phenoage acceleration	21	19566451	0.0774	9.14e-09	489	Micrococcaceae_Dry
rs28452391	T	C	0.3119	0.661554	0.0221239	0.24	Phenoage acceleration	19	55515009	0.0651	1.64e-06	489	Micrococcaceae_Dry
rs2884840	A	G	0.3592	0.647239	0.0223505	0.15	Phenoage acceleration	1	14453185	0.0642	2.18e-08	489	Micrococcaceae_Dry
rs3011207	A	G	-0.5759	0.937628	0.0426935	0.37	Phenoage acceleration	1	39014741	0.12	1.59e-06	489	Micrococcaceae_Dry
rs3135570	T	G	-0.4748	0.842536	0.0297858	0.059	Phenoage acceleration	13	34399263	0.0861	3.48e-08	489	Micrococcaceae_Dry
rs34286635	A	G	-0.3538	0.800613	0.0244133	0.54	Phenoage acceleration	6	148570402	0.0767	3.93e-06	489	Micrococcaceae_Dry
rs34752502	A	G	0.6925	0.948875	0.0474466	0.33	Phenoage acceleration	7	130982006	0.1451	1.81e-06	489	Micrococcaceae_Dry
rs35230860	T	C	0.4583	0.837423	0.0267845	0.88	Phenoage acceleration	7	14451936	0.0781	4.46e-09	489	Micrococcaceae_Dry
rs35336706	C	G	-0.4107	0.850716	0.0283396	0.14	Phenoage acceleration	10	33957644	0.0886	3.56e-06	489	Micrococcaceae_Dry
rs35428197	T	C	0.4464	0.840491	0.0269619	0.58	Phenoage acceleration	2	220871016	0.0809	3.45e-08	489	Micrococcaceae_Dry
rs35658	A	G	-0.4192	0.835378	0.0281737	0.42	Phenoage acceleration	10	80484286	0.079	1.1e-07	489	Micrococcaceae_Dry
rs36198282	A	G	-0.5286	0.92229	0.0392984	0.51	Phenoage acceleration	7	108371450	0.1146	3.97e-06	489	Micrococcaceae_Dry
rs3762512	A	G	0.3515	0.652352	0.0211357	0.19	Phenoage acceleration	2	55648338	0.0611	9.05e-09	489	Micrococcaceae_Dry
rs40467	A	C	-0.3174	0.723926	0.022948	0.8	Phenoage acceleration	5	111452954	0.0672	2.35e-06	489	Micrococcaceae_Dry
rs4373974	T	G	0.302	0.56544	0.020728	0.84	Phenoage acceleration	11	113430486	0.0642	2.54e-06	489	Micrococcaceae_Dry
rs4449319	A	C	0.3159	0.731084	0.02401	0.3	Phenoage acceleration	3	163774897	0.0672	2.58e-06	489	Micrococcaceae_Dry
rs4559022	A	G	-0.6446	0.941718	0.0378703	0.15	Phenoage acceleration	5	95643532	0.1317	9.87e-07	489	Micrococcaceae_Dry
rs4683646	A	G	0.5294	0.865031	0.0288168	0.39	Phenoage acceleration	3	141625115	0.0934	1.46e-08	489	Micrococcaceae_Dry
rs4761512	T	C	-0.2822	0.515337	0.0206784	0.96	Phenoage acceleration	12	95260092	0.061	3.73e-06	489	Micrococcaceae_Dry
rs4764798	A	G	-0.2998	0.51227	0.0208344	0.035	Phenoage acceleration	12	101814110	0.0645	3.31e-06	489	Micrococcaceae_Dry
rs4775786	T	C	0.3794	0.776074	0.0261169	0.45	Phenoage acceleration	15	49222751	0.078	1.16e-06	489	Micrococcaceae_Dry
rs4909242	A	G	-0.5029	0.908998	0.0341221	0.72	Phenoage acceleration	7	157909907	0.1018	7.72e-07	489	Micrococcaceae_Dry
rs553877	A	G	-0.3021	0.58998	0.0212436	0.0013	Phenoage acceleration	9	136214955	0.0632	1.78e-06	489	Micrococcaceae_Dry
rs55731019	T	C	0.6925	0.94683	0.0408861	0.94	Phenoage acceleration	4	189829302	0.1362	3.72e-07	489	Micrococcaceae_Dry
rs55885830	A	C	0.4606	0.865031	0.0306183	0.29	Phenoage acceleration	9	10339001	0.0898	2.94e-07	489	Micrococcaceae_Dry
rs56046428	A	G	0.4623	0.875256	0.03172	0.11	Phenoage acceleration	8	129483280	0.0945	1e-06	489	Micrococcaceae_Dry
rs57021484	T	G	-0.2956	0.621677	0.0212634	0.5	Phenoage acceleration	2	134536496	0.0636	3.38e-06	489	Micrococcaceae_Dry
rs57055669	T	C	-0.5565	0.873211	0.0323283	0.94	Phenoage acceleration	2	11837893	0.0903	7.14e-10	489	Micrococcaceae_Dry
rs57434418	T	C	0.5201	0.91411	0.0403619	0.95	Phenoage acceleration	4	172184537	0.1104	2.46e-06	489	Micrococcaceae_Dry
rs60164461	A	G	0.5339	0.9182	0.0370814	0.096	Phenoage acceleration	2	45227154	0.1156	3.84e-06	489	Micrococcaceae_Dry
rs6018235	A	G	0.3066	0.633947	0.0223537	0.83	Phenoage acceleration	20	45650139	0.0662	3.6e-06	489	Micrococcaceae_Dry
rs6050455	A	G	0.3575	0.771984	0.0237639	0.078	Phenoage acceleration	20	2574223	0.0776	4.09e-06	489	Micrococcaceae_Dry
rs6052699	A	G	0.3024	0.513292	0.0206287	0.81	Phenoage acceleration	20	4611877	0.0589	2.83e-07	489	Micrococcaceae_Dry
rs6070813	A	G	-0.424	0.884458	0.0338986	0.98	Phenoage acceleration	20	58062146	0.0925	4.55e-06	489	Micrococcaceae_Dry
rs61285726	A	G	0.5597	0.911043	0.0325156	0.41	Phenoage acceleration	12	39548032	0.1098	3.45e-07	489	Micrococcaceae_Dry
rs61922058	A	G	-0.4465	0.847648	0.0303284	0.42	Phenoage acceleration	12	12514835	0.0886	4.74e-07	489	Micrococcaceae_Dry
rs61938382	A	C	-0.332	0.704499	0.0223877	0.71	Phenoage acceleration	12	107802980	0.0725	4.67e-06	489	Micrococcaceae_Dry
rs61965996	A	C	0.4752	0.894683	0.0296645	0.41	Phenoage acceleration	13	103360555	0.1007	2.36e-06	489	Micrococcaceae_Dry
rs62064568	T	C	0.3783	0.788344	0.0255602	0.71	Phenoage acceleration	17	46698228	0.0759	6.25e-07	489	Micrococcaceae_Dry
rs62267685	T	C	-0.5994	0.931493	0.0428884	0.59	Phenoage acceleration	3	87427193	0.1235	1.22e-06	489	Micrococcaceae_Dry
rs62445081	T	G	-0.5665	0.915133	0.0402412	0.39	Phenoage acceleration	7	16945273	0.1105	2.95e-07	489	Micrococcaceae_Dry
rs6496878	T	C	0.3423	0.744376	0.0241086	0.3	Phenoage acceleration	15	92477979	0.072	1.97e-06	489	Micrococcaceae_Dry
rs6581377	A	G	-0.3343	0.667689	0.0215953	0.77	Phenoage acceleration	12	61747525	0.0685	1.06e-06	489	Micrococcaceae_Dry
rs6596148	T	C	0.4386	0.820041	0.0281369	0.21	Phenoage acceleration	5	133112458	0.084	1.75e-07	489	Micrococcaceae_Dry
rs6696837	T	G	0.3485	0.526585	0.0225529	0.33	Phenoage acceleration	1	237269434	0.0648	7.4e-08	489	Micrococcaceae_Dry
rs6702180	A	G	-0.3486	0.763804	0.0248246	0.072	Phenoage acceleration	1	24882805	0.0751	3.47e-06	489	Micrococcaceae_Dry
rs6734285	A	G	0.3479	0.762781	0.0245908	0.86	Phenoage acceleration	2	197834551	0.0742	2.74e-06	489	Micrococcaceae_Dry
rs675566	A	C	-0.3264	0.634969	0.0223822	0.42	Phenoage acceleration	18	38579776	0.065	5.22e-07	489	Micrococcaceae_Dry
rs6778791	T	C	0.3484	0.700409	0.0222452	0.9	Phenoage acceleration	3	143846398	0.0662	1.39e-07	489	Micrococcaceae_Dry
rs6838099	T	C	0.3794	0.808793	0.0265431	0.82	Phenoage acceleration	4	35137603	0.0783	1.26e-06	489	Micrococcaceae_Dry
rs7035425	T	G	0.3552	0.57771	0.0208762	0.12	Phenoage acceleration	9	85873184	0.063	1.71e-08	489	Micrococcaceae_Dry
rs7037742	T	C	-0.3871	0.790389	0.0245034	0.34	Phenoage acceleration	9	114636370	0.0768	4.61e-07	489	Micrococcaceae_Dry
rs7159202	T	G	-0.6568	0.941718	0.0412067	0.47	Phenoage acceleration	14	65682389	0.1369	1.61e-06	489	Micrococcaceae_Dry
rs7173598	T	G	-0.2837	0.50409	0.020758	0.44	Phenoage acceleration	15	24030115	0.0613	3.65e-06	489	Micrococcaceae_Dry
rs72649482	A	T	0.5653	0.927403	0.0446718	0.99	Phenoage acceleration	4	76679696	0.1209	2.9e-06	489	Micrococcaceae_Dry
rs72743898	C	G	-0.6152	0.936605	0.0363854	0.84	Phenoage acceleration	5	40354421	0.123	5.62e-07	489	Micrococcaceae_Dry
rs72835947	T	C	0.4952	0.879346	0.0307244	0.61	Phenoage acceleration	6	581252	0.0961	2.59e-07	489	Micrococcaceae_Dry
rs72862969	A	G	0.6725	0.924335	0.0460423	0.8	Phenoage acceleration	2	34035434	0.1124	2.19e-09	489	Micrococcaceae_Dry
rs73020523	A	G	0.4932	0.907975	0.0370441	0.35	Phenoage acceleration	6	164535399	0.1079	4.89e-06	489	Micrococcaceae_Dry
rs73184098	A	T	-0.4599	0.803681	0.0271898	0.3	Phenoage acceleration	7	104781735	0.0812	1.51e-08	489	Micrococcaceae_Dry
rs754297	T	C	0.4172	0.805726	0.0260102	0.021	Phenoage acceleration	12	30270820	0.0768	5.52e-08	489	Micrococcaceae_Dry
rs75443359	C	G	0.7371	0.939673	0.0414231	0.89	Phenoage acceleration	16	78864085	0.1288	1.05e-08	489	Micrococcaceae_Dry
rs7585985	T	C	0.3985	0.674847	0.0219135	0.88	Phenoage acceleration	2	46098608	0.0685	5.85e-09	489	Micrococcaceae_Dry
rs7589210	T	C	0.3077	0.526585	0.0206847	0.12	Phenoage acceleration	2	65103319	0.0634	1.23e-06	489	Micrococcaceae_Dry
rs7603251	T	C	0.6002	0.923313	0.0353571	0.35	Phenoage acceleration	2	117235381	0.118	3.63e-07	489	Micrococcaceae_Dry
rs7669737	A	G	0.2916	0.510225	0.0208599	0.75	Phenoage acceleration	4	162361217	0.0621	2.7e-06	489	Micrococcaceae_Dry
rs76711108	T	C	-0.5069	0.903885	0.0387214	0.16	Phenoage acceleration	4	137353012	0.1023	7.27e-07	489	Micrococcaceae_Dry
rs7712447	A	G	-0.3492	0.786299	0.0274302	0.67	Phenoage acceleration	5	79443169	0.0752	3.38e-06	489	Micrococcaceae_Dry
rs77225474	T	C	0.7276	0.93865	0.0470709	0.83	Phenoage acceleration	9	18548841	0.133	4.45e-08	489	Micrococcaceae_Dry
rs77505408	A	G	0.7649	0.948875	0.0350687	0.33	Phenoage acceleration	3	55598594	0.1444	1.17e-07	489	Micrococcaceae_Dry
rs7801794	A	G	0.3612	0.793456	0.0248161	0.63	Phenoage acceleration	7	38209837	0.0783	3.93e-06	489	Micrococcaceae_Dry
rs7808223	T	C	0.3673	0.816973	0.0265073	0.23	Phenoage acceleration	7	95742412	0.0801	4.58e-06	489	Micrococcaceae_Dry
rs79210200	T	C	-0.5146	0.91002	0.0324966	0.067	Phenoage acceleration	4	127274418	0.1086	2.16e-06	489	Micrococcaceae_Dry
rs7930632	T	C	0.3948	0.822086	0.0255976	0.26	Phenoage acceleration	11	78858586	0.0815	1.27e-06	489	Micrococcaceae_Dry
rs7938703	A	G	-0.3444	0.701431	0.0221937	0.18	Phenoage acceleration	11	132844883	0.0679	3.94e-07	489	Micrococcaceae_Dry
rs80079599	T	C	-0.5029	0.911043	0.0398506	0.19	Phenoage acceleration	1	147282416	0.1064	2.3e-06	489	Micrococcaceae_Dry
rs8113256	A	G	-0.4023	0.796524	0.0267236	0.08	Phenoage acceleration	19	53396490	0.0833	1.35e-06	489	Micrococcaceae_Dry
rs845681	A	G	0.6178	0.924335	0.0402732	0.89	Phenoage acceleration	21	32789679	0.1183	1.78e-07	489	Micrococcaceae_Dry
rs858550	A	C	-0.3475	0.721881	0.0235596	0.71	Phenoage acceleration	1	167479765	0.0694	5.57e-07	489	Micrococcaceae_Dry
rs861937	A	G	0.4882	0.861963	0.0294992	0.09	Phenoage acceleration	8	5352034	0.0889	3.99e-08	489	Micrococcaceae_Dry
rs910379	C	G	-0.4782	0.845603	0.0261352	0.78	Phenoage acceleration	20	8685779	0.0844	1.45e-08	489	Micrococcaceae_Dry
rs912091	T	C	-0.3204	0.678937	0.0218563	0.4	Phenoage acceleration	13	53473679	0.0687	3.13e-06	489	Micrococcaceae_Dry
rs9493019	A	C	-0.4245	0.851738	0.0271007	0.35	Phenoage acceleration	6	131856473	0.0858	7.51e-07	489	Micrococcaceae_Dry
rs9567729	T	G	0.4868	0.904908	0.0323096	0.51	Phenoage acceleration	13	47389947	0.0982	7.2e-07	489	Micrococcaceae_Dry
rs9821750	C	G	-0.3602	0.704499	0.0234702	0.83	Phenoage acceleration	3	72313166	0.0709	3.81e-07	489	Micrococcaceae_Dry
rs9855292	A	G	0.4557	0.850716	0.0296475	0.81	Phenoage acceleration	3	181161490	0.094	1.25e-06	489	Micrococcaceae_Dry
rs9878947	T	C	0.3974	0.657464	0.0212225	0.23	Phenoage acceleration	3	164556980	0.0634	3.76e-10	489	Micrococcaceae_Dry
rs9930694	A	G	0.3204	0.670757	0.0217994	0.41	Phenoage acceleration	16	13493513	0.0674	2e-06	489	Micrococcaceae_Dry
rs10017367	A	G	0.3576	0.736364	0.0235624	0.74	Phenoage acceleration	4	189110786	0.0735	1.16e-06	440	ASV005_Dry
rs10043093	A	C	0.3227	0.557955	0.0208239	0.34	Phenoage acceleration	5	40324220	0.0686	2.53e-06	440	ASV005_Dry
rs10125884	C	G	-0.4025	0.773864	0.0239351	0.71	Phenoage acceleration	9	19158229	0.0803	5.37e-07	440	ASV005_Dry
rs10155565	T	C	-0.3368	0.620455	0.0219727	0.28	Phenoage acceleration	5	96660955	0.0672	5.31e-07	440	ASV005_Dry
rs10161184	A	G	0.3423	0.594318	0.0213715	0.86	Phenoage acceleration	12	122812291	0.0738	3.49e-06	440	ASV005_Dry
rs11096662	T	C	-0.2994	0.653409	0.0213464	0.032	Phenoage acceleration	2	20594114	0.0645	3.45e-06	440	ASV005_Dry
rs111659264	A	G	0.5883	0.893182	0.0344364	0.78	Phenoage acceleration	17	20945830	0.107	3.79e-08	440	ASV005_Dry
rs11182160	T	C	0.6368	0.922727	0.0360012	0.0012	Phenoage acceleration	12	43955483	0.124	2.8e-07	440	ASV005_Dry
rs112949029	A	G	-0.5123	0.902273	0.0396384	0.76	Phenoage acceleration	14	89893430	0.1113	4.12e-06	440	ASV005_Dry
rs113641840	C	G	0.3397	0.696591	0.0221649	0.86	Phenoage acceleration	11	92776546	0.0701	1.27e-06	440	ASV005_Dry
rs11466661	T	G	-0.3356	0.659091	0.0226586	0.065	Phenoage acceleration	4	38774482	0.0678	7.54e-07	440	ASV005_Dry
rs11603084	T	C	-0.3227	0.528409	0.0216096	0.45	Phenoage acceleration	11	5214469	0.0677	1.84e-06	440	ASV005_Dry
rs11605864	A	C	0.7815	0.932955	0.0379411	0.67	Phenoage acceleration	11	42110038	0.1248	3.73e-10	440	ASV005_Dry
rs11739114	A	G	-0.687	0.942045	0.0421585	0.33	Phenoage acceleration	5	178428290	0.1454	2.31e-06	440	ASV005_Dry
rs11763408	C	G	0.4562	0.840909	0.0273538	0.18	Phenoage acceleration	7	45068583	0.0904	4.55e-07	440	ASV005_Dry
rs11772335	T	C	0.4176	0.802273	0.0267753	0.23	Phenoage acceleration	7	155360511	0.0763	4.39e-08	440	ASV005_Dry
rs11780133	A	G	-0.3748	0.773864	0.0254646	0.43	Phenoage acceleration	8	3372860	0.0812	3.87e-06	440	ASV005_Dry
rs11894060	A	C	0.3521	0.692045	0.0224719	0.63	Phenoage acceleration	2	141084395	0.0702	5.27e-07	440	ASV005_Dry
rs12073680	A	G	-0.6054	0.905682	0.0317652	0.22	Phenoage acceleration	1	232644654	0.1149	1.39e-07	440	ASV005_Dry
rs12299546	T	C	-0.3752	0.710227	0.0240575	0.51	Phenoage acceleration	12	101130909	0.0762	8.57e-07	440	ASV005_Dry
rs12300674	C	G	-0.4229	0.735227	0.0246653	0.086	Phenoage acceleration	12	15270704	0.0777	5.19e-08	440	ASV005_Dry
rs12402627	A	G	-0.6249	0.932955	0.0383985	0.36	Phenoage acceleration	1	199973963	0.1368	4.92e-06	440	ASV005_Dry
rs12406426	T	C	0.5593	0.919318	0.0340177	0.22	Phenoage acceleration	1	61524528	0.1207	3.6e-06	440	ASV005_Dry
rs12418991	A	G	-0.5841	0.928409	0.0353651	0.12	Phenoage acceleration	11	131373390	0.124	2.5e-06	440	ASV005_Dry
rs12492852	T	C	-0.2985	0.5375	0.0208952	0.92	Phenoage acceleration	3	126859626	0.065	4.33e-06	440	ASV005_Dry
rs12549348	T	C	0.4069	0.794318	0.0283717	0.04	Phenoage acceleration	8	118812613	0.0841	1.32e-06	440	ASV005_Dry
rs12589299	A	G	0.5952	0.911364	0.0399073	0.93	Phenoage acceleration	14	69956906	0.1126	1.24e-07	440	ASV005_Dry
rs12672776	T	C	0.7768	0.9375	0.0387121	0.77	Phenoage acceleration	7	100653451	0.1395	2.55e-08	440	ASV005_Dry
rs12701077	A	T	0.4575	0.745455	0.0241513	0.4	Phenoage acceleration	7	31405226	0.0755	1.38e-09	440	ASV005_Dry
rs12809105	T	C	0.3359	0.528409	0.0209	0.12	Phenoage acceleration	12	14309666	0.073	4.13e-06	440	ASV005_Dry
rs13082455	T	G	-0.3305	0.643182	0.0211025	0.88	Phenoage acceleration	3	148618975	0.0705	2.8e-06	440	ASV005_Dry
rs13134519	T	C	-0.3416	0.670455	0.021563	0.56	Phenoage acceleration	4	177969697	0.0718	1.95e-06	440	ASV005_Dry
rs13193250	T	C	-0.3529	0.717045	0.0237782	0.09	Phenoage acceleration	6	3470613	0.0744	2.1e-06	440	ASV005_Dry
rs13267387	T	C	-0.5277	0.876136	0.0314746	0.64	Phenoage acceleration	8	8542718	0.1001	1.36e-07	440	ASV005_Dry
rs13280280	T	C	-0.428	0.842045	0.0289639	0.84	Phenoage acceleration	8	39701307	0.0871	8.94e-07	440	ASV005_Dry
rs13280933	A	G	-0.3587	0.693182	0.0222579	0.38	Phenoage acceleration	8	60308317	0.0747	1.59e-06	440	ASV005_Dry
rs1339844	A	G	-0.3417	0.731818	0.0241698	0.06	Phenoage acceleration	10	84866669	0.0736	3.42e-06	440	ASV005_Dry
rs1543478	A	G	0.4496	0.786364	0.0244651	0.34	Phenoage acceleration	14	35898062	0.0874	2.65e-07	440	ASV005_Dry
rs1558679	T	C	-0.4123	0.827273	0.0264388	0.032	Phenoage acceleration	16	54535073	0.0894	4.01e-06	440	ASV005_Dry
rs1590353	T	C	-0.4453	0.843182	0.0283412	0.8	Phenoage acceleration	13	95063631	0.0936	1.98e-06	440	ASV005_Dry
rs17060497	T	C	-0.3983	0.793182	0.0257826	0.13	Phenoage acceleration	9	77411390	0.081	8.78e-07	440	ASV005_Dry
rs17338700	T	C	0.4479	0.859091	0.029825	0.5	Phenoage acceleration	2	33988173	0.0962	3.26e-06	440	ASV005_Dry
rs17469460	A	G	-0.4879	0.857955	0.0306232	0.15	Phenoage acceleration	3	107225278	0.0975	5.68e-07	440	ASV005_Dry
rs17601051	A	G	-0.5688	0.9125	0.0395408	0.28	Phenoage acceleration	8	136476759	0.1169	1.15e-06	440	ASV005_Dry
rs1786648	A	G	0.3177	0.489773	0.0207087	0.021	Phenoage acceleration	18	24462611	0.0624	3.57e-07	440	ASV005_Dry
rs1929842	C	G	-0.3733	0.735227	0.0249084	0.084	Phenoage acceleration	9	107633623	0.0743	4.99e-07	440	ASV005_Dry
rs2010828	T	C	0.5144	0.8875	0.031124	0.87	Phenoage acceleration	1	154314225	0.101	3.5e-07	440	ASV005_Dry
rs2240678	T	C	-0.4696	0.893182	0.0353577	0.78	Phenoage acceleration	19	5041178	0.0995	2.38e-06	440	ASV005_Dry
rs226826	A	G	0.3512	0.55	0.0209106	0.63	Phenoage acceleration	20	46854482	0.0712	8.11e-07	440	ASV005_Dry
rs2275580	T	C	-0.3886	0.615909	0.0210671	0.12	Phenoage acceleration	10	99125949	0.0668	6.04e-09	440	ASV005_Dry
rs234587	T	C	-0.317	0.617045	0.02107	0.43	Phenoage acceleration	14	97089607	0.0676	2.74e-06	440	ASV005_Dry
rs2388392	T	C	-0.5649	0.918182	0.0348369	0.6	Phenoage acceleration	10	2674678	0.122	3.62e-06	440	ASV005_Dry
rs258336	T	G	-0.3188	0.513636	0.0207358	0.00087	Phenoage acceleration	16	89720831	0.0668	1.79e-06	440	ASV005_Dry
rs273958	T	C	0.3184	0.598864	0.0210441	0.91	Phenoage acceleration	7	137599375	0.0695	4.66e-06	440	ASV005_Dry
rs2796231	T	C	-0.6516	0.930682	0.0409793	1	Phenoage acceleration	1	207998361	0.1294	4.78e-07	440	ASV005_Dry
rs28408301	A	G	0.4101	0.845455	0.030458	0.25	Phenoage acceleration	15	52512557	0.0877	2.95e-06	440	ASV005_Dry
rs2851622	C	G	0.3963	0.782955	0.0263575	0.92	Phenoage acceleration	11	97709153	0.0768	2.46e-07	440	ASV005_Dry
rs286727	A	G	-0.3994	0.768182	0.0247365	0.92	Phenoage acceleration	5	105139420	0.0755	1.2e-07	440	ASV005_Dry
rs2916154	T	C	-0.3018	0.639773	0.0227927	0.43	Phenoage acceleration	17	65492574	0.0652	3.7e-06	440	ASV005_Dry
rs308206	T	C	-0.3265	0.5375	0.020913	0.43	Phenoage acceleration	5	93732334	0.0665	9.25e-07	440	ASV005_Dry
rs3093000	T	C	-0.3254	0.670455	0.022321	0.42	Phenoage acceleration	6	167554197	0.07	3.34e-06	440	ASV005_Dry
rs34373811	T	G	-0.4034	0.746591	0.0242386	0.8	Phenoage acceleration	9	1784713	0.0748	6.9e-08	440	ASV005_Dry
rs3990403	T	C	-0.4359	0.847727	0.0284487	0.077	Phenoage acceleration	8	38000267	0.0893	1.05e-06	440	ASV005_Dry
rs4084217	A	G	0.3759	0.577273	0.0208045	0.26	Phenoage acceleration	6	148180666	0.0625	1.76e-09	440	ASV005_Dry
rs4147518	A	G	0.3197	0.577273	0.0206821	0.44	Phenoage acceleration	8	118430049	0.0692	3.84e-06	440	ASV005_Dry
rs4238164	A	C	-0.3874	0.764773	0.0248402	0.56	Phenoage acceleration	13	23794884	0.0833	3.31e-06	440	ASV005_Dry
rs4611134	T	C	0.343	0.552273	0.0207149	0.9	Phenoage acceleration	10	133471652	0.0675	3.81e-07	440	ASV005_Dry
rs4750255	T	C	0.3387	0.653409	0.0227387	0.23	Phenoage acceleration	10	12794322	0.0717	2.29e-06	440	ASV005_Dry
rs4972492	T	C	-0.4902	0.871591	0.0302313	0.77	Phenoage acceleration	2	176746115	0.1017	1.43e-06	440	ASV005_Dry
rs5012853	A	G	0.4968	0.868182	0.0286468	0.069	Phenoage acceleration	14	90282060	0.0965	2.64e-07	440	ASV005_Dry
rs508618	A	G	-0.403	0.825	0.0259653	0.6	Phenoage acceleration	1	231532312	0.0856	2.51e-06	440	ASV005_Dry
rs55699201	T	C	0.6404	0.938636	0.0437916	0.21	Phenoage acceleration	5	53436442	0.1391	4.15e-06	440	ASV005_Dry
rs55811125	T	C	0.3223	0.618182	0.0213928	0.86	Phenoage acceleration	9	76967000	0.0668	1.38e-06	440	ASV005_Dry
rs55829197	T	G	0.5296	0.892045	0.0348107	0.25	Phenoage acceleration	6	62386090	0.1101	1.52e-06	440	ASV005_Dry
rs55877982	T	G	0.3975	0.778409	0.0240784	0.057	Phenoage acceleration	4	132832700	0.0833	1.82e-06	440	ASV005_Dry
rs574112	A	G	0.524	0.888636	0.0350707	0.17	Phenoage acceleration	10	739162	0.1036	4.27e-07	440	ASV005_Dry
rs589835	A	G	0.3543	0.773864	0.026882	0.42	Phenoage acceleration	18	60160327	0.0776	4.9e-06	440	ASV005_Dry
rs59028650	A	G	-0.7638	0.944318	0.0336322	0.68	Phenoage acceleration	9	2143618	0.1471	2.09e-07	440	ASV005_Dry
rs59776826	T	C	-0.4686	0.8625	0.0278005	0.24	Phenoage acceleration	3	13826885	0.0956	9.37e-07	440	ASV005_Dry
rs6069670	T	G	-0.3775	0.775	0.0267856	0.71	Phenoage acceleration	20	54814658	0.0818	3.9e-06	440	ASV005_Dry
rs62334149	A	G	0.4544	0.863636	0.0284793	0.78	Phenoage acceleration	4	169351140	0.0933	1.1e-06	440	ASV005_Dry
rs6449307	A	G	0.3195	0.5875	0.0209937	0.7	Phenoage acceleration	4	17522511	0.0651	9.4e-07	440	ASV005_Dry
rs6460810	A	G	-0.3555	0.627273	0.0225688	0.69	Phenoage acceleration	7	11390414	0.0683	1.92e-07	440	ASV005_Dry
rs6534109	T	C	-0.507	0.806818	0.0279725	0.79	Phenoage acceleration	4	119793273	0.0829	9.6e-10	440	ASV005_Dry
rs6695420	A	G	-0.6848	0.946591	0.0471259	0.17	Phenoage acceleration	1	99743634	0.1406	1.11e-06	440	ASV005_Dry
rs6761039	T	C	0.5761	0.920455	0.0370591	0.31	Phenoage acceleration	2	67075367	0.1231	2.85e-06	440	ASV005_Dry
rs6785758	A	G	-0.4166	0.814773	0.027151	0.68	Phenoage acceleration	3	73000499	0.0861	1.31e-06	440	ASV005_Dry
rs6844434	A	C	0.3145	0.55	0.0208336	0.062	Phenoage acceleration	4	139727944	0.0658	1.78e-06	440	ASV005_Dry
rs6850676	T	C	0.5525	0.904545	0.033437	0.75	Phenoage acceleration	4	157433902	0.1167	2.19e-06	440	ASV005_Dry
rs7101497	T	C	-0.3769	0.769318	0.0241868	0.78	Phenoage acceleration	11	108266855	0.0783	1.48e-06	440	ASV005_Dry
rs7181618	A	G	-0.3675	0.711364	0.0226838	0.16	Phenoage acceleration	15	42328756	0.0722	3.63e-07	440	ASV005_Dry
rs7196947	T	C	0.3796	0.639773	0.0218745	1	Phenoage acceleration	16	8689582	0.0665	1.16e-08	440	ASV005_Dry
rs7239759	T	C	0.3144	0.542045	0.0207123	0.59	Phenoage acceleration	18	57044710	0.0645	1.1e-06	440	ASV005_Dry
rs7273113	T	C	-0.4112	0.782955	0.02539	0.89	Phenoage acceleration	20	16965218	0.0799	2.64e-07	440	ASV005_Dry
rs72750248	A	G	0.3326	0.645455	0.021412	0.67	Phenoage acceleration	9	118717431	0.0699	1.97e-06	440	ASV005_Dry
rs72788666	A	G	-0.7191	0.943182	0.0460014	0.78	Phenoage acceleration	16	76721860	0.1463	8.86e-07	440	ASV005_Dry
rs72822447	A	G	-0.5823	0.927273	0.0343457	0.95	Phenoage acceleration	5	164295113	0.1232	2.26e-06	440	ASV005_Dry
rs72894256	A	G	0.7657	0.940909	0.0444108	0.25	Phenoage acceleration	18	36995706	0.1432	8.97e-08	440	ASV005_Dry
rs72936465	A	G	-0.6788	0.944318	0.045448	0.78	Phenoage acceleration	18	9487799	0.1477	4.34e-06	440	ASV005_Dry
rs7295891	T	C	0.4886	0.843182	0.0280121	0.14	Phenoage acceleration	12	28082890	0.096	3.57e-07	440	ASV005_Dry
rs73026084	T	G	0.4376	0.834091	0.0282676	0.39	Phenoage acceleration	2	168440669	0.0923	2.14e-06	440	ASV005_Dry
rs73139785	A	G	0.371	0.776136	0.0266008	0.83	Phenoage acceleration	7	77629598	0.0775	1.67e-06	440	ASV005_Dry
rs73165646	A	G	0.536	0.892045	0.0331244	0.025	Phenoage acceleration	12	130622989	0.1085	7.73e-07	440	ASV005_Dry
rs73177165	A	G	-0.3907	0.790909	0.0251723	0.61	Phenoage acceleration	7	83298027	0.0827	2.33e-06	440	ASV005_Dry
rs7318504	A	C	0.4065	0.7875	0.0251419	0.73	Phenoage acceleration	13	103641310	0.0795	3.2e-07	440	ASV005_Dry
rs733251	T	C	-0.3621	0.770455	0.0256108	0.31	Phenoage acceleration	5	57431464	0.0769	2.49e-06	440	ASV005_Dry
rs74024091	A	G	-0.4376	0.828409	0.029604	0.33	Phenoage acceleration	15	76443964	0.0909	1.48e-06	440	ASV005_Dry
rs7477765	T	C	-0.3164	0.536364	0.0208088	0.48	Phenoage acceleration	10	64591744	0.0675	2.73e-06	440	ASV005_Dry
rs75482725	A	T	0.641	0.939773	0.03575	0.21	Phenoage acceleration	17	75901285	0.1371	2.95e-06	440	ASV005_Dry
rs75564432	T	C	0.4649	0.8625	0.0298863	0.9	Phenoage acceleration	15	93832547	0.0912	3.44e-07	440	ASV005_Dry
rs77226087	A	G	-0.4984	0.898864	0.0403395	0.42	Phenoage acceleration	8	20739650	0.1046	1.91e-06	440	ASV005_Dry
rs7728739	T	C	0.4403	0.765909	0.0236428	0.16	Phenoage acceleration	5	147509727	0.0769	1.03e-08	440	ASV005_Dry
rs7874485	A	G	0.3605	0.725	0.0229562	0.66	Phenoage acceleration	9	88829796	0.0722	5.91e-07	440	ASV005_Dry
rs78802615	A	G	0.667	0.936364	0.0405114	0.49	Phenoage acceleration	3	80738930	0.1339	6.34e-07	440	ASV005_Dry
rs790590	C	G	-0.3803	0.780682	0.0241161	0.94	Phenoage acceleration	6	91090005	0.079	1.5e-06	440	ASV005_Dry
rs79125257	A	C	0.6425	0.940909	0.0419876	0.48	Phenoage acceleration	14	23956879	0.1384	3.44e-06	440	ASV005_Dry
rs7945067	T	C	-0.3256	0.7125	0.0236191	0.11	Phenoage acceleration	11	119678445	0.071	4.46e-06	440	ASV005_Dry
rs79606156	T	C	-0.685	0.943182	0.0411423	0.035	Phenoage acceleration	5	79401509	0.1402	1.04e-06	440	ASV005_Dry
rs79713873	A	G	0.7611	0.927273	0.0402538	0.7	Phenoage acceleration	3	119231627	0.1304	5.26e-09	440	ASV005_Dry
rs797179	A	G	0.4236	0.817045	0.0267549	0.81	Phenoage acceleration	12	10895357	0.0896	2.27e-06	440	ASV005_Dry
rs79778624	A	G	0.6268	0.9375	0.0395924	0.74	Phenoage acceleration	3	61063868	0.1302	1.48e-06	440	ASV005_Dry
rs80315778	A	G	0.4763	0.85	0.0314314	0.59	Phenoage acceleration	11	11767584	0.0934	3.42e-07	440	ASV005_Dry
rs818451	T	G	-0.3913	0.652273	0.0225088	0.79	Phenoage acceleration	6	152924673	0.07	2.24e-08	440	ASV005_Dry
rs849266	A	G	-0.6239	0.932955	0.0435256	0.11	Phenoage acceleration	2	206275060	0.1268	8.66e-07	440	ASV005_Dry
rs857635	T	C	0.3074	0.534091	0.0206267	0.26	Phenoage acceleration	1	168833537	0.0655	2.73e-06	440	ASV005_Dry
rs884587	T	C	-0.3701	0.7125	0.02258	0.12	Phenoage acceleration	10	112374302	0.0741	5.96e-07	440	ASV005_Dry
rs9282766	T	C	-0.5508	0.902273	0.0349831	0.96	Phenoage acceleration	2	227655348	0.1108	6.71e-07	440	ASV005_Dry
rs9438880	A	G	-0.4096	0.843182	0.0266084	0.15	Phenoage acceleration	1	25322574	0.0879	3.18e-06	440	ASV005_Dry
rs9490232	T	C	0.3748	0.5625	0.0208429	0.51	Phenoage acceleration	6	121721586	0.0663	1.6e-08	440	ASV005_Dry
rs9523933	A	G	-0.3061	0.6	0.020852	0.29	Phenoage acceleration	13	93791169	0.0649	2.36e-06	440	ASV005_Dry
rs9559946	A	C	0.4509	0.852273	0.0288603	0.9	Phenoage acceleration	13	111700106	0.0957	2.44e-06	440	ASV005_Dry
rs9891789	A	G	0.3299	0.680682	0.0223612	0.63	Phenoage acceleration	17	55352682	0.0718	4.29e-06	440	ASV005_Dry
rs9952646	A	G	-0.4426	0.809091	0.0276045	0.99	Phenoage acceleration	18	75341427	0.0839	1.31e-07	440	ASV005_Dry
rs10019089	C	G	0.4653	0.802281	0.0270466	0.36	Phenoage acceleration	4	183919097	0.0995	2.92e-06	263	ASV042_Dry
rs1003205	T	C	0.4695	0.756654	0.0237819	0.45	Phenoage acceleration	14	87313907	0.0957	9.18e-07	263	ASV042_Dry
rs10094763	T	G	-0.4853	0.711027	0.0223262	0.65	Phenoage acceleration	8	127410572	0.0911	1e-07	263	ASV042_Dry
rs10108173	A	G	0.4731	0.519011	0.0207408	0.047	Phenoage acceleration	8	25606163	0.0831	1.24e-08	263	ASV042_Dry
rs1013461	A	T	-0.5679	0.88403	0.0318065	0.95	Phenoage acceleration	14	34005409	0.1229	3.84e-06	263	ASV042_Dry
rs10435366	T	C	0.431	0.678707	0.0223078	0.29	Phenoage acceleration	7	112016581	0.0921	2.9e-06	263	ASV042_Dry
rs10765037	A	G	-0.416	0.673004	0.0231887	0.27	Phenoage acceleration	10	132932470	0.0902	3.93e-06	263	ASV042_Dry
rs10818440	T	C	0.5181	0.847909	0.0320661	0.25	Phenoage acceleration	9	123113658	0.1102	2.56e-06	263	ASV042_Dry
rs10830680	T	G	-0.5203	0.834601	0.0272978	0.076	Phenoage acceleration	11	90969158	0.1114	3.03e-06	263	ASV042_Dry
rs10942077	T	C	-0.5076	0.815589	0.0259892	0.26	Phenoage acceleration	5	24890941	0.1108	4.62e-06	263	ASV042_Dry
rs11047421	T	C	0.4811	0.781369	0.0244962	0.49	Phenoage acceleration	12	24559040	0.1028	2.85e-06	263	ASV042_Dry
rs11066408	C	G	-0.591	0.855513	0.0297722	0.39	Phenoage acceleration	12	113207311	0.1118	1.26e-07	263	ASV042_Dry
rs11066505	A	G	0.4165	0.509506	0.0207348	0.17	Phenoage acceleration	12	109844432	0.0835	6.04e-07	263	ASV042_Dry
rs11074239	A	G	0.5357	0.76616	0.0227105	0.74	Phenoage acceleration	15	94458150	0.1028	1.87e-07	263	ASV042_Dry
rs11117608	A	G	-0.4926	0.718631	0.0226177	0.27	Phenoage acceleration	1	216701242	0.0854	8.07e-09	263	ASV042_Dry
rs11224045	A	G	-0.6309	0.880228	0.0340734	0.96	Phenoage acceleration	11	134734458	0.133	2.09e-06	263	ASV042_Dry
rs11242909	T	C	0.4367	0.735741	0.0246355	0.95	Phenoage acceleration	6	477065	0.0904	1.38e-06	263	ASV042_Dry
rs112529243	T	C	-0.6598	0.863118	0.0291641	0.55	Phenoage acceleration	14	95176118	0.1292	3.24e-07	263	ASV042_Dry
rs113717146	A	T	0.7322	0.882129	0.0296403	0.15	Phenoage acceleration	2	19380708	0.1261	6.41e-09	263	ASV042_Dry
rs11582386	T	C	-0.7109	0.891635	0.0300754	0.27	Phenoage acceleration	1	179231878	0.1296	4.09e-08	263	ASV042_Dry
rs11599350	A	G	0.4422	0.768061	0.0261174	0.93	Phenoage acceleration	10	77036594	0.0963	4.44e-06	263	ASV042_Dry
rs11641649	T	C	0.4368	0.585551	0.0211277	0.28	Phenoage acceleration	16	15867564	0.0843	2.19e-07	263	ASV042_Dry
rs11670740	A	G	-0.4765	0.773764	0.0249064	0.39	Phenoage acceleration	19	11254632	0.097	8.93e-07	263	ASV042_Dry
rs11696361	T	C	0.4244	0.663498	0.0219702	0.045	Phenoage acceleration	20	45490560	0.0898	2.29e-06	263	ASV042_Dry
rs11701534	T	C	-0.5284	0.802281	0.0293608	0.49	Phenoage acceleration	21	32970274	0.1078	9.42e-07	263	ASV042_Dry
rs11854068	A	G	0.8524	0.941065	0.0456224	0.15	Phenoage acceleration	15	26354419	0.1595	9.08e-08	263	ASV042_Dry
rs1219571	A	G	-0.3977	0.515209	0.0206342	0.14	Phenoage acceleration	10	36521163	0.0808	8.43e-07	263	ASV042_Dry
rs12196501	T	G	-0.6304	0.819392	0.0273658	0.9	Phenoage acceleration	6	91590301	0.1123	1.98e-08	263	ASV042_Dry
rs12407757	A	G	-0.4013	0.697719	0.0215554	0.51	Phenoage acceleration	1	147104814	0.0874	4.34e-06	263	ASV042_Dry
rs12508492	T	C	-0.8857	0.93346	0.0449215	0.24	Phenoage acceleration	4	112696927	0.1612	3.95e-08	263	ASV042_Dry
rs12513987	T	C	-0.4388	0.610266	0.0213883	0.22	Phenoage acceleration	5	163334786	0.0866	3.98e-07	263	ASV042_Dry
rs12571587	T	C	-0.427	0.501901	0.0206956	0.19	Phenoage acceleration	10	116415598	0.0809	1.32e-07	263	ASV042_Dry
rs12589512	C	G	0.5271	0.834601	0.0307423	0.074	Phenoage acceleration	14	71100831	0.1129	3.04e-06	263	ASV042_Dry
rs12615625	A	G	-0.3859	0.553232	0.0206636	0.33	Phenoage acceleration	2	75549884	0.0809	1.86e-06	263	ASV042_Dry
rs12635946	T	C	0.434	0.61597	0.0217039	0.14	Phenoage acceleration	3	112916918	0.0845	2.84e-07	263	ASV042_Dry
rs12655049	T	C	-0.4372	0.764259	0.0251455	0.44	Phenoage acceleration	5	40965514	0.095	4.23e-06	263	ASV042_Dry
rs12745997	A	C	0.3831	0.606464	0.0209151	0.13	Phenoage acceleration	1	169218340	0.0829	3.79e-06	263	ASV042_Dry
rs12950848	A	G	-0.4443	0.688213	0.023492	0.76	Phenoage acceleration	17	12999427	0.087	3.3e-07	263	ASV042_Dry
rs13298654	T	C	-0.4535	0.619772	0.0212876	0.32	Phenoage acceleration	9	127041643	0.0859	1.28e-07	263	ASV042_Dry
rs1394670	A	G	0.549	0.768061	0.0236424	0.65	Phenoage acceleration	5	7353540	0.0953	8.34e-09	263	ASV042_Dry
rs139855233	T	G	-0.7842	0.931559	0.0461433	0.081	Phenoage acceleration	5	65672235	0.1615	1.21e-06	263	ASV042_Dry
rs1439432	A	G	0.5397	0.762357	0.0232801	0.43	Phenoage acceleration	18	1839387	0.0928	6.03e-09	263	ASV042_Dry
rs1533777	T	C	0.4329	0.711027	0.0221428	0.95	Phenoage acceleration	1	233479355	0.0932	3.41e-06	263	ASV042_Dry
rs1535625	A	G	-0.5739	0.815589	0.0272311	0.81	Phenoage acceleration	9	7132826	0.1062	6.55e-08	263	ASV042_Dry
rs1562121	A	G	0.6449	0.880228	0.0318232	0.76	Phenoage acceleration	13	43777114	0.1274	4.19e-07	263	ASV042_Dry
rs1622912	T	C	-0.4098	0.545627	0.0208441	0.96	Phenoage acceleration	12	127931111	0.0853	1.56e-06	263	ASV042_Dry
rs1700369	T	C	0.8796	0.946768	0.0483181	0.37	Phenoage acceleration	12	127842233	0.1918	4.51e-06	263	ASV042_Dry
rs17057865	A	G	0.8941	0.93346	0.0434065	0.17	Phenoage acceleration	6	130090404	0.1726	2.22e-07	263	ASV042_Dry
rs17116975	A	G	0.8988	0.923954	0.0491841	0.22	Phenoage acceleration	8	13510884	0.1571	1.06e-08	263	ASV042_Dry
rs17119689	A	G	0.6462	0.885932	0.0408673	0.58	Phenoage acceleration	14	48580055	0.1244	2.05e-07	263	ASV042_Dry
rs17171742	A	G	-0.6338	0.885932	0.0313437	0.005	Phenoage acceleration	7	35755836	0.138	4.34e-06	263	ASV042_Dry
rs17675734	A	C	-0.5428	0.804183	0.0259876	0.5	Phenoage acceleration	2	148379965	0.1017	9.35e-08	263	ASV042_Dry
rs17733801	T	C	0.8486	0.948669	0.0408439	0.057	Phenoage acceleration	5	56359567	0.1806	2.6e-06	263	ASV042_Dry
rs1789004	A	G	-0.3914	0.612167	0.0209057	0.52	Phenoage acceleration	11	56635769	0.0812	1.44e-06	263	ASV042_Dry
rs1917155	T	C	-0.4727	0.484791	0.0207239	0.58	Phenoage acceleration	10	87539487	0.0848	2.5e-08	263	ASV042_Dry
rs1980095	A	G	-0.8302	0.939163	0.036656	0.11	Phenoage acceleration	4	57761832	0.1686	8.53e-07	263	ASV042_Dry
rs1994354	T	C	-0.6873	0.89924	0.0383674	0.11	Phenoage acceleration	5	177020966	0.1402	9.54e-07	263	ASV042_Dry
rs2039969	A	T	0.6064	0.840304	0.0277106	0.53	Phenoage acceleration	20	1990641	0.1199	4.27e-07	263	ASV042_Dry
rs2099573	A	G	0.4669	0.591255	0.021004	0.9	Phenoage acceleration	8	57440366	0.0861	5.89e-08	263	ASV042_Dry
rs211805	T	C	-0.3957	0.60076	0.0213526	0.48	Phenoage acceleration	7	110091388	0.0846	2.92e-06	263	ASV042_Dry
rs2170269	T	C	-0.8017	0.93346	0.0428186	0.17	Phenoage acceleration	18	49325895	0.1745	4.35e-06	263	ASV042_Dry
rs2216821	A	T	0.485	0.743346	0.02417	0.8	Phenoage acceleration	2	31115246	0.0932	1.97e-07	263	ASV042_Dry
rs2458663	A	T	0.4342	0.63308	0.0212618	0.2	Phenoage acceleration	10	61623888	0.0829	1.62e-07	263	ASV042_Dry
rs2567503	T	C	-0.5393	0.81749	0.0280635	0.1	Phenoage acceleration	17	70713365	0.1069	4.55e-07	263	ASV042_Dry
rs2609624	A	G	0.647	0.859316	0.028459	0.97	Phenoage acceleration	8	34177533	0.1235	1.61e-07	263	ASV042_Dry
rs2656610	T	C	-0.5217	0.739544	0.0229629	0.54	Phenoage acceleration	16	79078185	0.0927	1.83e-08	263	ASV042_Dry
rs271668	T	C	-0.42	0.720532	0.022712	0.34	Phenoage acceleration	17	47974073	0.0897	2.8e-06	263	ASV042_Dry
rs2744678	A	G	-0.5677	0.840304	0.0286988	0.83	Phenoage acceleration	1	14152217	0.1113	3.4e-07	263	ASV042_Dry
rs2798748	T	G	0.4269	0.659696	0.0218115	0.69	Phenoage acceleration	9	15333788	0.0928	4.27e-06	263	ASV042_Dry
rs2830596	A	G	-0.3875	0.511407	0.0209453	0.81	Phenoage acceleration	21	28355042	0.083	3.07e-06	263	ASV042_Dry
rs28425177	A	G	0.6485	0.904943	0.0336428	0.055	Phenoage acceleration	8	139940827	0.1347	1.48e-06	263	ASV042_Dry
rs28444790	T	C	0.8059	0.935361	0.0421398	0.99	Phenoage acceleration	4	84198681	0.1703	2.23e-06	263	ASV042_Dry
rs289999	T	C	0.4321	0.627376	0.022215	0.79	Phenoage acceleration	7	25564438	0.0923	2.87e-06	263	ASV042_Dry
rs2930831	A	T	-0.4635	0.65019	0.0220049	0.3	Phenoage acceleration	5	96858397	0.0876	1.23e-07	263	ASV042_Dry
rs2935769	T	C	-0.4744	0.785171	0.0259557	0.85	Phenoage acceleration	8	109655737	0.0963	8.47e-07	263	ASV042_Dry
rs3012492	A	G	-0.6189	0.840304	0.0308149	0.37	Phenoage acceleration	10	17025685	0.1055	4.43e-09	263	ASV042_Dry
rs3101479	A	G	0.4285	0.572243	0.0210828	0.56	Phenoage acceleration	1	244471454	0.0895	1.7e-06	263	ASV042_Dry
rs34291415	A	G	-0.4181	0.688213	0.0219273	0.74	Phenoage acceleration	17	10957463	0.0899	3.29e-06	263	ASV042_Dry
rs34336263	T	C	-0.441	0.577947	0.021159	0.62	Phenoage acceleration	7	96577989	0.09	9.67e-07	263	ASV042_Dry
rs34464091	T	G	-0.7271	0.889734	0.0328006	0.63	Phenoage acceleration	17	34269842	0.1349	7.04e-08	263	ASV042_Dry
rs35091678	T	C	-0.514	0.846008	0.0279663	0.58	Phenoage acceleration	13	107029254	0.1112	3.83e-06	263	ASV042_Dry
rs35493316	A	T	0.6187	0.885932	0.0334498	0.52	Phenoage acceleration	15	33881795	0.1355	4.97e-06	263	ASV042_Dry
rs35761484	C	G	0.7357	0.927757	0.0394197	0.62	Phenoage acceleration	11	122771872	0.1501	9.49e-07	263	ASV042_Dry
rs362270	T	G	0.4226	0.712928	0.0227891	0.021	Phenoage acceleration	4	3236135	0.0873	1.3e-06	263	ASV042_Dry
rs3814212	A	G	-0.4234	0.564639	0.0209799	0.75	Phenoage acceleration	10	85974381	0.0809	1.65e-07	263	ASV042_Dry
rs3850110	A	G	-0.5216	0.802281	0.026458	0.64	Phenoage acceleration	16	78179754	0.1048	6.5e-07	263	ASV042_Dry
rs41420544	T	C	0.6706	0.889734	0.0321688	0.48	Phenoage acceleration	3	126576365	0.1363	8.61e-07	263	ASV042_Dry
rs4146580	T	C	-0.402	0.511407	0.0210106	0.24	Phenoage acceleration	2	164645126	0.0814	7.89e-07	263	ASV042_Dry
rs4368707	A	C	-0.4613	0.787072	0.0243196	0.84	Phenoage acceleration	5	83232813	0.0996	3.61e-06	263	ASV042_Dry
rs4396382	T	G	-0.5578	0.815589	0.0260277	0.84	Phenoage acceleration	13	29511558	0.113	7.94e-07	263	ASV042_Dry
rs4453027	T	G	-0.4172	0.541825	0.0211063	0.53	Phenoage acceleration	1	41453453	0.0767	5.37e-08	263	ASV042_Dry
rs4461072	C	G	-0.5133	0.828897	0.0295579	0.4	Phenoage acceleration	16	90077661	0.1007	3.48e-07	263	ASV042_Dry
rs4470102	A	G	-0.5239	0.834601	0.0260004	0.12	Phenoage acceleration	15	94125796	0.1145	4.78e-06	263	ASV042_Dry
rs4622647	A	G	-0.5008	0.821293	0.0288934	0.81	Phenoage acceleration	2	212411610	0.107	2.89e-06	263	ASV042_Dry
rs4684723	A	G	0.6365	0.857414	0.0277817	0.26	Phenoage acceleration	3	10653913	0.1209	1.41e-07	263	ASV042_Dry
rs4731822	T	C	0.4325	0.663498	0.0222441	0.6	Phenoage acceleration	7	131537310	0.0928	3.14e-06	263	ASV042_Dry
rs476375	A	G	-0.4139	0.557034	0.0209049	0.67	Phenoage acceleration	6	125438073	0.0865	1.72e-06	263	ASV042_Dry
rs4848097	A	G	0.5109	0.806084	0.0245043	0.61	Phenoage acceleration	2	121417876	0.1078	2.16e-06	263	ASV042_Dry
rs4857764	T	C	0.5102	0.568441	0.0212855	0.17	Phenoage acceleration	3	178008903	0.085	1.92e-09	263	ASV042_Dry
rs4901441	T	C	0.461	0.743346	0.0234092	0.14	Phenoage acceleration	14	54202883	0.0947	1.12e-06	263	ASV042_Dry
rs4911466	T	C	-0.8038	0.927757	0.0349238	0.35	Phenoage acceleration	20	33690010	0.1576	3.37e-07	263	ASV042_Dry
rs4962043	A	G	0.4245	0.593156	0.0209	0.00061	Phenoage acceleration	9	136177993	0.0898	2.27e-06	263	ASV042_Dry
rs531811	T	C	-0.409	0.612167	0.02143	0.26	Phenoage acceleration	18	56968207	0.0813	4.82e-07	263	ASV042_Dry
rs542546	C	G	0.4678	0.750951	0.0235468	0.93	Phenoage acceleration	9	134174457	0.1014	3.93e-06	263	ASV042_Dry
rs544466	A	G	-0.4193	0.652091	0.0215337	0.84	Phenoage acceleration	1	160714563	0.0909	3.94e-06	263	ASV042_Dry
rs55694847	T	G	-0.4143	0.585551	0.0210904	0.62	Phenoage acceleration	17	64825091	0.087	1.9e-06	263	ASV042_Dry
rs55917648	T	C	-0.4613	0.657795	0.0226232	0.13	Phenoage acceleration	18	70961755	0.0953	1.29e-06	263	ASV042_Dry
rs56384715	A	T	-0.5216	0.815589	0.0296608	0.29	Phenoage acceleration	1	81869309	0.1122	3.35e-06	263	ASV042_Dry
rs57835569	A	G	-0.5308	0.825095	0.0270529	0.93	Phenoage acceleration	9	92759711	0.1132	2.75e-06	263	ASV042_Dry
rs589258	T	C	-0.48	0.71673	0.02208	0.0096	Phenoage acceleration	13	94807356	0.0983	1.05e-06	263	ASV042_Dry
rs6101054	A	T	0.8733	0.939163	0.0413267	0.45	Phenoage acceleration	20	59334145	0.1804	1.29e-06	263	ASV042_Dry
rs61772956	A	G	0.4553	0.745247	0.0239431	0.9	Phenoage acceleration	1	24562694	0.0969	2.6e-06	263	ASV042_Dry
rs61937568	C	G	0.7392	0.914449	0.035257	0.6	Phenoage acceleration	12	57510785	0.1572	2.59e-06	263	ASV042_Dry
rs62116347	T	C	0.9297	0.923954	0.0403692	0.039	Phenoage acceleration	19	16339030	0.1618	9.17e-09	263	ASV042_Dry
rs62245802	A	T	-0.6906	0.859316	0.0306992	0.13	Phenoage acceleration	3	5681509	0.1224	1.68e-08	263	ASV042_Dry
rs62441866	A	G	0.8004	0.922053	0.0356265	0.96	Phenoage acceleration	6	160882589	0.1528	1.63e-07	263	ASV042_Dry
rs62445633	A	G	-0.7079	0.903042	0.039063	0.46	Phenoage acceleration	6	87055664	0.1494	2.14e-06	263	ASV042_Dry
rs6458858	T	C	0.441	0.705323	0.0220466	0.43	Phenoage acceleration	6	52578984	0.0923	1.79e-06	263	ASV042_Dry
rs6736682	C	G	0.5073	0.81749	0.0260207	0.43	Phenoage acceleration	2	184076365	0.1037	9.97e-07	263	ASV042_Dry
rs6738418	T	C	0.5637	0.851711	0.0283086	0.11	Phenoage acceleration	2	114121700	0.1133	6.56e-07	263	ASV042_Dry
rs687144	A	G	-0.6327	0.904943	0.0366142	0.0099	Phenoage acceleration	6	42310196	0.138	4.52e-06	263	ASV042_Dry
rs6923804	A	G	0.4623	0.619772	0.0215074	0.066	Phenoage acceleration	6	143282725	0.0883	1.63e-07	263	ASV042_Dry
rs7014145	T	C	0.6351	0.89924	0.0334965	0.25	Phenoage acceleration	8	4689710	0.1319	1.48e-06	263	ASV042_Dry
rs7099615	A	G	0.4184	0.538023	0.0207716	0.21	Phenoage acceleration	10	122288742	0.0863	1.25e-06	263	ASV042_Dry
rs7113165	A	C	-0.4347	0.524715	0.0207527	0.48	Phenoage acceleration	11	32270236	0.0846	2.76e-07	263	ASV042_Dry
rs7135020	C	G	-0.4188	0.636882	0.0217336	0.95	Phenoage acceleration	12	71734013	0.0814	2.72e-07	263	ASV042_Dry
rs7163247	A	G	0.4923	0.479087	0.0208615	0.75	Phenoage acceleration	15	79700040	0.0981	5.15e-07	263	ASV042_Dry
rs7262021	C	G	0.4898	0.760456	0.0236874	0.59	Phenoage acceleration	20	47040275	0.0998	9.18e-07	263	ASV042_Dry
rs72717108	T	C	-0.6372	0.88403	0.0305021	0.21	Phenoage acceleration	9	72048431	0.1316	1.29e-06	263	ASV042_Dry
rs7276767	T	C	-0.4621	0.724335	0.0231085	0.92	Phenoage acceleration	21	41436601	0.0941	9.17e-07	263	ASV042_Dry
rs72803131	T	C	0.4517	0.747148	0.026256	0.0089	Phenoage acceleration	5	132629361	0.096	2.56e-06	263	ASV042_Dry
rs728479	T	C	-0.4343	0.764259	0.023261	0.61	Phenoage acceleration	5	135329749	0.0924	2.64e-06	263	ASV042_Dry
rs73032158	A	G	0.5913	0.857414	0.0314485	0.2	Phenoage acceleration	3	19430044	0.1218	1.22e-06	263	ASV042_Dry
rs73128001	T	G	0.6626	0.901141	0.0367823	0.45	Phenoage acceleration	4	44966618	0.1412	2.7e-06	263	ASV042_Dry
rs73159197	A	G	-0.8178	0.939163	0.0378428	0.35	Phenoage acceleration	22	21040925	0.1749	2.93e-06	263	ASV042_Dry
rs73415087	A	G	0.7174	0.901141	0.0291224	0.39	Phenoage acceleration	22	35879587	0.1406	3.37e-07	263	ASV042_Dry
rs73940660	T	C	-0.9943	0.944867	0.0437462	0.61	Phenoage acceleration	19	46815993	0.1862	9.3e-08	263	ASV042_Dry
rs74566205	T	C	0.7404	0.910646	0.0349637	0.89	Phenoage acceleration	1	6037608	0.1499	7.81e-07	263	ASV042_Dry
rs75800368	A	G	0.7351	0.914449	0.0371671	0.79	Phenoage acceleration	4	98398933	0.1412	1.95e-07	263	ASV042_Dry
rs761147	T	C	-0.491	0.758555	0.0225806	0.64	Phenoage acceleration	6	1716710	0.1035	2.11e-06	263	ASV042_Dry
rs7624366	T	C	0.4153	0.754753	0.0242258	0.32	Phenoage acceleration	3	174663877	0.09	3.92e-06	263	ASV042_Dry
rs7632684	A	G	-0.5899	0.855513	0.0307499	0.46	Phenoage acceleration	3	161965895	0.1174	5.07e-07	263	ASV042_Dry
rs76436705	T	G	-0.6841	0.903042	0.0351876	0.32	Phenoage acceleration	8	87974214	0.1422	1.52e-06	263	ASV042_Dry
rs7683638	A	G	0.504	0.819392	0.0277051	0.98	Phenoage acceleration	4	154008453	0.1067	2.3e-06	263	ASV042_Dry
rs76861036	A	G	0.7021	0.901141	0.0350123	0.93	Phenoage acceleration	8	103564435	0.1486	2.31e-06	263	ASV042_Dry
rs77761126	A	G	0.9104	0.942966	0.0370061	0.24	Phenoage acceleration	4	23575676	0.1851	8.74e-07	263	ASV042_Dry
rs7782251	A	G	-0.5989	0.804183	0.0269767	0.63	Phenoage acceleration	7	96714929	0.1007	2.72e-09	263	ASV042_Dry
rs7829208	A	T	0.4311	0.673004	0.0228246	0.61	Phenoage acceleration	8	104181208	0.0925	3.19e-06	263	ASV042_Dry
rs786394	A	G	-0.4437	0.730038	0.0238526	0.43	Phenoage acceleration	10	28609141	0.0904	9.27e-07	263	ASV042_Dry
rs7870363	T	C	0.4617	0.65019	0.0219475	0.49	Phenoage acceleration	9	116665572	0.092	5.25e-07	263	ASV042_Dry
rs79664434	T	C	0.6291	0.89924	0.0354923	0.11	Phenoage acceleration	4	170403308	0.1352	3.27e-06	263	ASV042_Dry
rs8055929	A	G	0.4439	0.692015	0.0228684	0.26	Phenoage acceleration	16	69500982	0.0958	3.63e-06	263	ASV042_Dry
rs826836	A	G	0.7199	0.89924	0.0395056	0.23	Phenoage acceleration	12	39185406	0.1471	9.91e-07	263	ASV042_Dry
rs917435	A	G	-0.6754	0.847909	0.0287552	0.81	Phenoage acceleration	2	234867513	0.1271	1.08e-07	263	ASV042_Dry
rs9318115	T	C	-0.4201	0.636882	0.0214747	0.54	Phenoage acceleration	13	73285521	0.0865	1.19e-06	263	ASV042_Dry
rs9375997	A	C	-0.4661	0.722433	0.0235486	0.96	Phenoage acceleration	6	99673152	0.0943	7.61e-07	263	ASV042_Dry
rs9423977	T	C	0.7016	0.908745	0.0346433	0.67	Phenoage acceleration	10	6926535	0.1387	4.24e-07	263	ASV042_Dry
rs9575341	A	G	0.4063	0.684411	0.0230392	0.74	Phenoage acceleration	13	84144337	0.0847	1.61e-06	263	ASV042_Dry
rs9875383	T	C	0.4181	0.593156	0.0209954	1	Phenoage acceleration	3	73102141	0.0823	3.76e-07	263	ASV042_Dry
rs9886540	T	G	-0.4284	0.684411	0.0216904	0.14	Phenoage acceleration	8	137185848	0.0899	1.88e-06	263	ASV042_Dry
rs9921088	A	T	0.4917	0.720532	0.0243794	0.5	Phenoage acceleration	16	73205670	0.0927	1.12e-07	263	ASV042_Dry
rs9930586	A	G	0.4161	0.686312	0.0230035	0.67	Phenoage acceleration	16	55006890	0.0861	1.34e-06	263	ASV042_Dry
rs9957283	T	C	0.7636	0.903042	0.0356924	0.85	Phenoage acceleration	18	19650069	0.1484	2.67e-07	263	ASV042_Dry
rs10019140	A	G	0.499	0.914046	0.0364587	0.2	Phenoage acceleration	4	180275389	0.1047	1.86e-06	477	Betaproteobacteria_Dry
rs10042797	A	C	-0.3186	0.656184	0.0219535	0.15	Phenoage acceleration	5	157523296	0.0682	3.03e-06	477	Betaproteobacteria_Dry
rs10067537	C	G	0.3285	0.727463	0.0228719	0.22	Phenoage acceleration	5	173746928	0.0675	1.14e-06	477	Betaproteobacteria_Dry
rs10102614	A	G	-0.5083	0.89413	0.0318132	0.3	Phenoage acceleration	8	134915444	0.0988	2.68e-07	477	Betaproteobacteria_Dry
rs1019000	T	C	-0.3481	0.761006	0.0232297	0.012	Phenoage acceleration	7	50809771	0.0743	2.8e-06	477	Betaproteobacteria_Dry
rs10250414	A	G	0.3233	0.559748	0.0210376	0.41	Phenoage acceleration	7	18979194	0.0638	3.97e-07	477	Betaproteobacteria_Dry
rs10269181	A	G	-0.5764	0.889937	0.0334454	0.94	Phenoage acceleration	7	100665479	0.1022	1.72e-08	477	Betaproteobacteria_Dry
rs10746886	A	G	0.5679	0.915094	0.0387057	0.55	Phenoage acceleration	9	74355725	0.1115	3.54e-07	477	Betaproteobacteria_Dry
rs10766550	A	C	-0.2897	0.568134	0.021183	0.33	Phenoage acceleration	11	19422322	0.0606	1.74e-06	477	Betaproteobacteria_Dry
rs10773719	A	G	0.3197	0.530398	0.0206339	0.92	Phenoage acceleration	12	130408894	0.0618	2.3e-07	477	Betaproteobacteria_Dry
rs10923075	T	G	0.4649	0.872117	0.0295504	0.54	Phenoage acceleration	1	88894494	0.0956	1.16e-06	477	Betaproteobacteria_Dry
rs10949225	A	G	0.3128	0.646751	0.0221759	0.94	Phenoage acceleration	6	14091115	0.0653	1.66e-06	477	Betaproteobacteria_Dry
rs11157934	T	C	-0.3013	0.544025	0.0209763	0.94	Phenoage acceleration	14	53365816	0.062	1.2e-06	477	Betaproteobacteria_Dry
rs1122834	A	G	-0.3005	0.562893	0.020989	0.51	Phenoage acceleration	3	193599532	0.0625	1.54e-06	477	Betaproteobacteria_Dry
rs113274916	T	C	-0.4947	0.881551	0.0323827	0.087	Phenoage acceleration	19	44435640	0.0977	4.12e-07	477	Betaproteobacteria_Dry
rs116332744	T	G	0.5007	0.836478	0.027386	0.95	Phenoage acceleration	2	233793103	0.0889	1.8e-08	477	Betaproteobacteria_Dry
rs11794261	A	G	-0.3247	0.530398	0.0208317	0.29	Phenoage acceleration	9	120275146	0.0676	1.59e-06	477	Betaproteobacteria_Dry
rs11807878	T	C	-0.576	0.918239	0.0325163	0.69	Phenoage acceleration	1	147095339	0.113	3.47e-07	477	Betaproteobacteria_Dry
rs11824752	A	G	-0.356	0.734801	0.0228609	0.6	Phenoage acceleration	11	41846379	0.069	2.52e-07	477	Betaproteobacteria_Dry
rs11919400	A	G	0.3217	0.738994	0.023726	0.069	Phenoage acceleration	3	43005979	0.07	4.29e-06	477	Betaproteobacteria_Dry
rs11978669	T	C	0.507	0.884696	0.0339781	0.7	Phenoage acceleration	7	13571185	0.1017	6.2e-07	477	Betaproteobacteria_Dry
rs12110141	A	G	0.3405	0.752621	0.023238	0.74	Phenoage acceleration	5	14103412	0.073	3.07e-06	477	Betaproteobacteria_Dry
rs12202025	T	G	-0.3678	0.728512	0.0233152	0.27	Phenoage acceleration	6	79945057	0.0704	1.75e-07	477	Betaproteobacteria_Dry
rs12379386	A	G	-0.443	0.884696	0.0361418	0.33	Phenoage acceleration	9	38081210	0.0969	4.85e-06	477	Betaproteobacteria_Dry
rs12407292	T	C	-0.3738	0.777778	0.0251266	0.35	Phenoage acceleration	1	92025038	0.0788	2.11e-06	477	Betaproteobacteria_Dry
rs12408334	T	C	-0.4465	0.878407	0.032168	0.97	Phenoage acceleration	1	201910595	0.0935	1.78e-06	477	Betaproteobacteria_Dry
rs12408796	C	G	0.4841	0.832285	0.0267843	0.22	Phenoage acceleration	1	218292961	0.0821	3.77e-09	477	Betaproteobacteria_Dry
rs1250437	T	C	-0.4774	0.840671	0.0281086	0.7	Phenoage acceleration	12	55107035	0.0882	6.16e-08	477	Betaproteobacteria_Dry
rs12549835	A	G	-0.3268	0.649895	0.022541	0.2	Phenoage acceleration	8	115011372	0.067	1.09e-06	477	Betaproteobacteria_Dry
rs12577263	A	G	-0.302	0.590147	0.0214453	0.96	Phenoage acceleration	11	107874113	0.0605	5.87e-07	477	Betaproteobacteria_Dry
rs12672338	T	C	0.3341	0.542977	0.0206629	0.86	Phenoage acceleration	7	30826307	0.0647	2.39e-07	477	Betaproteobacteria_Dry
rs12759555	A	G	-0.3109	0.691824	0.0234195	0.15	Phenoage acceleration	1	118991567	0.0672	3.75e-06	477	Betaproteobacteria_Dry
rs1286310	T	C	0.3732	0.680294	0.0227257	0.77	Phenoage acceleration	14	91277103	0.0693	7.06e-08	477	Betaproteobacteria_Dry
rs12952694	T	C	0.5553	0.881551	0.03585	0.26	Phenoage acceleration	17	32193296	0.093	2.34e-09	477	Betaproteobacteria_Dry
rs13140760	A	C	0.32	0.615304	0.0212591	0.35	Phenoage acceleration	4	42842700	0.0652	9.39e-07	477	Betaproteobacteria_Dry
rs13172952	T	C	0.6047	0.922432	0.0353012	0.79	Phenoage acceleration	5	104119208	0.115	1.47e-07	477	Betaproteobacteria_Dry
rs13192733	C	G	0.3516	0.779874	0.0268047	0.69	Phenoage acceleration	6	47427283	0.0746	2.41e-06	477	Betaproteobacteria_Dry
rs13199703	C	G	-0.3529	0.803983	0.0248692	0.13	Phenoage acceleration	6	49495356	0.0769	4.43e-06	477	Betaproteobacteria_Dry
rs132617	T	C	0.2793	0.610063	0.0215263	0.28	Phenoage acceleration	22	36533785	0.061	4.74e-06	477	Betaproteobacteria_Dry
rs13264488	T	C	0.5959	0.925577	0.0369683	0.22	Phenoage acceleration	8	95927702	0.1248	1.81e-06	477	Betaproteobacteria_Dry
rs13277601	A	G	-0.3732	0.69392	0.0229308	0.79	Phenoage acceleration	8	74259486	0.074	4.53e-07	477	Betaproteobacteria_Dry
rs144966379	T	G	-0.556	0.917191	0.0365203	0.88	Phenoage acceleration	3	27856984	0.116	1.64e-06	477	Betaproteobacteria_Dry
rs1547635	A	G	0.4475	0.873166	0.0327993	0.046	Phenoage acceleration	9	2180149	0.0947	2.29e-06	477	Betaproteobacteria_Dry
rs1574743	T	C	-0.3489	0.678197	0.022032	0.9	Phenoage acceleration	4	64327354	0.0688	4.04e-07	477	Betaproteobacteria_Dry
rs161222	T	C	-0.3409	0.697065	0.0232696	0.12	Phenoage acceleration	5	55491180	0.0693	8.57e-07	477	Betaproteobacteria_Dry
rs16972404	A	G	-0.3128	0.715933	0.0223639	0.86	Phenoage acceleration	15	81100497	0.0662	2.32e-06	477	Betaproteobacteria_Dry
rs17274770	T	C	-0.3669	0.77673	0.0234115	0.86	Phenoage acceleration	4	94427546	0.0788	3.27e-06	477	Betaproteobacteria_Dry
rs17475118	T	C	-0.3196	0.679245	0.0218426	0.038	Phenoage acceleration	5	144807495	0.0667	1.65e-06	477	Betaproteobacteria_Dry
rs17596680	A	G	-0.3526	0.765199	0.0243354	0.015	Phenoage acceleration	10	56670968	0.0747	2.37e-06	477	Betaproteobacteria_Dry
rs17624437	T	G	0.5119	0.906709	0.036532	0.69	Phenoage acceleration	15	39787118	0.1111	4.09e-06	477	Betaproteobacteria_Dry
rs17647989	A	C	-0.3349	0.719078	0.0240905	0.36	Phenoage acceleration	2	79089793	0.0713	2.66e-06	477	Betaproteobacteria_Dry
rs17662833	T	C	0.4504	0.844864	0.0309283	0.19	Phenoage acceleration	13	90363546	0.0891	4.25e-07	477	Betaproteobacteria_Dry
rs1919980	T	G	-0.3265	0.636268	0.0216218	0.67	Phenoage acceleration	12	23211468	0.0645	4.21e-07	477	Betaproteobacteria_Dry
rs1925338	A	G	0.3244	0.691824	0.0222121	0.25	Phenoage acceleration	1	34254967	0.0681	1.92e-06	477	Betaproteobacteria_Dry
rs2053024	T	C	-0.3199	0.642558	0.0219758	0.46	Phenoage acceleration	3	25505827	0.0668	1.71e-06	477	Betaproteobacteria_Dry
rs2096058	A	T	0.5898	0.928721	0.0439455	0.11	Phenoage acceleration	6	70601070	0.1273	3.58e-06	477	Betaproteobacteria_Dry
rs2118485	T	C	0.322	0.641509	0.0223277	0.98	Phenoage acceleration	2	183255900	0.0693	3.33e-06	477	Betaproteobacteria_Dry
rs2142561	T	C	0.6778	0.948637	0.0455463	0.52	Phenoage acceleration	22	28374216	0.1466	3.75e-06	477	Betaproteobacteria_Dry
rs2277406	A	G	0.3619	0.715933	0.0225585	0.78	Phenoage acceleration	12	11463508	0.0724	5.68e-07	477	Betaproteobacteria_Dry
rs2370479	A	G	-0.3293	0.683438	0.0218594	0.48	Phenoage acceleration	2	186875496	0.0688	1.68e-06	477	Betaproteobacteria_Dry
rs252819	T	C	-0.3801	0.813417	0.0267862	0.43	Phenoage acceleration	5	106727006	0.081	2.67e-06	477	Betaproteobacteria_Dry
rs2598075	T	C	-0.2924	0.632075	0.0213976	0.36	Phenoage acceleration	7	37872769	0.0618	2.23e-06	477	Betaproteobacteria_Dry
rs2642170	A	G	-0.3512	0.643606	0.0211468	0.31	Phenoage acceleration	4	59508626	0.066	1.05e-07	477	Betaproteobacteria_Dry
rs2673311	T	C	0.3143	0.671908	0.0221969	0.92	Phenoage acceleration	6	112363793	0.0649	1.26e-06	477	Betaproteobacteria_Dry
rs2729375	A	G	0.3289	0.614256	0.0210332	0.57	Phenoage acceleration	11	57330767	0.0626	1.49e-07	477	Betaproteobacteria_Dry
rs2747487	T	C	-0.3369	0.720126	0.0230733	0.21	Phenoage acceleration	6	15119095	0.0672	5.36e-07	477	Betaproteobacteria_Dry
rs2836722	A	G	0.3101	0.622642	0.0209285	0.28	Phenoage acceleration	21	40250008	0.0667	3.34e-06	477	Betaproteobacteria_Dry
rs28383322	T	C	0.3614	0.775681	0.0256334	0.027	Phenoage acceleration	6	32592796	0.0747	1.32e-06	477	Betaproteobacteria_Dry
rs28472821	T	C	-0.6458	0.92348	0.0441802	0.54	Phenoage acceleration	7	138580802	0.1086	2.76e-09	477	Betaproteobacteria_Dry
rs28540575	T	C	0.4886	0.868973	0.0353738	0.17	Phenoage acceleration	7	122321747	0.0902	6.07e-08	477	Betaproteobacteria_Dry
rs28864176	T	C	0.4122	0.823899	0.0272301	0.056	Phenoage acceleration	4	164935298	0.0815	4.25e-07	477	Betaproteobacteria_Dry
rs290634	C	G	-0.4053	0.820755	0.0294614	0.47	Phenoage acceleration	8	115451577	0.0833	1.13e-06	477	Betaproteobacteria_Dry
rs2933578	A	G	-0.3053	0.628931	0.0213156	0.091	Phenoage acceleration	4	4833649	0.063	1.24e-06	477	Betaproteobacteria_Dry
rs29358	T	C	0.4534	0.881551	0.0329186	0.24	Phenoage acceleration	4	114209348	0.0969	2.89e-06	477	Betaproteobacteria_Dry
rs3197473	A	G	-0.5148	0.884696	0.0340944	0.7	Phenoage acceleration	2	44547142	0.0983	1.61e-07	477	Betaproteobacteria_Dry
rs34299092	T	C	0.3486	0.705451	0.0222995	0.18	Phenoage acceleration	7	153213825	0.0692	4.75e-07	477	Betaproteobacteria_Dry
rs34398820	A	G	-0.3616	0.612159	0.021147	0.65	Phenoage acceleration	15	26204004	0.0676	8.96e-08	477	Betaproteobacteria_Dry
rs34580133	A	G	-0.3952	0.803983	0.0277461	0.12	Phenoage acceleration	2	8239198	0.078	4.05e-07	477	Betaproteobacteria_Dry
rs34911549	T	C	0.6821	0.947589	0.045519	0.41	Phenoage acceleration	18	75394979	0.1452	2.62e-06	477	Betaproteobacteria_Dry
rs354933	T	C	-0.301	0.540881	0.0209993	0.93	Phenoage acceleration	4	142111345	0.0653	3.98e-06	477	Betaproteobacteria_Dry
rs3785310	A	G	0.4974	0.912998	0.0371067	0.91	Phenoage acceleration	16	74337665	0.1083	4.39e-06	477	Betaproteobacteria_Dry
rs3785986	A	G	-0.3198	0.495807	0.0211804	0.78	Phenoage acceleration	17	9113195	0.0627	3.37e-07	477	Betaproteobacteria_Dry
rs452100	A	G	-0.305	0.649895	0.0219355	0.16	Phenoage acceleration	19	34328718	0.0666	4.7e-06	477	Betaproteobacteria_Dry
rs4630568	A	G	-0.4155	0.778826	0.023513	0.19	Phenoage acceleration	16	11572766	0.0813	3.19e-07	477	Betaproteobacteria_Dry
rs4792468	T	C	-0.5363	0.925577	0.0407713	0.42	Phenoage acceleration	17	14223924	0.1125	1.87e-06	477	Betaproteobacteria_Dry
rs4840097	T	C	-0.3307	0.675052	0.0223306	0.13	Phenoage acceleration	6	100328198	0.0664	6.44e-07	477	Betaproteobacteria_Dry
rs4871326	T	C	-0.3255	0.595388	0.0211213	0.89	Phenoage acceleration	8	123943147	0.067	1.18e-06	477	Betaproteobacteria_Dry
rs4900255	A	G	-0.5843	0.927673	0.0342659	0.9	Phenoage acceleration	14	95426036	0.1221	1.72e-06	477	Betaproteobacteria_Dry
rs523001	T	C	0.3427	0.584906	0.0209598	0.5	Phenoage acceleration	3	150603653	0.0628	4.88e-08	477	Betaproteobacteria_Dry
rs57334984	C	G	-0.5868	0.910901	0.0421729	0.88	Phenoage acceleration	17	53290777	0.1109	1.21e-07	477	Betaproteobacteria_Dry
rs59559002	A	G	0.4229	0.848008	0.0285343	0.34	Phenoage acceleration	2	40067400	0.0908	3.18e-06	477	Betaproteobacteria_Dry
rs59591395	A	T	-0.6139	0.924528	0.0376821	0.014	Phenoage acceleration	2	2396608	0.1198	3.01e-07	477	Betaproteobacteria_Dry
rs6110579	T	C	0.3649	0.813417	0.0251858	0.73	Phenoage acceleration	20	15342012	0.0778	2.76e-06	477	Betaproteobacteria_Dry
rs61322464	A	C	0.5858	0.939203	0.0443376	0.4	Phenoage acceleration	19	7752266	0.1266	3.72e-06	477	Betaproteobacteria_Dry
rs61785507	T	G	-0.5139	0.890985	0.0401848	0.72	Phenoage acceleration	1	8710007	0.1076	1.8e-06	477	Betaproteobacteria_Dry
rs61993137	A	C	0.5	0.893082	0.0322274	0.58	Phenoage acceleration	14	79899490	0.1058	2.32e-06	477	Betaproteobacteria_Dry
rs62167901	A	G	0.4939	0.880503	0.0328545	0.29	Phenoage acceleration	2	142271919	0.0974	3.93e-07	477	Betaproteobacteria_Dry
rs6459682	A	G	0.4247	0.851153	0.0294706	0.6	Phenoage acceleration	7	156274754	0.0887	1.68e-06	477	Betaproteobacteria_Dry
rs648422	T	C	0.3624	0.798742	0.0285	0.29	Phenoage acceleration	5	72460429	0.0742	1.03e-06	477	Betaproteobacteria_Dry
rs6497744	A	G	0.3094	0.553459	0.0208225	0.43	Phenoage acceleration	16	24612720	0.0615	4.97e-07	477	Betaproteobacteria_Dry
rs654975	T	G	0.3461	0.685535	0.021923	0.095	Phenoage acceleration	18	60267500	0.0712	1.18e-06	477	Betaproteobacteria_Dry
rs672110	A	C	-0.4701	0.82914	0.0265232	0.76	Phenoage acceleration	11	130066089	0.0874	7.47e-08	477	Betaproteobacteria_Dry
rs6791472	A	G	0.377	0.783019	0.0261996	8.5e-05	Phenoage acceleration	3	196307443	0.0752	5.37e-07	477	Betaproteobacteria_Dry
rs6796787	A	G	0.4977	0.87631	0.0292688	0.065	Phenoage acceleration	3	11200110	0.0963	2.35e-07	477	Betaproteobacteria_Dry
rs68018982	T	C	0.3891	0.819706	0.0271638	0.88	Phenoage acceleration	14	31709292	0.077	4.35e-07	477	Betaproteobacteria_Dry
rs6822800	A	C	-0.5087	0.833333	0.0268458	0.88	Phenoage acceleration	4	78106441	0.0824	6.7e-10	477	Betaproteobacteria_Dry
rs6989949	T	C	-0.3388	0.74109	0.0239686	0.36	Phenoage acceleration	8	39752335	0.0726	3.04e-06	477	Betaproteobacteria_Dry
rs6990182	A	G	-0.561	0.932914	0.0375444	0.85	Phenoage acceleration	8	140278835	0.1213	3.77e-06	477	Betaproteobacteria_Dry
rs7136072	A	G	0.3263	0.66457	0.0216011	0.44	Phenoage acceleration	12	115452878	0.0645	4.2e-07	477	Betaproteobacteria_Dry
rs7136267	A	T	-0.4625	0.855346	0.0292137	0.44	Phenoage acceleration	12	76377721	0.0866	9.39e-08	477	Betaproteobacteria_Dry
rs7170451	A	G	0.3544	0.754717	0.0233704	0.95	Phenoage acceleration	15	28192224	0.07	4.1e-07	477	Betaproteobacteria_Dry
rs7180404	A	G	-0.314	0.60587	0.0214624	0.49	Phenoage acceleration	15	82087604	0.062	4.05e-07	477	Betaproteobacteria_Dry
rs72733841	A	G	-0.519	0.907757	0.0326799	0.14	Phenoage acceleration	1	189180800	0.11	2.38e-06	477	Betaproteobacteria_Dry
rs72890940	A	G	-0.5432	0.919287	0.0402282	0.23	Phenoage acceleration	18	24294102	0.1173	3.68e-06	477	Betaproteobacteria_Dry
rs72900576	T	C	0.61	0.930818	0.0432075	0.88	Phenoage acceleration	2	184188343	0.1242	9.13e-07	477	Betaproteobacteria_Dry
rs72965707	T	C	0.4682	0.838574	0.0275722	0.24	Phenoage acceleration	3	127261510	0.0896	1.74e-07	477	Betaproteobacteria_Dry
rs74300816	A	T	0.7321	0.947589	0.0379502	0.53	Phenoage acceleration	8	6764387	0.1413	2.22e-07	477	Betaproteobacteria_Dry
rs752369	T	C	0.3633	0.584906	0.0207985	0.2	Phenoage acceleration	12	32931663	0.0691	1.44e-07	477	Betaproteobacteria_Dry
rs7533171	A	G	-0.3627	0.648847	0.0223092	0.41	Phenoage acceleration	1	114764766	0.0682	1.05e-07	477	Betaproteobacteria_Dry
rs7604227	A	C	0.4037	0.857442	0.0311998	0.79	Phenoage acceleration	2	75671714	0.0868	3.32e-06	477	Betaproteobacteria_Dry
rs76350290	A	G	-0.7187	0.93501	0.0384685	0.21	Phenoage acceleration	4	121437373	0.1216	3.46e-09	477	Betaproteobacteria_Dry
rs7734184	T	C	-0.4067	0.852201	0.0247198	0.81	Phenoage acceleration	5	54778053	0.0882	4.05e-06	477	Betaproteobacteria_Dry
rs7736656	A	G	0.3632	0.780922	0.0263224	0.88	Phenoage acceleration	5	158709690	0.0779	3.15e-06	477	Betaproteobacteria_Dry
rs77446568	T	C	-0.4615	0.866876	0.0344926	0.62	Phenoage acceleration	3	3787854	0.0927	6.37e-07	477	Betaproteobacteria_Dry
rs7823246	T	C	0.3967	0.789308	0.0256198	0.82	Phenoage acceleration	8	101648529	0.0735	6.63e-08	477	Betaproteobacteria_Dry
rs78566269	T	C	-0.5403	0.909853	0.0388747	0.068	Phenoage acceleration	20	42010355	0.1052	2.82e-07	477	Betaproteobacteria_Dry
rs7862778	T	C	-0.6614	0.945493	0.0461432	0.073	Phenoage acceleration	9	24866234	0.1428	3.63e-06	477	Betaproteobacteria_Dry
rs7899159	A	G	0.511	0.893082	0.035759	0.15	Phenoage acceleration	10	135431451	0.107	1.81e-06	477	Betaproteobacteria_Dry
rs7924416	T	C	-0.3505	0.762055	0.0231021	0.51	Phenoage acceleration	11	128764180	0.0738	2.05e-06	477	Betaproteobacteria_Dry
rs8028016	A	C	-0.3746	0.793501	0.0268447	0.26	Phenoage acceleration	15	96805642	0.0799	2.8e-06	477	Betaproteobacteria_Dry
rs8108544	A	C	0.4245	0.837526	0.0265282	0.57	Phenoage acceleration	19	46419453	0.0868	1.02e-06	477	Betaproteobacteria_Dry
rs815853	A	G	-0.3764	0.726415	0.0230144	0.64	Phenoage acceleration	9	84220700	0.0699	7.37e-08	477	Betaproteobacteria_Dry
rs937171	C	G	-0.4018	0.648847	0.0225681	0.86	Phenoage acceleration	15	50194749	0.0713	1.75e-08	477	Betaproteobacteria_Dry
rs9405639	T	C	-0.2959	0.577568	0.0214381	0.18	Phenoage acceleration	6	3419149	0.0617	1.63e-06	477	Betaproteobacteria_Dry
rs9514049	A	C	-0.3062	0.549266	0.020695	0.57	Phenoage acceleration	13	103379636	0.0645	2.08e-06	477	Betaproteobacteria_Dry
rs9876065	T	C	0.3032	0.642558	0.0216443	0.82	Phenoage acceleration	3	2409519	0.0633	1.64e-06	477	Betaproteobacteria_Dry
rs9973781	A	C	0.2834	0.51782	0.0208843	0.69	Phenoage acceleration	2	6667373	0.0619	4.72e-06	477	Betaproteobacteria_Dry
rs9986976	A	G	-0.383	0.783019	0.0251807	0.53	Phenoage acceleration	7	68022415	0.0768	6.08e-07	477	Betaproteobacteria_Dry
rs10022238	T	G	-0.3848	0.769341	0.0227441	0.89	Phenoage acceleration	4	20764907	0.0842	4.88e-06	349	Bacteroides_Dry
rs10222570	T	C	0.5896	0.904011	0.0346951	0.41	Phenoage acceleration	3	97355029	0.1263	3.01e-06	349	Bacteroides_Dry
rs10238963	A	T	-0.4523	0.802292	0.0262295	0.48	Phenoage acceleration	7	78106556	0.0945	1.7e-06	349	Bacteroides_Dry
rs11249539	A	G	0.4591	0.77937	0.0254847	0.49	Phenoage acceleration	4	70268637	0.0906	4.09e-07	349	Bacteroides_Dry
rs112990712	T	C	-0.804	0.921203	0.0400655	0.65	Phenoage acceleration	1	163058845	0.1276	2.97e-10	349	Bacteroides_Dry
rs11757225	A	G	-0.6978	0.932665	0.0397803	0.17	Phenoage acceleration	6	124364243	0.1404	6.63e-07	349	Bacteroides_Dry
rs11764544	T	C	-0.5714	0.899713	0.0361434	0.34	Phenoage acceleration	7	11454467	0.1246	4.54e-06	349	Bacteroides_Dry
rs12214600	T	C	0.4775	0.84384	0.0267026	0.73	Phenoage acceleration	6	39268736	0.0964	7.33e-07	349	Bacteroides_Dry
rs12792286	T	C	-0.4462	0.809456	0.026501	0.49	Phenoage acceleration	11	72261058	0.0953	2.82e-06	349	Bacteroides_Dry
rs12887184	A	G	-0.4269	0.80659	0.0256441	0.8	Phenoage acceleration	14	55957313	0.0874	1.03e-06	349	Bacteroides_Dry
rs1297126	T	C	0.3648	0.702006	0.0223664	0.72	Phenoage acceleration	21	15658737	0.0776	2.57e-06	349	Bacteroides_Dry
rs13055379	C	G	0.5009	0.845272	0.0346482	0.011	Phenoage acceleration	22	29525869	0.102	9.04e-07	349	Bacteroides_Dry
rs13181455	T	C	-0.3765	0.684814	0.0229093	0.79	Phenoage acceleration	5	30134105	0.0786	1.67e-06	349	Bacteroides_Dry
rs141087508	T	C	-0.486	0.861032	0.0287012	0.31	Phenoage acceleration	17	71653239	0.1064	4.88e-06	349	Bacteroides_Dry
rs141820007	T	C	-0.5197	0.859599	0.033436	0.094	Phenoage acceleration	3	140201940	0.0994	1.73e-07	349	Bacteroides_Dry
rs145438026	T	C	0.6652	0.925501	0.0421516	0.68	Phenoage acceleration	2	157228255	0.1411	2.41e-06	349	Bacteroides_Dry
rs1499989	T	C	-0.3704	0.575931	0.0213795	0.02	Phenoage acceleration	3	118001204	0.0783	2.23e-06	349	Bacteroides_Dry
rs1715387	T	G	0.6891	0.932665	0.0404884	0.58	Phenoage acceleration	20	4889609	0.1437	1.63e-06	349	Bacteroides_Dry
rs1878723	A	G	-0.3629	0.557307	0.0211932	0.98	Phenoage acceleration	3	43191374	0.0762	1.89e-06	349	Bacteroides_Dry
rs1896962	A	G	-0.3476	0.593123	0.0207717	0.46	Phenoage acceleration	8	40370081	0.0724	1.56e-06	349	Bacteroides_Dry
rs2056440	A	C	-0.3483	0.580229	0.0209049	0.55	Phenoage acceleration	8	18891015	0.0744	2.83e-06	349	Bacteroides_Dry
rs28756485	A	G	-0.3513	0.623209	0.0216246	0.76	Phenoage acceleration	2	49409747	0.072	1.08e-06	349	Bacteroides_Dry
rs351650	C	G	0.4613	0.823782	0.0266993	0.4	Phenoage acceleration	5	40225048	0.0982	2.61e-06	349	Bacteroides_Dry
rs36068859	A	G	0.77	0.948424	0.0455625	0.2	Phenoage acceleration	21	21666286	0.1592	1.31e-06	349	Bacteroides_Dry
rs3923892	C	G	-0.5136	0.737822	0.0238696	0.67	Phenoage acceleration	4	55058089	0.0731	2.11e-12	349	Bacteroides_Dry
rs41291736	A	G	0.6785	0.888252	0.0311451	0.024	Phenoage acceleration	3	50598396	0.1222	2.84e-08	349	Bacteroides_Dry
rs41513155	A	T	-0.3762	0.669054	0.0230492	0.93	Phenoage acceleration	14	29746614	0.0748	4.95e-07	349	Bacteroides_Dry
rs4348855	A	C	-0.3894	0.532951	0.0209844	0.029	Phenoage acceleration	11	94684035	0.0733	1.08e-07	349	Bacteroides_Dry
rs4632016	A	G	0.4109	0.769341	0.0259742	0.61	Phenoage acceleration	13	84564427	0.09	4.95e-06	349	Bacteroides_Dry
rs4709489	A	G	-0.5496	0.859599	0.030556	0.41	Phenoage acceleration	6	161489488	0.1051	1.71e-07	349	Bacteroides_Dry
rs567637	A	G	-0.4057	0.603152	0.0213527	0.82	Phenoage acceleration	16	84534366	0.0749	6.18e-08	349	Bacteroides_Dry
rs60045268	T	G	0.6067	0.901146	0.0328177	0.8	Phenoage acceleration	6	49867714	0.1204	4.64e-07	349	Bacteroides_Dry
rs61965788	C	G	0.5238	0.888252	0.0326454	0.2	Phenoage acceleration	13	86967610	0.1116	2.71e-06	349	Bacteroides_Dry
rs62124685	T	C	0.7014	0.924069	0.0395262	0.016	Phenoage acceleration	2	12790309	0.1367	2.91e-07	349	Bacteroides_Dry
rs6503194	T	C	0.436	0.819484	0.0246391	0.021	Phenoage acceleration	17	9301219	0.0942	3.67e-06	349	Bacteroides_Dry
rs6519968	T	C	-0.3963	0.719198	0.0234722	0.21	Phenoage acceleration	22	48275068	0.0794	5.93e-07	349	Bacteroides_Dry
rs6586267	A	G	-0.4099	0.595989	0.0208739	0.07	Phenoage acceleration	21	44345966	0.0785	1.76e-07	349	Bacteroides_Dry
rs7331384	T	C	-0.3382	0.627507	0.021405	0.27	Phenoage acceleration	13	23682097	0.0729	3.49e-06	349	Bacteroides_Dry
rs73315819	A	G	-0.486	0.820917	0.0270471	0.13	Phenoage acceleration	17	56023048	0.0977	6.57e-07	349	Bacteroides_Dry
rs7521363	A	T	-0.5346	0.885387	0.032372	0.25	Phenoage acceleration	1	200138612	0.1153	3.57e-06	349	Bacteroides_Dry
rs75565556	A	G	0.8191	0.949857	0.0476907	0.65	Phenoage acceleration	18	66824054	0.1706	1.58e-06	349	Bacteroides_Dry
rs7708105	T	C	0.4052	0.765043	0.0228563	0.32	Phenoage acceleration	5	167343309	0.0867	2.98e-06	349	Bacteroides_Dry
rs7834973	T	G	-0.3561	0.544413	0.0213635	0.94	Phenoage acceleration	8	69639672	0.0713	5.97e-07	349	Bacteroides_Dry
rs79441791	A	G	0.4436	0.825215	0.0272751	0.6	Phenoage acceleration	8	139346187	0.0967	4.51e-06	349	Bacteroides_Dry
rs80250344	A	G	0.6373	0.919771	0.033576	0.16	Phenoage acceleration	5	178199843	0.1321	1.42e-06	349	Bacteroides_Dry
rs9367177	A	C	-0.6863	0.904011	0.0349504	0.26	Phenoage acceleration	6	43804687	0.127	6.59e-08	349	Bacteroides_Dry
rs9492835	A	T	-0.3827	0.696275	0.0230298	0.55	Phenoage acceleration	6	131444808	0.076	4.79e-07	349	Bacteroides_Dry
rs9977754	A	G	0.3743	0.522923	0.0208339	0.7	Phenoage acceleration	21	28343936	0.0793	2.34e-06	349	Bacteroides_Dry
rs10023527	A	G	0.6804	0.94403	0.0457172	0.71	Phenoage acceleration	4	83471597	0.1446	2.53e-06	402	Micrococcus_Dry
rs10139769	A	G	-0.3775	0.728856	0.0227172	0.39	Phenoage acceleration	14	22793465	0.075	4.89e-07	402	Micrococcus_Dry
rs10184567	T	C	-0.5289	0.914179	0.04895	0.081	Phenoage acceleration	2	173298996	0.1155	4.64e-06	402	Micrococcus_Dry
rs10194261	A	G	-0.3836	0.675373	0.0225085	0.061	Phenoage acceleration	2	57114783	0.0736	1.89e-07	402	Micrococcus_Dry
rs10251209	A	G	-0.4885	0.865672	0.031731	0.81	Phenoage acceleration	7	49614427	0.0991	8.32e-07	402	Micrococcus_Dry
rs10271787	A	G	0.3717	0.630597	0.0212599	0.74	Phenoage acceleration	7	37683358	0.0671	3.11e-08	402	Micrococcus_Dry
rs1039106	A	G	-0.325	0.473881	0.0208093	0.0046	Phenoage acceleration	19	31833048	0.0662	9.25e-07	402	Micrococcus_Dry
rs10408602	A	G	-0.3653	0.681592	0.0220339	0.37	Phenoage acceleration	19	5377818	0.0753	1.23e-06	402	Micrococcus_Dry
rs10435909	T	G	-0.6396	0.916667	0.0320952	0.13	Phenoage acceleration	9	105425873	0.1278	5.61e-07	402	Micrococcus_Dry
rs10493270	A	G	0.5621	0.900498	0.0357283	0.37	Phenoage acceleration	1	60388674	0.1161	1.28e-06	402	Micrococcus_Dry
rs10505424	A	C	-0.4086	0.763682	0.0260123	0.15	Phenoage acceleration	8	123539936	0.0812	4.83e-07	402	Micrococcus_Dry
rs10764567	T	C	0.4001	0.721393	0.0229897	0.8	Phenoage acceleration	10	25894777	0.0798	5.35e-07	402	Micrococcus_Dry
rs10814761	T	C	-0.2985	0.588308	0.0213494	0.87	Phenoage acceleration	9	38770419	0.0652	4.68e-06	402	Micrococcus_Dry
rs11046610	T	C	-0.4039	0.78607	0.0255273	0.37	Phenoage acceleration	12	22944771	0.08	4.47e-07	402	Micrococcus_Dry
rs1105899	T	C	0.6291	0.896766	0.0380687	0.73	Phenoage acceleration	1	212758604	0.1119	1.89e-08	402	Micrococcus_Dry
rs11069419	T	C	-0.5449	0.849502	0.0293807	0.75	Phenoage acceleration	13	101561097	0.1035	1.39e-07	402	Micrococcus_Dry
rs11077659	C	G	0.3717	0.66791	0.0224025	0.45	Phenoage acceleration	17	71077284	0.0728	3.34e-07	402	Micrococcus_Dry
rs111728645	T	C	-0.5042	0.885572	0.0308126	0.057	Phenoage acceleration	3	141836912	0.1052	1.63e-06	402	Micrococcus_Dry
rs111743743	A	C	0.6832	0.927861	0.0361093	0.59	Phenoage acceleration	3	43860328	0.1326	2.57e-07	402	Micrococcus_Dry
rs11196979	A	G	-0.5029	0.866915	0.030285	0.84	Phenoage acceleration	10	116664385	0.097	2.2e-07	402	Micrococcus_Dry
rs11211290	A	G	-0.5314	0.893035	0.0301462	0.83	Phenoage acceleration	1	46945923	0.1085	9.63e-07	402	Micrococcus_Dry
rs11224105	A	C	0.3387	0.613184	0.021241	0.41	Phenoage acceleration	11	134822929	0.0735	4.04e-06	402	Micrococcus_Dry
rs115105308	T	G	-0.6582	0.926617	0.0379618	0.85	Phenoage acceleration	2	31231531	0.1245	1.26e-07	402	Micrococcus_Dry
rs115240884	T	C	0.6713	0.94403	0.0491122	0.39	Phenoage acceleration	6	36943575	0.1446	3.44e-06	402	Micrococcus_Dry
rs11631078	T	G	0.4428	0.840796	0.0289196	0.08	Phenoage acceleration	15	62876211	0.0944	2.71e-06	402	Micrococcus_Dry
rs116569581	A	C	0.6557	0.939055	0.0402473	0.058	Phenoage acceleration	3	124661591	0.1397	2.68e-06	402	Micrococcus_Dry
rs11772470	A	G	0.4416	0.873134	0.0291968	0.019	Phenoage acceleration	7	99181096	0.094	2.6e-06	402	Micrococcus_Dry
rs11779114	A	G	-0.3629	0.747512	0.0246886	0.29	Phenoage acceleration	8	134786004	0.0766	2.18e-06	402	Micrococcus_Dry
rs11861542	A	G	-0.3358	0.676617	0.0226877	0.69	Phenoage acceleration	16	27945353	0.0715	2.64e-06	402	Micrococcus_Dry
rs11924422	A	C	-0.3232	0.630597	0.0209277	0.025	Phenoage acceleration	3	30677484	0.0705	4.52e-06	402	Micrococcus_Dry
rs12065666	T	G	0.69	0.935323	0.0474914	0.9	Phenoage acceleration	1	240155700	0.1423	1.23e-06	402	Micrococcus_Dry
rs1216776	A	G	0.505	0.848259	0.0294683	0.49	Phenoage acceleration	1	113571830	0.1001	4.58e-07	402	Micrococcus_Dry
rs12378118	A	G	0.4342	0.824627	0.0254741	0.074	Phenoage acceleration	9	6033278	0.0875	6.87e-07	402	Micrococcus_Dry
rs12477082	T	C	-0.5067	0.855721	0.026642	0.18	Phenoage acceleration	2	55373936	0.091	2.54e-08	402	Micrococcus_Dry
rs12636826	C	G	0.3736	0.820896	0.0268739	0.95	Phenoage acceleration	3	183558581	0.0816	4.7e-06	402	Micrococcus_Dry
rs1264226	A	G	-0.3322	0.579602	0.0209859	0.015	Phenoage acceleration	19	46063167	0.0718	3.67e-06	402	Micrococcus_Dry
rs12671746	A	G	0.4948	0.875622	0.0308827	0.22	Phenoage acceleration	7	5102702	0.099	5.75e-07	402	Micrococcus_Dry
rs1282542	A	G	0.3459	0.613184	0.0219032	0.59	Phenoage acceleration	3	107197685	0.0717	1.39e-06	402	Micrococcus_Dry
rs12832127	A	G	0.3217	0.5	0.0207355	0.22	Phenoage acceleration	12	106975388	0.0664	1.26e-06	402	Micrococcus_Dry
rs12923884	A	T	0.4283	0.833333	0.0277195	0.85	Phenoage acceleration	16	8302797	0.0876	1.02e-06	402	Micrococcus_Dry
rs1318221	A	C	-0.3375	0.690299	0.0231544	0.07	Phenoage acceleration	3	140984705	0.0734	4.32e-06	402	Micrococcus_Dry
rs1318458	T	C	0.334	0.614428	0.0210214	0.12	Phenoage acceleration	5	3872550	0.0708	2.43e-06	402	Micrococcus_Dry
rs1335721	A	G	-0.3418	0.550995	0.0208366	0.38	Phenoage acceleration	1	91128038	0.0681	5.2e-07	402	Micrococcus_Dry
rs13425166	C	G	0.5912	0.89801	0.0359128	0.62	Phenoage acceleration	2	117008980	0.1111	1.02e-07	402	Micrococcus_Dry
rs137075	T	C	-0.3437	0.691542	0.0225093	0.7	Phenoage acceleration	22	42974581	0.0728	2.37e-06	402	Micrococcus_Dry
rs1413457	T	G	-0.3277	0.532338	0.0208978	0.78	Phenoage acceleration	13	89230193	0.0681	1.47e-06	402	Micrococcus_Dry
rs141830804	T	C	0.5853	0.924129	0.0398837	0.044	Phenoage acceleration	5	29527271	0.1262	3.53e-06	402	Micrococcus_Dry
rs1437122	A	G	0.4735	0.855721	0.0300485	0.46	Phenoage acceleration	5	94304381	0.0933	3.91e-07	402	Micrococcus_Dry
rs147283596	T	C	0.6885	0.931592	0.0408325	0.85	Phenoage acceleration	6	158027304	0.1387	6.93e-07	402	Micrococcus_Dry
rs1494725	A	G	-0.3118	0.523632	0.0206326	0.098	Phenoage acceleration	5	61981932	0.067	3.27e-06	402	Micrococcus_Dry
rs16967958	T	C	-0.6245	0.90796	0.0406895	0.23	Phenoage acceleration	15	76483060	0.1207	2.28e-07	402	Micrococcus_Dry
rs1704446	A	G	0.613	0.922886	0.0348624	0.85	Phenoage acceleration	16	86260552	0.1324	3.64e-06	402	Micrococcus_Dry
rs17084026	T	C	0.6127	0.855721	0.0308309	0.16	Phenoage acceleration	13	64845243	0.0894	7.23e-12	402	Micrococcus_Dry
rs17108415	A	G	-0.3409	0.70398	0.022307	0.6	Phenoage acceleration	14	39318321	0.0734	3.36e-06	402	Micrococcus_Dry
rs17164519	A	C	-0.6528	0.935323	0.0393388	0.4	Phenoage acceleration	7	91998495	0.1395	2.87e-06	402	Micrococcus_Dry
rs17247416	A	T	-0.4879	0.876866	0.0340778	0.85	Phenoage acceleration	7	139139711	0.1055	3.74e-06	402	Micrococcus_Dry
rs17285611	T	C	0.575	0.926617	0.0403147	0.88	Phenoage acceleration	4	159748216	0.1212	2.1e-06	402	Micrococcus_Dry
rs17317599	T	C	-0.3524	0.624378	0.0211551	0.89	Phenoage acceleration	8	55513666	0.0702	5.23e-07	402	Micrococcus_Dry
rs17394049	A	T	0.3639	0.66791	0.0213537	0.45	Phenoage acceleration	1	191439158	0.0695	1.66e-07	402	Micrococcus_Dry
rs17456055	T	C	0.6466	0.921642	0.040498	0.2	Phenoage acceleration	9	131930171	0.1285	4.89e-07	402	Micrococcus_Dry
rs17709614	T	C	-0.4076	0.558458	0.0211597	0.32	Phenoage acceleration	9	14401281	0.0675	1.58e-09	402	Micrococcus_Dry
rs17862961	T	C	0.3572	0.687811	0.0217402	0.83	Phenoage acceleration	4	118516351	0.0743	1.51e-06	402	Micrococcus_Dry
rs1936019	A	G	0.3586	0.700249	0.0233278	0.63	Phenoage acceleration	6	72654432	0.0756	2.1e-06	402	Micrococcus_Dry
rs2207306	A	G	-0.4346	0.834577	0.0264178	0.84	Phenoage acceleration	20	8695689	0.09	1.39e-06	402	Micrococcus_Dry
rs2237807	T	C	-0.4155	0.686567	0.0219849	0.96	Phenoage acceleration	7	126867650	0.0746	2.51e-08	402	Micrococcus_Dry
rs2300697	T	C	0.3273	0.506219	0.020877	0.47	Phenoage acceleration	2	31786637	0.0648	4.48e-07	402	Micrococcus_Dry
rs2372084	A	G	0.4722	0.863184	0.0285879	0.61	Phenoage acceleration	14	82871436	0.1024	3.98e-06	402	Micrococcus_Dry
rs2412377	C	G	0.4021	0.674129	0.0219041	0.3	Phenoage acceleration	11	4459911	0.0749	7.95e-08	402	Micrococcus_Dry
rs2428927	A	C	-0.3592	0.700249	0.0227523	0.4	Phenoage acceleration	7	77664569	0.0719	5.84e-07	402	Micrococcus_Dry
rs2550384	T	C	0.3236	0.63806	0.0220875	0.69	Phenoage acceleration	16	58260151	0.0707	4.71e-06	402	Micrococcus_Dry
rs2550766	T	C	-0.3492	0.542289	0.0208036	0.37	Phenoage acceleration	16	81460969	0.0675	2.32e-07	402	Micrococcus_Dry
rs2587782	C	G	0.5083	0.895522	0.032572	0.54	Phenoage acceleration	15	101045240	0.1068	1.94e-06	402	Micrococcus_Dry
rs2606769	A	G	0.3816	0.746269	0.0245828	0.7	Phenoage acceleration	3	5090468	0.078	9.94e-07	402	Micrococcus_Dry
rs2617905	A	T	0.4287	0.81592	0.027679	0.71	Phenoage acceleration	18	28109383	0.0926	3.62e-06	402	Micrococcus_Dry
rs2664116	C	G	-0.4817	0.732587	0.0232728	0.67	Phenoage acceleration	3	9171553	0.0729	3.93e-11	402	Micrococcus_Dry
rs268905	T	C	-0.4063	0.768657	0.0227582	0.73	Phenoage acceleration	19	51450929	0.0789	2.62e-07	402	Micrococcus_Dry
rs2723521	T	C	0.3431	0.63806	0.0214491	0.028	Phenoage acceleration	7	17813651	0.0682	4.87e-07	402	Micrococcus_Dry
rs2724616	A	G	0.3387	0.66791	0.0215974	0.29	Phenoage acceleration	12	11870768	0.0737	4.36e-06	402	Micrococcus_Dry
rs2824703	A	G	0.3866	0.789801	0.0277792	0.84	Phenoage acceleration	21	19566451	0.0828	3.03e-06	402	Micrococcus_Dry
rs28369881	A	C	0.5823	0.910448	0.0348507	0.65	Phenoage acceleration	1	171170009	0.1226	2.05e-06	402	Micrococcus_Dry
rs28526344	A	G	0.6775	0.919154	0.035396	0.0068	Phenoage acceleration	15	31012106	0.1242	4.96e-08	402	Micrococcus_Dry
rs2880634	T	C	-0.4716	0.885572	0.0308944	0.72	Phenoage acceleration	2	45551026	0.1016	3.46e-06	402	Micrococcus_Dry
rs2946576	T	C	0.4413	0.715174	0.0232357	0.54	Phenoage acceleration	2	17555539	0.0847	1.92e-07	402	Micrococcus_Dry
rs2974276	T	C	0.5283	0.890547	0.0337747	0.8	Phenoage acceleration	8	88115347	0.1048	4.66e-07	402	Micrococcus_Dry
rs3024304	T	G	-0.407	0.789801	0.0243627	0.27	Phenoage acceleration	6	6322875	0.0821	7.12e-07	402	Micrococcus_Dry
rs34350025	T	G	0.4105	0.793532	0.0267248	0.12	Phenoage acceleration	8	9303638	0.0862	1.93e-06	402	Micrococcus_Dry
rs34353492	C	G	0.4236	0.823383	0.0273061	0.79	Phenoage acceleration	12	129220593	0.0915	3.68e-06	402	Micrococcus_Dry
rs34559316	A	C	0.4724	0.808458	0.0263379	0.71	Phenoage acceleration	19	38863464	0.0896	1.33e-07	402	Micrococcus_Dry
rs34614022	T	C	0.5029	0.880597	0.0326104	0.82	Phenoage acceleration	12	53882216	0.1064	2.26e-06	402	Micrococcus_Dry
rs35073469	T	C	0.4162	0.819652	0.026188	0.73	Phenoage acceleration	15	26664666	0.0887	2.73e-06	402	Micrococcus_Dry
rs354205	A	G	-0.4043	0.797264	0.0260501	0.75	Phenoage acceleration	2	54972476	0.0817	7.52e-07	402	Micrococcus_Dry
rs3733678	A	G	0.6099	0.929104	0.0410446	0.33	Phenoage acceleration	5	149511792	0.1319	3.75e-06	402	Micrococcus_Dry
rs3768984	A	C	0.4303	0.788557	0.0243471	0.94	Phenoage acceleration	2	101550987	0.0829	2.12e-07	402	Micrococcus_Dry
rs3782447	A	C	-0.4569	0.623134	0.0211009	0.021	Phenoage acceleration	12	114313016	0.0688	3.14e-11	402	Micrococcus_Dry
rs3796599	C	G	0.3675	0.772388	0.0237274	0.52	Phenoage acceleration	4	81114349	0.0789	3.21e-06	402	Micrococcus_Dry
rs3843999	T	G	0.5053	0.864428	0.036522	0.41	Phenoage acceleration	6	132063764	0.1034	1.03e-06	402	Micrococcus_Dry
rs389098	T	C	0.3852	0.697761	0.0218693	0.33	Phenoage acceleration	1	111298373	0.0776	6.99e-07	402	Micrococcus_Dry
rs3936322	A	T	-0.3676	0.665423	0.0214772	0.19	Phenoage acceleration	16	74575756	0.0749	9.15e-07	402	Micrococcus_Dry
rs40467	A	C	-0.3532	0.71393	0.022948	0.8	Phenoage acceleration	5	111452954	0.072	9.4e-07	402	Micrococcus_Dry
rs4245286	A	G	-0.6629	0.931592	0.043532	0.012	Phenoage acceleration	18	55429904	0.1361	1.11e-06	402	Micrococcus_Dry
rs4270768	A	G	0.3696	0.735075	0.0229695	0.15	Phenoage acceleration	6	23636920	0.0805	4.39e-06	402	Micrococcus_Dry
rs4296403	A	G	0.481	0.870647	0.0323054	0.93	Phenoage acceleration	2	11838141	0.1014	2.1e-06	402	Micrococcus_Dry
rs444168	A	G	0.3293	0.580846	0.0210338	0.19	Phenoage acceleration	20	53555620	0.0694	2.1e-06	402	Micrococcus_Dry
rs4449319	A	C	0.3271	0.71393	0.02401	0.3	Phenoage acceleration	3	163774897	0.0711	4.17e-06	402	Micrococcus_Dry
rs447126	A	G	-0.338	0.624378	0.0213925	0.022	Phenoage acceleration	5	81760783	0.072	2.68e-06	402	Micrococcus_Dry
rs45605932	A	G	0.5922	0.921642	0.0379036	0.11	Phenoage acceleration	14	102901023	0.1224	1.32e-06	402	Micrococcus_Dry
rs4656623	T	C	0.705	0.942786	0.0373536	0.65	Phenoage acceleration	1	168863800	0.1428	7.93e-07	402	Micrococcus_Dry
rs4660702	A	C	0.3643	0.630597	0.0214852	0.87	Phenoage acceleration	1	43482438	0.0712	3.14e-07	402	Micrococcus_Dry
rs4727706	T	C	-0.3692	0.695274	0.0229874	0.53	Phenoage acceleration	7	107940716	0.072	2.91e-07	402	Micrococcus_Dry
rs4768565	T	C	-0.8329	0.949005	0.0386713	0.25	Phenoage acceleration	12	39493058	0.1566	1.04e-07	402	Micrococcus_Dry
rs4813515	T	C	-0.3329	0.661692	0.0225676	0.43	Phenoage acceleration	20	2470526	0.0706	2.44e-06	402	Micrococcus_Dry
rs4867308	A	G	0.449	0.81592	0.0248077	0.97	Phenoage acceleration	5	31114590	0.0905	7e-07	402	Micrococcus_Dry
rs508051	A	G	0.3491	0.692786	0.021671	0.29	Phenoage acceleration	9	78356031	0.0686	3.56e-07	402	Micrococcus_Dry
rs511373	A	G	-0.5343	0.899254	0.030772	0.47	Phenoage acceleration	1	85965534	0.1124	1.98e-06	402	Micrococcus_Dry
rs520650	A	T	-0.583	0.886816	0.032238	0.32	Phenoage acceleration	6	23954428	0.1019	1.05e-08	402	Micrococcus_Dry
rs55741065	A	G	-0.3331	0.650498	0.0215072	0.93	Phenoage acceleration	4	185084035	0.069	1.38e-06	402	Micrococcus_Dry
rs55923565	A	G	-0.6405	0.910448	0.0360006	0.57	Phenoage acceleration	11	115899196	0.1197	8.76e-08	402	Micrococcus_Dry
rs55945296	C	G	0.6765	0.94403	0.0464047	0.43	Phenoage acceleration	3	10437479	0.1445	2.83e-06	402	Micrococcus_Dry
rs56283052	A	T	0.4535	0.844527	0.0296407	0.7	Phenoage acceleration	1	67026156	0.0948	1.71e-06	402	Micrococcus_Dry
rs5756523	T	C	-0.3923	0.78607	0.0262972	0.66	Phenoage acceleration	22	37513548	0.0846	3.57e-06	402	Micrococcus_Dry
rs578925	A	G	0.3361	0.552239	0.0207024	0.029	Phenoage acceleration	11	129623351	0.0688	1.03e-06	402	Micrococcus_Dry
rs58563244	A	G	0.4837	0.865672	0.0293334	0.15	Phenoage acceleration	5	158410174	0.1016	1.92e-06	402	Micrococcus_Dry
rs59430737	T	C	0.4185	0.791045	0.0244597	0.00048	Phenoage acceleration	5	127557568	0.0868	1.41e-06	402	Micrococcus_Dry
rs60711061	C	G	0.6937	0.940299	0.0459752	0.27	Phenoage acceleration	7	130968295	0.1474	2.54e-06	402	Micrococcus_Dry
rs62003873	A	G	-0.3363	0.619403	0.0216278	0.035	Phenoage acceleration	15	41887891	0.0721	3.06e-06	402	Micrococcus_Dry
rs62064798	C	G	0.4808	0.823383	0.0276103	0.53	Phenoage acceleration	17	30062279	0.0908	1.2e-07	402	Micrococcus_Dry
rs62389453	A	G	0.4651	0.839552	0.0271257	0.52	Phenoage acceleration	5	177917685	0.0912	3.36e-07	402	Micrococcus_Dry
rs6435265	T	G	-0.3271	0.680348	0.0217029	0.01	Phenoage acceleration	2	205815842	0.0699	2.83e-06	402	Micrococcus_Dry
rs6443644	A	T	0.3288	0.616915	0.0209753	0.55	Phenoage acceleration	3	179097134	0.0703	2.9e-06	402	Micrococcus_Dry
rs645570	T	C	-0.3242	0.670398	0.0223647	0.74	Phenoage acceleration	11	107538238	0.0681	1.92e-06	402	Micrococcus_Dry
rs6457205	T	G	0.3286	0.670398	0.0226656	0.81	Phenoage acceleration	6	11259561	0.0706	3.26e-06	402	Micrococcus_Dry
rs6464895	A	G	-0.3913	0.810945	0.0286147	0.76	Phenoage acceleration	7	148133098	0.0813	1.5e-06	402	Micrococcus_Dry
rs6592009	T	C	-0.3234	0.687811	0.0222756	0.72	Phenoage acceleration	11	81581176	0.0699	3.77e-06	402	Micrococcus_Dry
rs6756740	A	C	-0.4224	0.837065	0.0283732	0.44	Phenoage acceleration	2	65192450	0.0923	4.68e-06	402	Micrococcus_Dry
rs67741287	T	C	0.3505	0.652985	0.0215065	0.79	Phenoage acceleration	18	8293051	0.0741	2.25e-06	402	Micrococcus_Dry
rs6836901	A	C	-0.5674	0.884328	0.0299584	0.83	Phenoage acceleration	4	29988423	0.1083	1.6e-07	402	Micrococcus_Dry
rs6868813	T	C	-0.4562	0.856965	0.0298906	0.29	Phenoage acceleration	5	103047740	0.0979	3.12e-06	402	Micrococcus_Dry
rs6918114	A	G	0.7945	0.952736	0.042502	0.23	Phenoage acceleration	6	153187363	0.1536	2.33e-07	402	Micrococcus_Dry
rs6960139	T	C	0.3353	0.623134	0.0211854	0.23	Phenoage acceleration	7	124543303	0.0671	5.88e-07	402	Micrococcus_Dry
rs6973852	T	C	0.3634	0.665423	0.0218553	0.38	Phenoage acceleration	7	71007374	0.0701	2.16e-07	402	Micrococcus_Dry
rs6987650	A	T	-0.3385	0.618159	0.0217334	0.063	Phenoage acceleration	8	69487301	0.0661	3.01e-07	402	Micrococcus_Dry
rs7047652	T	G	0.3844	0.791045	0.0299531	0.99	Phenoage acceleration	9	121070565	0.0798	1.48e-06	402	Micrococcus_Dry
rs7081286	T	C	0.3196	0.567164	0.0210537	0.53	Phenoage acceleration	10	63631660	0.0673	2.05e-06	402	Micrococcus_Dry
rs7112092	T	G	-0.3364	0.61194	0.0209262	0.7	Phenoage acceleration	11	7351944	0.0702	1.66e-06	402	Micrococcus_Dry
rs71296784	A	G	0.5714	0.900498	0.0328312	0.96	Phenoage acceleration	3	62630896	0.1197	1.82e-06	402	Micrococcus_Dry
rs71409957	T	G	0.4936	0.883085	0.0324548	0.15	Phenoage acceleration	14	41271428	0.1046	2.35e-06	402	Micrococcus_Dry
rs7240905	A	G	0.4056	0.822139	0.0265715	0.89	Phenoage acceleration	18	57128486	0.086	2.43e-06	402	Micrococcus_Dry
rs724949	A	G	0.3445	0.492537	0.0209909	0.36	Phenoage acceleration	3	81331572	0.0668	2.49e-07	402	Micrococcus_Dry
rs73235128	A	G	-0.6841	0.935323	0.044983	0.57	Phenoage acceleration	4	66914807	0.136	4.94e-07	402	Micrococcus_Dry
rs73489686	T	C	0.4947	0.850746	0.0315059	0.94	Phenoage acceleration	13	63197188	0.0984	5e-07	402	Micrococcus_Dry
rs7506233	T	G	0.4776	0.870647	0.0323812	0.45	Phenoage acceleration	18	70005491	0.1016	2.59e-06	402	Micrococcus_Dry
rs75271649	T	C	0.6131	0.935323	0.0395251	0.3	Phenoage acceleration	4	169390345	0.1341	4.82e-06	402	Micrococcus_Dry
rs75327654	A	C	0.6799	0.93408	0.0433036	0.75	Phenoage acceleration	7	150281086	0.1411	1.45e-06	402	Micrococcus_Dry
rs7608770	T	C	0.4466	0.829602	0.026943	0.58	Phenoage acceleration	2	220879384	0.0862	2.23e-07	402	Micrococcus_Dry
rs7662445	A	G	0.36	0.691542	0.0219792	0.57	Phenoage acceleration	4	177891850	0.0731	8.36e-07	402	Micrococcus_Dry
rs77448595	A	C	-0.6432	0.932836	0.0374733	0.025	Phenoage acceleration	10	33371663	0.1404	4.58e-06	402	Micrococcus_Dry
rs77468523	A	T	-0.5782	0.906716	0.0331999	0.15	Phenoage acceleration	2	159362112	0.1228	2.48e-06	402	Micrococcus_Dry
rs7848343	T	C	0.913	0.940299	0.0448313	0.26	Phenoage acceleration	9	16510624	0.1444	2.58e-10	402	Micrococcus_Dry
rs78570654	A	G	0.3466	0.604478	0.0215239	0.75	Phenoage acceleration	3	9307240	0.0681	3.59e-07	402	Micrococcus_Dry
rs78999781	T	C	-0.5171	0.881841	0.0338601	0.36	Phenoage acceleration	2	204290037	0.1081	1.73e-06	402	Micrococcus_Dry
rs79160565	T	G	0.6227	0.924129	0.0416067	0.53	Phenoage acceleration	5	143693054	0.1307	1.89e-06	402	Micrococcus_Dry
rs791845	T	C	0.7201	0.949005	0.043066	0.35	Phenoage acceleration	6	91648681	0.1537	2.82e-06	402	Micrococcus_Dry
rs7920503	A	T	0.4697	0.839552	0.0292088	0.21	Phenoage acceleration	10	9601890	0.0902	1.93e-07	402	Micrococcus_Dry
rs7984523	T	C	0.3365	0.705224	0.0216105	0.21	Phenoage acceleration	13	42678357	0.0699	1.5e-06	402	Micrococcus_Dry
rs79863563	A	G	-0.5869	0.929104	0.0484632	0.77	Phenoage acceleration	12	65687837	0.1228	1.74e-06	402	Micrococcus_Dry
rs8078310	T	C	0.3936	0.788557	0.0252284	0.52	Phenoage acceleration	17	8652738	0.0827	1.97e-06	402	Micrococcus_Dry
rs854373	C	G	-0.3658	0.722637	0.022882	0.51	Phenoage acceleration	14	25267134	0.0739	7.44e-07	402	Micrococcus_Dry
rs9436372	A	G	-0.4554	0.863184	0.0325259	0.088	Phenoage acceleration	1	68773120	0.098	3.35e-06	402	Micrococcus_Dry
rs943875	C	G	-0.3788	0.731343	0.0236392	0.076	Phenoage acceleration	10	26768622	0.0766	7.51e-07	402	Micrococcus_Dry
rs944413	A	C	0.3562	0.547264	0.0207334	0.067	Phenoage acceleration	21	35394743	0.0667	9.46e-08	402	Micrococcus_Dry
rs9473088	A	T	0.3767	0.771144	0.0261827	0.86	Phenoage acceleration	6	47362492	0.0805	2.91e-06	402	Micrococcus_Dry
rs955661	C	G	-0.329	0.595771	0.0210822	0.3	Phenoage acceleration	5	56719995	0.0687	1.67e-06	402	Micrococcus_Dry
rs9567729	T	G	0.54	0.901741	0.0323096	0.51	Phenoage acceleration	13	47389947	0.1072	4.68e-07	402	Micrococcus_Dry
rs9822937	A	G	0.38	0.717662	0.023051	0.069	Phenoage acceleration	3	30176181	0.0779	1.08e-06	402	Micrococcus_Dry
rs10033547	A	C	0.4028	0.794903	0.0284465	0.35	Phenoage acceleration	4	27186978	0.0862	2.94e-06	412	Rhodobacteraceae_Dry
rs10059255	A	C	-0.4325	0.86165	0.0290225	0.24	Phenoage acceleration	5	173707498	0.0928	3.12e-06	412	Rhodobacteraceae_Dry
rs10195960	T	G	0.344	0.629854	0.0215811	0.3	Phenoage acceleration	2	217832598	0.0672	3.11e-07	412	Rhodobacteraceae_Dry
rs10258495	T	C	-0.3263	0.612864	0.0213974	0.55	Phenoage acceleration	7	135248558	0.0684	1.86e-06	412	Rhodobacteraceae_Dry
rs10278321	T	C	-0.3263	0.644417	0.0214574	0.085	Phenoage acceleration	7	97494680	0.068	1.58e-06	412	Rhodobacteraceae_Dry
rs10280689	T	C	-0.5722	0.904126	0.0343829	0.44	Phenoage acceleration	7	38576131	0.1161	8.32e-07	412	Rhodobacteraceae_Dry
rs10499471	A	G	0.3698	0.712379	0.0225829	0.004	Phenoage acceleration	7	16703752	0.074	5.9e-07	412	Rhodobacteraceae_Dry
rs10880190	A	C	0.6489	0.924757	0.0386946	0.5	Phenoage acceleration	12	42306621	0.1223	1.11e-07	412	Rhodobacteraceae_Dry
rs10919071	A	G	-0.4655	0.842233	0.0310091	0.045	Phenoage acceleration	1	169099483	0.0942	7.8e-07	412	Rhodobacteraceae_Dry
rs111325546	A	C	0.4968	0.90534	0.0318778	0.38	Phenoage acceleration	14	101462436	0.1064	3.02e-06	412	Rhodobacteraceae_Dry
rs11707609	A	G	-0.3226	0.603155	0.0219761	0.4	Phenoage acceleration	3	123503424	0.0671	1.55e-06	412	Rhodobacteraceae_Dry
rs117128551	A	G	-0.5327	0.902913	0.0399685	0.065	Phenoage acceleration	12	41849752	0.116	4.41e-06	412	Rhodobacteraceae_Dry
rs11716554	A	C	0.406	0.831311	0.0270422	0.75	Phenoage acceleration	3	20725743	0.086	2.36e-06	412	Rhodobacteraceae_Dry
rs117385435	A	C	0.5292	0.908981	0.04558	0.51	Phenoage acceleration	9	105904487	0.1088	1.15e-06	412	Rhodobacteraceae_Dry
rs117461447	T	C	0.7072	0.942961	0.0409133	0.21	Phenoage acceleration	12	11346037	0.1415	5.78e-07	412	Rhodobacteraceae_Dry
rs11806181	T	G	0.6331	0.912621	0.0386256	0.15	Phenoage acceleration	1	60975097	0.1176	7.28e-08	412	Rhodobacteraceae_Dry
rs11864847	T	C	-0.3213	0.584951	0.0211148	0.012	Phenoage acceleration	16	25749186	0.0663	1.26e-06	412	Rhodobacteraceae_Dry
rs11887439	T	C	0.4236	0.787621	0.0245525	0.33	Phenoage acceleration	2	205025093	0.0835	3.93e-07	412	Rhodobacteraceae_Dry
rs11932495	T	C	0.5902	0.918689	0.032487	0.81	Phenoage acceleration	4	25666881	0.128	4.04e-06	412	Rhodobacteraceae_Dry
rs12137317	A	G	-0.6142	0.911408	0.0355726	0.5	Phenoage acceleration	1	26940681	0.1231	6.08e-07	412	Rhodobacteraceae_Dry
rs12365449	C	G	0.4688	0.839806	0.0269141	0.77	Phenoage acceleration	11	99885919	0.0911	2.63e-07	412	Rhodobacteraceae_Dry
rs12464320	T	G	0.6175	0.934466	0.0444946	0.47	Phenoage acceleration	2	135283132	0.1345	4.43e-06	412	Rhodobacteraceae_Dry
rs12529024	T	C	-0.5276	0.894417	0.0322935	0.19	Phenoage acceleration	6	67040145	0.1109	1.97e-06	412	Rhodobacteraceae_Dry
rs12569869	T	C	-0.4214	0.786408	0.0260874	0.81	Phenoage acceleration	10	44850323	0.0803	1.54e-07	412	Rhodobacteraceae_Dry
rs12583353	A	G	-0.5715	0.890777	0.03675	0.0098	Phenoage acceleration	13	38067575	0.1059	6.7e-08	412	Rhodobacteraceae_Dry
rs12781740	T	C	0.4433	0.860437	0.0291951	0.98	Phenoage acceleration	10	64377967	0.0934	2.08e-06	412	Rhodobacteraceae_Dry
rs12964702	T	C	-0.3802	0.740291	0.0248327	0.7	Phenoage acceleration	18	75856393	0.079	1.5e-06	412	Rhodobacteraceae_Dry
rs13004092	A	G	0.5507	0.910194	0.0349622	0.9	Phenoage acceleration	2	119638490	0.1156	1.88e-06	412	Rhodobacteraceae_Dry
rs13016626	C	G	0.5178	0.882282	0.0338365	0.63	Phenoage acceleration	2	223171835	0.1027	4.61e-07	412	Rhodobacteraceae_Dry
rs13019527	C	G	0.4193	0.785194	0.0250155	0.57	Phenoage acceleration	2	68853855	0.0802	1.74e-07	412	Rhodobacteraceae_Dry
rs13029621	T	C	-0.3779	0.774272	0.0242668	0.8	Phenoage acceleration	2	55659970	0.0804	2.59e-06	412	Rhodobacteraceae_Dry
rs13110956	C	G	0.5972	0.876214	0.0322558	0.42	Phenoage acceleration	4	129797154	0.1026	5.84e-09	412	Rhodobacteraceae_Dry
rs13218201	A	G	-0.6057	0.921117	0.0431173	0.11	Phenoage acceleration	6	147847698	0.1296	2.96e-06	412	Rhodobacteraceae_Dry
rs1349923	T	C	0.3114	0.532767	0.0208909	0.32	Phenoage acceleration	4	182223884	0.0656	2.11e-06	412	Rhodobacteraceae_Dry
rs1461335	T	G	-0.3529	0.729369	0.0244605	0.93	Phenoage acceleration	9	24941452	0.075	2.51e-06	412	Rhodobacteraceae_Dry
rs1539525	A	G	0.3233	0.59466	0.0212533	0.4	Phenoage acceleration	1	49001369	0.0668	1.3e-06	412	Rhodobacteraceae_Dry
rs1548450	T	C	-0.4047	0.679612	0.0226419	0.39	Phenoage acceleration	16	19310092	0.072	1.95e-08	412	Rhodobacteraceae_Dry
rs17251074	T	C	0.4015	0.779126	0.0234721	0.27	Phenoage acceleration	2	228778539	0.0802	5.59e-07	412	Rhodobacteraceae_Dry
rs1842665	A	G	-0.315	0.512136	0.0206896	0.81	Phenoage acceleration	8	74818529	0.0654	1.48e-06	412	Rhodobacteraceae_Dry
rs1972040	A	G	-0.3588	0.696602	0.0233077	0.32	Phenoage acceleration	5	81992047	0.0683	1.52e-07	412	Rhodobacteraceae_Dry
rs2023971	A	G	-0.4952	0.885922	0.0305543	0.86	Phenoage acceleration	7	98051932	0.1056	2.71e-06	412	Rhodobacteraceae_Dry
rs208269	T	C	-0.367	0.758495	0.0239449	0.22	Phenoage acceleration	20	41489081	0.0803	4.9e-06	412	Rhodobacteraceae_Dry
rs2184282	T	C	0.459	0.88835	0.0309218	0.54	Phenoage acceleration	14	20880160	0.1004	4.8e-06	412	Rhodobacteraceae_Dry
rs2185282	T	C	0.4496	0.830097	0.0287747	0.32	Phenoage acceleration	1	240776190	0.0882	3.43e-07	412	Rhodobacteraceae_Dry
rs2512539	T	G	0.4786	0.86165	0.029776	0.22	Phenoage acceleration	11	77914798	0.0953	5.03e-07	412	Rhodobacteraceae_Dry
rs2530684	C	G	-0.5707	0.878641	0.0331607	0.51	Phenoage acceleration	22	30105298	0.1	1.17e-08	412	Rhodobacteraceae_Dry
rs2693791	A	C	-0.3219	0.510922	0.0206866	0.62	Phenoage acceleration	8	4425634	0.0687	2.84e-06	412	Rhodobacteraceae_Dry
rs2713995	A	C	0.394	0.752427	0.0257298	0.0096	Phenoage acceleration	17	70739926	0.0746	1.29e-07	412	Rhodobacteraceae_Dry
rs2792249	A	G	0.353	0.582524	0.021069	0.73	Phenoage acceleration	1	164604122	0.0663	1e-07	412	Rhodobacteraceae_Dry
rs2839467	A	G	-0.3864	0.760922	0.0258471	0.0072	Phenoage acceleration	21	43513200	0.0779	7.05e-07	412	Rhodobacteraceae_Dry
rs2898543	A	G	-0.3484	0.533981	0.0207744	0.41	Phenoage acceleration	5	86113699	0.0674	2.36e-07	412	Rhodobacteraceae_Dry
rs2977371	A	G	0.5521	0.904126	0.0330573	0.76	Phenoage acceleration	8	59141390	0.1164	2.1e-06	412	Rhodobacteraceae_Dry
rs35039762	A	G	-0.6051	0.917476	0.0413289	0.72	Phenoage acceleration	16	60179373	0.1187	3.41e-07	412	Rhodobacteraceae_Dry
rs35157674	A	G	0.6503	0.932039	0.0444697	0.64	Phenoage acceleration	3	173494503	0.1376	2.29e-06	412	Rhodobacteraceae_Dry
rs36955	A	C	0.3266	0.558252	0.0208561	0.68	Phenoage acceleration	5	113668945	0.0669	1.05e-06	412	Rhodobacteraceae_Dry
rs3821797	T	C	0.4916	0.882282	0.0306648	0.65	Phenoage acceleration	3	179620113	0.1032	1.92e-06	412	Rhodobacteraceae_Dry
rs3857844	C	G	-0.4441	0.781553	0.0241716	0.53	Phenoage acceleration	7	75274876	0.0774	9.42e-09	412	Rhodobacteraceae_Dry
rs387348	A	G	-0.5228	0.895631	0.0333536	0.39	Phenoage acceleration	6	169443654	0.1131	3.78e-06	412	Rhodobacteraceae_Dry
rs4245286	A	G	-0.6439	0.93568	0.043532	0.012	Phenoage acceleration	18	55429904	0.138	3.07e-06	412	Rhodobacteraceae_Dry
rs4254932	A	C	-0.4797	0.895631	0.0313684	0.19	Phenoage acceleration	5	95975187	0.1035	3.55e-06	412	Rhodobacteraceae_Dry
rs4571585	A	G	0.3325	0.604369	0.0212141	0.18	Phenoage acceleration	6	124332506	0.0672	7.58e-07	412	Rhodobacteraceae_Dry
rs4791902	T	C	0.3451	0.650485	0.0214116	0.24	Phenoage acceleration	17	9782111	0.0704	9.63e-07	412	Rhodobacteraceae_Dry
rs4891936	T	C	-0.5227	0.875	0.031279	0.66	Phenoage acceleration	18	69331060	0.1034	4.35e-07	412	Rhodobacteraceae_Dry
rs505358	A	G	-0.3452	0.705097	0.0222423	0.87	Phenoage acceleration	6	151327848	0.0718	1.54e-06	412	Rhodobacteraceae_Dry
rs55646841	T	G	0.4715	0.866505	0.0349836	0.5	Phenoage acceleration	6	128053417	0.1019	3.7e-06	412	Rhodobacteraceae_Dry
rs55865390	T	G	-0.3877	0.725728	0.0233852	0.94	Phenoage acceleration	2	150013702	0.0735	1.32e-07	412	Rhodobacteraceae_Dry
rs56357391	A	G	0.4492	0.793689	0.0259259	0.21	Phenoage acceleration	18	56239115	0.0821	4.45e-08	412	Rhodobacteraceae_Dry
rs5748755	T	C	-0.3418	0.697816	0.0232982	0.39	Phenoage acceleration	22	17426401	0.0748	4.92e-06	412	Rhodobacteraceae_Dry
rs58051769	T	C	0.5893	0.913835	0.0337105	0.14	Phenoage acceleration	9	119081995	0.1252	2.53e-06	412	Rhodobacteraceae_Dry
rs59016554	T	G	-0.533	0.893204	0.0303095	0.89	Phenoage acceleration	16	83063254	0.1154	3.83e-06	412	Rhodobacteraceae_Dry
rs60180210	A	C	-0.4004	0.81432	0.026967	0.61	Phenoage acceleration	3	87899969	0.0839	1.84e-06	412	Rhodobacteraceae_Dry
rs618916	T	C	0.4957	0.765777	0.0247547	0.046	Phenoage acceleration	15	41172773	0.0793	4.02e-10	412	Rhodobacteraceae_Dry
rs61939338	T	C	-0.3669	0.692961	0.0217779	0.55	Phenoage acceleration	12	130570973	0.0738	6.67e-07	412	Rhodobacteraceae_Dry
rs62190508	A	G	-0.4395	0.781553	0.0240496	0.73	Phenoage acceleration	2	183130076	0.0781	1.86e-08	412	Rhodobacteraceae_Dry
rs62298218	A	T	-0.353	0.714806	0.0226576	0.039	Phenoage acceleration	3	177094246	0.0746	2.25e-06	412	Rhodobacteraceae_Dry
rs62318191	A	G	-0.5037	0.885922	0.0367889	0.27	Phenoage acceleration	4	134877772	0.1081	3.17e-06	412	Rhodobacteraceae_Dry
rs643160	A	G	0.3895	0.752427	0.0241163	0.4	Phenoage acceleration	6	83893468	0.0742	1.51e-07	412	Rhodobacteraceae_Dry
rs6450757	T	C	-0.5853	0.896845	0.0342238	0.62	Phenoage acceleration	5	18844416	0.1095	8.95e-08	412	Rhodobacteraceae_Dry
rs66919220	A	G	0.5359	0.859223	0.0313492	0.67	Phenoage acceleration	16	84296392	0.0951	1.76e-08	412	Rhodobacteraceae_Dry
rs6708722	T	C	0.4553	0.855583	0.02909	0.28	Phenoage acceleration	2	76798610	0.0909	5.44e-07	412	Rhodobacteraceae_Dry
rs6870949	T	C	-0.3913	0.757282	0.0250611	0.74	Phenoage acceleration	5	52186515	0.0789	7.02e-07	412	Rhodobacteraceae_Dry
rs699811	T	C	0.3415	0.680825	0.022444	0.15	Phenoage acceleration	1	74295398	0.0729	2.81e-06	412	Rhodobacteraceae_Dry
rs7069023	A	C	0.3973	0.703883	0.0227682	0.28	Phenoage acceleration	10	49927221	0.0726	4.39e-08	412	Rhodobacteraceae_Dry
rs7077935	T	C	0.3213	0.592233	0.0210031	0.026	Phenoage acceleration	10	92165562	0.0654	8.9e-07	412	Rhodobacteraceae_Dry
rs7099771	A	G	-0.3294	0.633495	0.0214617	0.35	Phenoage acceleration	10	5654742	0.0702	2.71e-06	412	Rhodobacteraceae_Dry
rs71517826	A	G	-0.6607	0.894417	0.0320306	0.78	Phenoage acceleration	8	25465390	0.106	4.53e-10	412	Rhodobacteraceae_Dry
rs7164344	A	T	-0.6282	0.924757	0.0411628	0.74	Phenoage acceleration	15	33888033	0.132	1.95e-06	412	Rhodobacteraceae_Dry
rs7180426	A	G	-0.5065	0.853155	0.0293598	0.48	Phenoage acceleration	15	62771038	0.0935	6e-08	412	Rhodobacteraceae_Dry
rs718875	T	C	-0.4776	0.876214	0.0285711	0.71	Phenoage acceleration	1	94372020	0.103	3.53e-06	412	Rhodobacteraceae_Dry
rs72683206	C	G	-0.5605	0.919903	0.0418064	0.74	Phenoage acceleration	8	140734406	0.1202	3.12e-06	412	Rhodobacteraceae_Dry
rs72736868	A	C	-0.406	0.760922	0.0256065	0.23	Phenoage acceleration	5	35480541	0.0837	1.23e-06	412	Rhodobacteraceae_Dry
rs72742037	C	G	-0.6086	0.927184	0.0368219	0.93	Phenoage acceleration	9	87811321	0.1265	1.51e-06	412	Rhodobacteraceae_Dry
rs72773975	T	G	-0.3197	0.628641	0.0211489	0.49	Phenoage acceleration	2	11881809	0.0691	3.68e-06	412	Rhodobacteraceae_Dry
rs72791013	T	C	0.6247	0.902913	0.0382938	0.86	Phenoage acceleration	5	133074137	0.1114	2.02e-08	412	Rhodobacteraceae_Dry
rs72908255	T	C	0.6244	0.929612	0.0358828	0.65	Phenoage acceleration	11	32271773	0.1306	1.74e-06	412	Rhodobacteraceae_Dry
rs73873405	T	G	-0.5031	0.887136	0.0303463	0.13	Phenoage acceleration	3	155432153	0.1032	1.09e-06	412	Rhodobacteraceae_Dry
rs7411883	T	C	0.3292	0.621359	0.0209983	0.91	Phenoage acceleration	1	241813906	0.0716	4.28e-06	412	Rhodobacteraceae_Dry
rs7431338	T	C	0.3381	0.634709	0.0217304	0.53	Phenoage acceleration	3	88880647	0.0722	2.8e-06	412	Rhodobacteraceae_Dry
rs75187228	A	G	0.6131	0.92233	0.0398324	0.17	Phenoage acceleration	17	20522930	0.1256	1.05e-06	412	Rhodobacteraceae_Dry
rs7522010	T	G	-0.3488	0.617718	0.0212342	0.17	Phenoage acceleration	1	34762775	0.0656	1.06e-07	412	Rhodobacteraceae_Dry
rs7545638	T	C	0.3457	0.605583	0.0216291	0.012	Phenoage acceleration	1	77903816	0.0683	4.14e-07	412	Rhodobacteraceae_Dry
rs7560360	A	G	0.311	0.587379	0.021382	0.11	Phenoage acceleration	2	172036474	0.0666	3.04e-06	412	Rhodobacteraceae_Dry
rs76042015	T	G	0.5285	0.887136	0.0328807	0.99	Phenoage acceleration	15	54863623	0.1039	3.67e-07	412	Rhodobacteraceae_Dry
rs7611260	T	C	0.3183	0.618932	0.021576	0.92	Phenoage acceleration	3	33025110	0.0664	1.64e-06	412	Rhodobacteraceae_Dry
rs7667060	T	C	0.4923	0.887136	0.0327842	0.64	Phenoage acceleration	4	26504723	0.1069	4.11e-06	412	Rhodobacteraceae_Dry
rs7703932	T	C	0.3031	0.552184	0.0207027	0.038	Phenoage acceleration	5	68044531	0.0649	3.04e-06	412	Rhodobacteraceae_Dry
rs773462	T	C	-0.5916	0.915049	0.0312299	0.8	Phenoage acceleration	12	77306038	0.1258	2.56e-06	412	Rhodobacteraceae_Dry
rs77505408	A	G	0.7282	0.945388	0.0350687	0.33	Phenoage acceleration	3	55598594	0.1514	1.52e-06	412	Rhodobacteraceae_Dry
rs78227344	A	T	-0.3802	0.770631	0.0239961	0.043	Phenoage acceleration	7	113458777	0.081	2.66e-06	412	Rhodobacteraceae_Dry
rs79511714	T	G	0.7175	0.940534	0.0458533	0.87	Phenoage acceleration	4	37209400	0.1389	2.42e-07	412	Rhodobacteraceae_Dry
rs7958673	A	G	-0.8754	0.956311	0.0440493	0.9	Phenoage acceleration	12	132560241	0.1662	1.39e-07	412	Rhodobacteraceae_Dry
rs7993300	T	G	-0.3048	0.509709	0.0206934	0.46	Phenoage acceleration	13	25171521	0.0656	3.39e-06	412	Rhodobacteraceae_Dry
rs8021097	A	G	0.3614	0.760922	0.0248879	0.28	Phenoage acceleration	14	79682114	0.0775	3.16e-06	412	Rhodobacteraceae_Dry
rs8070287	A	G	0.3965	0.821602	0.0266471	0.0049	Phenoage acceleration	17	1854772	0.0867	4.75e-06	412	Rhodobacteraceae_Dry
rs906734	A	G	-0.4656	0.854369	0.0268706	0.26	Phenoage acceleration	12	127762527	0.0942	7.7e-07	412	Rhodobacteraceae_Dry
rs944620	T	C	-0.4154	0.775485	0.0264682	0.093	Phenoage acceleration	9	12928079	0.082	4.03e-07	412	Rhodobacteraceae_Dry
rs9512417	A	G	-0.387	0.777913	0.024182	0.77	Phenoage acceleration	13	27408722	0.0798	1.25e-06	412	Rhodobacteraceae_Dry
rs9589925	A	G	-0.6362	0.938107	0.0373259	0.68	Phenoage acceleration	13	94829330	0.1269	5.35e-07	412	Rhodobacteraceae_Dry
rs10034800	A	G	-0.2826	0.517613	0.0206645	0.47	Phenoage acceleration	4	55045125	0.0591	1.71e-06	511	Firmicutes_Dry
rs10066395	T	C	-0.2955	0.586106	0.0215249	0.71	Phenoage acceleration	5	123920736	0.0637	3.54e-06	511	Firmicutes_Dry
rs10078575	A	G	0.4072	0.850294	0.0273953	0.84	Phenoage acceleration	5	40704074	0.0873	3.09e-06	511	Firmicutes_Dry
rs10083893	T	C	-0.4168	0.85225	0.0276839	0.64	Phenoage acceleration	17	60254033	0.0868	1.57e-06	511	Firmicutes_Dry
rs1012090	T	C	-0.3854	0.85225	0.0297673	0.54	Phenoage acceleration	7	29034840	0.0843	4.84e-06	511	Firmicutes_Dry
rs10145409	T	C	0.423	0.878669	0.0301448	0.16	Phenoage acceleration	14	47150741	0.0907	3.09e-06	511	Firmicutes_Dry
rs1039381	T	C	0.3789	0.803327	0.0249939	0.44	Phenoage acceleration	3	56874729	0.0809	2.8e-06	511	Firmicutes_Dry
rs10457840	A	C	-0.3828	0.819961	0.0282698	0.95	Phenoage acceleration	6	149376575	0.081	2.29e-06	511	Firmicutes_Dry
rs10503711	T	G	-0.323	0.535225	0.0208141	0.95	Phenoage acceleration	8	21500728	0.0634	3.46e-07	511	Firmicutes_Dry
rs10835608	T	C	0.3801	0.753425	0.024476	0.021	Phenoage acceleration	11	30036177	0.0758	5.26e-07	511	Firmicutes_Dry
rs10860753	A	G	0.3435	0.81409	0.0286636	0.49	Phenoage acceleration	12	101979641	0.0748	4.42e-06	511	Firmicutes_Dry
rs10911958	A	G	-0.3264	0.492172	0.0209247	0.93	Phenoage acceleration	1	186890845	0.0675	1.34e-06	511	Firmicutes_Dry
rs10933562	A	G	0.4534	0.879648	0.033255	0.23	Phenoage acceleration	2	242471244	0.0976	3.42e-06	511	Firmicutes_Dry
rs11000158	A	C	-0.2881	0.504892	0.0207429	0.006	Phenoage acceleration	10	73815967	0.0622	3.58e-06	511	Firmicutes_Dry
rs11086073	T	C	0.4536	0.877691	0.0345947	0.22	Phenoage acceleration	19	17609396	0.0973	3.12e-06	511	Firmicutes_Dry
rs11162235	A	G	-0.2854	0.486301	0.0206473	0.67	Phenoage acceleration	1	75405261	0.0602	2.09e-06	511	Firmicutes_Dry
rs11201131	A	T	0.599	0.934442	0.0395457	0.93	Phenoage acceleration	10	86383024	0.1267	2.27e-06	511	Firmicutes_Dry
rs11206972	A	G	-0.4359	0.841487	0.0292583	0.78	Phenoage acceleration	1	57566499	0.0855	3.4e-07	511	Firmicutes_Dry
rs1122568	A	C	0.3608	0.81409	0.0277189	0.54	Phenoage acceleration	18	3043505	0.0738	1e-06	511	Firmicutes_Dry
rs1122574	C	G	-0.4288	0.865949	0.0304618	0.53	Phenoage acceleration	17	31967506	0.0897	1.74e-06	511	Firmicutes_Dry
rs11247593	A	G	-0.4747	0.799413	0.0255902	0.68	Phenoage acceleration	1	27052080	0.0833	1.23e-08	511	Firmicutes_Dry
rs114940743	T	C	-0.5424	0.918787	0.0394525	0.4	Phenoage acceleration	3	15024099	0.1147	2.28e-06	511	Firmicutes_Dry
rs114987574	T	C	-0.6291	0.935421	0.0412627	0.35	Phenoage acceleration	4	28019553	0.1252	5e-07	511	Firmicutes_Dry
rs11628702	T	C	-0.3192	0.54501	0.0207698	0.4	Phenoage acceleration	14	21932592	0.0623	2.96e-07	511	Firmicutes_Dry
rs11663867	T	C	0.3056	0.681996	0.0223906	0.27	Phenoage acceleration	18	46149742	0.0664	4.13e-06	511	Firmicutes_Dry
rs117166040	A	G	-0.6554	0.930528	0.0414687	0.051	Phenoage acceleration	20	42084169	0.1174	2.35e-08	511	Firmicutes_Dry
rs11924151	A	G	0.2965	0.527397	0.0206832	0.38	Phenoage acceleration	3	189581020	0.0646	4.45e-06	511	Firmicutes_Dry
rs1201915	A	G	-0.3407	0.535225	0.0207389	0.034	Phenoage acceleration	20	59274805	0.0637	8.94e-08	511	Firmicutes_Dry
rs12025055	C	G	0.4685	0.806262	0.026198	0.34	Phenoage acceleration	1	231175644	0.082	1.1e-08	511	Firmicutes_Dry
rs1204627	T	C	-0.6029	0.939335	0.0418196	0.89	Phenoage acceleration	20	22398523	0.1265	1.87e-06	511	Firmicutes_Dry
rs12236855	T	C	0.474	0.894325	0.034589	0.25	Phenoage acceleration	9	120194145	0.0957	7.39e-07	511	Firmicutes_Dry
rs12270027	A	G	-0.3731	0.757339	0.0251007	0.63	Phenoage acceleration	11	129563423	0.0754	7.49e-07	511	Firmicutes_Dry
rs12538516	T	G	-0.4044	0.856164	0.0308866	0.45	Phenoage acceleration	7	115321393	0.0847	1.81e-06	511	Firmicutes_Dry
rs12547771	T	C	-0.5354	0.920744	0.0362672	0.96	Phenoage acceleration	8	26899137	0.116	3.9e-06	511	Firmicutes_Dry
rs12673754	T	C	0.6373	0.940313	0.0434899	0.47	Phenoage acceleration	7	98804656	0.1341	2.03e-06	511	Firmicutes_Dry
rs12686565	A	C	-0.3156	0.636008	0.021481	0.58	Phenoage acceleration	9	107739152	0.0611	2.41e-07	511	Firmicutes_Dry
rs12784322	C	G	-0.3439	0.763209	0.0263536	0.68	Phenoage acceleration	10	85096090	0.0722	1.92e-06	511	Firmicutes_Dry
rs12927263	T	C	0.2997	0.597847	0.0212108	0.68	Phenoage acceleration	16	80297956	0.064	2.85e-06	511	Firmicutes_Dry
rs12964032	A	G	-0.4527	0.85225	0.0266354	0.97	Phenoage acceleration	18	75643530	0.0857	1.29e-07	511	Firmicutes_Dry
rs13009740	A	G	-0.6028	0.939335	0.0406633	0.94	Phenoage acceleration	2	80945545	0.1287	2.81e-06	511	Firmicutes_Dry
rs13160289	A	G	-0.2808	0.553816	0.0207299	0.04	Phenoage acceleration	5	56351444	0.061	4.1e-06	511	Firmicutes_Dry
rs13195953	A	G	-0.6331	0.949119	0.0455157	0.13	Phenoage acceleration	6	87595549	0.1384	4.76e-06	511	Firmicutes_Dry
rs141754195	A	G	-0.6172	0.909002	0.0329622	0.16	Phenoage acceleration	1	103116161	0.1104	2.26e-08	511	Firmicutes_Dry
rs142420986	T	G	-0.5278	0.908023	0.0336998	0.26	Phenoage acceleration	11	62808197	0.1094	1.39e-06	511	Firmicutes_Dry
rs1480164	A	T	-0.3727	0.795499	0.0241507	0.069	Phenoage acceleration	8	118604131	0.0764	1.06e-06	511	Firmicutes_Dry
rs1482195	T	G	-0.3232	0.689824	0.0222158	0.47	Phenoage acceleration	8	3519665	0.0647	5.8e-07	511	Firmicutes_Dry
rs1537627	C	G	-0.4075	0.774951	0.0245047	0.77	Phenoage acceleration	10	7653079	0.0706	7.68e-09	511	Firmicutes_Dry
rs1540574	C	G	0.319	0.642857	0.0215982	0.47	Phenoage acceleration	5	116269901	0.0653	1.03e-06	511	Firmicutes_Dry
rs1654513	T	C	0.3184	0.642857	0.0220506	0.55	Phenoage acceleration	19	51402682	0.0689	3.84e-06	511	Firmicutes_Dry
rs1656915	A	G	0.3437	0.735812	0.0228525	0.19	Phenoage acceleration	3	186441823	0.0748	4.38e-06	511	Firmicutes_Dry
rs16920385	T	C	-0.5683	0.91683	0.0344573	0.13	Phenoage acceleration	12	126734168	0.1165	1.07e-06	511	Firmicutes_Dry
rs16975307	A	G	-0.3231	0.668297	0.022139	0.95	Phenoage acceleration	15	96076459	0.0678	1.89e-06	511	Firmicutes_Dry
rs17046412	A	C	-0.6048	0.933464	0.0439266	0.78	Phenoage acceleration	2	55069951	0.1282	2.37e-06	511	Firmicutes_Dry
rs17085326	T	C	-0.6062	0.918787	0.0390096	0.53	Phenoage acceleration	4	55977376	0.108	1.98e-08	511	Firmicutes_Dry
rs17401876	T	C	-0.5323	0.883562	0.0332086	0.64	Phenoage acceleration	21	33725750	0.1002	1.08e-07	511	Firmicutes_Dry
rs17714678	A	C	-0.3504	0.681996	0.0228901	0.9	Phenoage acceleration	7	13441668	0.0712	8.61e-07	511	Firmicutes_Dry
rs1865938	A	T	0.365	0.717221	0.0229203	0.61	Phenoage acceleration	12	17786861	0.0662	3.53e-08	511	Firmicutes_Dry
rs2138612	T	G	0.5416	0.920744	0.0348217	0.058	Phenoage acceleration	3	107145632	0.1159	2.97e-06	511	Firmicutes_Dry
rs2282382	A	G	0.3204	0.692759	0.0228375	0.66	Phenoage acceleration	1	95352973	0.0691	3.51e-06	511	Firmicutes_Dry
rs2287325	A	C	0.3813	0.818982	0.0259253	0.077	Phenoage acceleration	2	40803821	0.0833	4.66e-06	511	Firmicutes_Dry
rs2310187	T	G	0.4253	0.869863	0.0303022	0.15	Phenoage acceleration	2	102750428	0.0897	2.11e-06	511	Firmicutes_Dry
rs2366567	A	G	-0.3201	0.493151	0.020772	0.3	Phenoage acceleration	7	157290653	0.067	1.8e-06	511	Firmicutes_Dry
rs23805	A	C	0.3922	0.804305	0.0257544	0.84	Phenoage acceleration	6	11922362	0.0814	1.47e-06	511	Firmicutes_Dry
rs248467	A	G	0.2936	0.630137	0.0219647	0.85	Phenoage acceleration	5	150644589	0.0627	2.8e-06	511	Firmicutes_Dry
rs2502285	A	G	-0.326	0.73092	0.0232455	0.34	Phenoage acceleration	6	67767934	0.0705	3.81e-06	511	Firmicutes_Dry
rs2503291	A	C	-0.532	0.907045	0.0400611	0.49	Phenoage acceleration	6	103997076	0.105	4.02e-07	511	Firmicutes_Dry
rs2513613	A	G	-0.313	0.514677	0.0207133	0.51	Phenoage acceleration	11	106307658	0.0586	9.24e-08	511	Firmicutes_Dry
rs2584000	A	G	-0.3176	0.634051	0.0216327	0.28	Phenoage acceleration	12	70977108	0.065	1.05e-06	511	Firmicutes_Dry
rs2631514	A	C	-0.2848	0.531311	0.0209887	0.7	Phenoage acceleration	11	24837714	0.0601	2.14e-06	511	Firmicutes_Dry
rs2648747	T	C	0.3435	0.531311	0.0207235	0.32	Phenoage acceleration	3	8462075	0.0588	5.06e-09	511	Firmicutes_Dry
rs2675323	A	G	-0.3363	0.587084	0.0210438	0.93	Phenoage acceleration	3	2840710	0.0635	1.19e-07	511	Firmicutes_Dry
rs275605	A	G	-0.6918	0.939335	0.0424629	0.88	Phenoage acceleration	12	43946204	0.1302	1.09e-07	511	Firmicutes_Dry
rs2784946	T	G	0.3322	0.744618	0.02349	0.69	Phenoage acceleration	6	142281224	0.0665	5.91e-07	511	Firmicutes_Dry
rs28449533	T	C	-0.477	0.900196	0.0349425	0.39	Phenoage acceleration	15	53153240	0.1016	2.67e-06	511	Firmicutes_Dry
rs2850898	T	C	0.3583	0.816047	0.0279349	0.81	Phenoage acceleration	18	74992925	0.0748	1.66e-06	511	Firmicutes_Dry
rs28526344	A	G	-0.5373	0.911937	0.035396	0.0068	Phenoage acceleration	15	31012106	0.1057	3.69e-07	511	Firmicutes_Dry
rs28560442	T	C	-0.3673	0.789628	0.0273453	0.11	Phenoage acceleration	20	58119339	0.0762	1.42e-06	511	Firmicutes_Dry
rs3015886	T	C	0.3537	0.726027	0.0221944	0.89	Phenoage acceleration	7	72104815	0.0692	3.19e-07	511	Firmicutes_Dry
rs30434	T	C	0.3113	0.639922	0.0213642	0.26	Phenoage acceleration	5	6673322	0.0609	3.19e-07	511	Firmicutes_Dry
rs3128800	T	G	-0.3695	0.81409	0.026347	0.34	Phenoage acceleration	4	2379676	0.079	2.9e-06	511	Firmicutes_Dry
rs34010011	A	G	-0.3171	0.654599	0.0215987	0.19	Phenoage acceleration	14	70766323	0.0652	1.16e-06	511	Firmicutes_Dry
rs34512791	T	G	0.4563	0.883562	0.0357021	0.43	Phenoage acceleration	4	93963875	0.0949	1.51e-06	511	Firmicutes_Dry
rs35403472	T	C	-0.407	0.873777	0.0333276	0.96	Phenoage acceleration	16	74076073	0.0883	3.99e-06	511	Firmicutes_Dry
rs35406722	T	C	0.3181	0.700587	0.0236785	0.84	Phenoage acceleration	18	56173552	0.065	9.77e-07	511	Firmicutes_Dry
rs35541683	A	G	0.634	0.91683	0.0345715	0.73	Phenoage acceleration	18	49193718	0.1127	1.85e-08	511	Firmicutes_Dry
rs3923350	T	G	0.3613	0.752446	0.0244632	0.62	Phenoage acceleration	2	141239598	0.0689	1.61e-07	511	Firmicutes_Dry
rs393170	A	G	0.4964	0.877691	0.0318346	0.34	Phenoage acceleration	14	60618604	0.0931	9.58e-08	511	Firmicutes_Dry
rs4542601	T	C	-0.3053	0.510763	0.0207127	0.49	Phenoage acceleration	15	58565099	0.0612	6.21e-07	511	Firmicutes_Dry
rs4705200	A	G	0.3221	0.639922	0.0216547	0.85	Phenoage acceleration	5	147191759	0.0646	6.14e-07	511	Firmicutes_Dry
rs4746911	A	G	-0.5831	0.936399	0.0437489	0.23	Phenoage acceleration	10	71548185	0.1264	3.96e-06	511	Firmicutes_Dry
rs4773012	T	C	-0.3109	0.734834	0.0241703	0.53	Phenoage acceleration	13	109581213	0.0681	4.99e-06	511	Firmicutes_Dry
rs4839348	T	C	-0.3208	0.672211	0.0217592	0.48	Phenoage acceleration	1	114548373	0.0657	1.06e-06	511	Firmicutes_Dry
rs4855475	A	G	-0.2898	0.636008	0.0210615	0.012	Phenoage acceleration	3	68484388	0.0628	3.96e-06	511	Firmicutes_Dry
rs4964363	T	C	-0.4149	0.695695	0.0223565	0.47	Phenoage acceleration	12	105779899	0.0666	4.68e-10	511	Firmicutes_Dry
rs4977858	A	C	0.2997	0.524462	0.0206707	0.54	Phenoage acceleration	9	23422484	0.0595	4.63e-07	511	Firmicutes_Dry
rs516287	A	G	-0.3185	0.689824	0.0224977	0.39	Phenoage acceleration	11	74502780	0.0672	2.14e-06	511	Firmicutes_Dry
[truncated: 6,402 more rows]
