# Supplementary material for: Genetic Causal Association Between Skin Microbiota and Biological Aging: Evidence From a Mendelian Randomization Analysis
Source: J Cosmet Dermatol. 2025 Jan 3;24(1):e16762. doi: 10.1111/jocd.16762 (PMC11699445; doi:10.1111/jocd.16762)
Supplement: Supplementary file 4 — Table S4 Comprehensive results of MR estimates concerning the association between skin microbiota and BioAgeAccel. [file JOCD-24-e16762-s009.xlsx]

## Sheet: Sheet1
Table S4. Full result of MR estimates for the association between skin microbiota and BioageAccel
outcome	exposure	method	nsnp	b	se	pval	lo_ci	up_ci	or	or_lci95	or_uci95
Bioagecacceleration	Acinetobacter_Dry	MR Egger	124	-0.0065023	0.0101486	0.522912	-0.0263935	0.0133889	0.993519	0.973952	1.01348
Bioagecacceleration	Acinetobacter_Dry	Weighted median	124	0.00221607	0.00353972	0.531276	-0.00472177	0.00915392	1.00222	0.995289	1.0092
Bioagecacceleration	Acinetobacter_Dry	Inverse variance weighted	124	0.00106926	0.00251497	0.670719	-0.00386007	0.0059986	1.00107	0.996147	1.00602
Bioagecacceleration	Acinetobacter_Dry	Simple mode	124	0.00289456	0.00933906	0.75713	-0.01541	0.0211991	1.0029	0.984708	1.02143
Bioagecacceleration	Acinetobacter_Dry	Weighted mode	124	0.00331384	0.00953548	0.728789	-0.0153757	0.0220034	1.00332	0.984742	1.02225
Bioagecacceleration	Acinetobacter_Moist	Inverse variance weighted	2	-0.0344927	0.0203593	0.0902277	-0.074397	0.00541156	0.966095	0.928303	1.00543
Bioagecacceleration	Actinomycetales_Dry	MR Egger	180	-0.00842253	0.00917875	0.360064	-0.0264129	0.00956782	0.991613	0.973933	1.00961
Bioagecacceleration	Actinomycetales_Dry	Weighted median	180	-0.00440772	0.0028989	0.12839	-0.0100896	0.00127412	0.995602	0.989961	1.00127
Bioagecacceleration	Actinomycetales_Dry	Inverse variance weighted	180	-0.00223244	0.00208747	0.284867	-0.00632387	0.00185899	0.99777	0.993696	1.00186
Bioagecacceleration	Actinomycetales_Dry	Simple mode	180	-0.00560851	0.00986576	0.57042	-0.0249454	0.0137284	0.994407	0.975363	1.01382
Bioagecacceleration	Actinomycetales_Dry	Weighted mode	180	-0.00480784	0.00871153	0.58171	-0.0218824	0.0122668	0.995204	0.978355	1.01234
Bioagecacceleration	Actinomycetales_Moist	MR Egger	9	-0.0097926	0.0328257	0.774119	-0.074131	0.0545458	0.990255	0.92855	1.05606
Bioagecacceleration	Actinomycetales_Moist	Weighted median	9	0.00912144	0.0141161	0.518168	-0.0185461	0.036789	1.00916	0.981625	1.03747
Bioagecacceleration	Actinomycetales_Moist	Inverse variance weighted	9	0.0117846	0.0102171	0.248736	-0.00824084	0.0318101	1.01185	0.991793	1.03232
Bioagecacceleration	Actinomycetales_Moist	Simple mode	9	0.0295243	0.0228355	0.232127	-0.0152332	0.0742818	1.02996	0.984882	1.07711
Bioagecacceleration	Actinomycetales_Moist	Weighted mode	9	0.0112659	0.0228494	0.635224	-0.0335188	0.0560507	1.01133	0.967037	1.05765
Bioagecacceleration	Actinomycetales_Sebaceous	MR Egger	6	0.0222994	0.0633778	0.742706	-0.101921	0.14652	1.02255	0.903101	1.1578
Bioagecacceleration	Actinomycetales_Sebaceous	Weighted median	6	0.013178	0.0157311	0.402195	-0.0176549	0.0440109	1.01327	0.9825	1.04499
Bioagecacceleration	Actinomycetales_Sebaceous	Inverse variance weighted	6	0.0151864	0.014734	0.302679	-0.0136922	0.0440649	1.0153	0.986401	1.04505
Bioagecacceleration	Actinomycetales_Sebaceous	Simple mode	6	0.0433572	0.0303034	0.211902	-0.0160374	0.102752	1.04431	0.98409	1.10822
Bioagecacceleration	Actinomycetales_Sebaceous	Weighted mode	6	0.0411564	0.028046	0.202173	-0.0138138	0.0961266	1.04202	0.986281	1.1009
Bioagecacceleration	Alphaproteobacteria_Dry	MR Egger	111	0.0011914	0.0122702	0.922827	-0.0228581	0.0252409	1.00119	0.977401	1.02556
Bioagecacceleration	Alphaproteobacteria_Dry	Weighted median	111	-0.00602221	0.00379183	0.11224	-0.0134542	0.00140978	0.993996	0.986636	1.00141
Bioagecacceleration	Alphaproteobacteria_Dry	Inverse variance weighted	111	-0.00592871	0.00296457	0.0455155	-0.0117393	-0.000118163	0.994089	0.988329	0.999882
Bioagecacceleration	Alphaproteobacteria_Dry	Simple mode	111	-0.00220423	0.0113917	0.846928	-0.0245319	0.0201234	0.997798	0.975767	1.02033
Bioagecacceleration	Alphaproteobacteria_Dry	Weighted mode	111	-0.00457071	0.0111485	0.682615	-0.0264217	0.0172803	0.99544	0.973924	1.01743
Bioagecacceleration	Alphaproteobacteria_Moist	MR Egger	4	0.0493218	0.0518171	0.441636	-0.0522397	0.150883	1.05056	0.949101	1.16286
Bioagecacceleration	Alphaproteobacteria_Moist	Weighted median	4	0.0181233	0.0158739	0.253576	-0.0129895	0.049236	1.01829	0.987095	1.05047
Bioagecacceleration	Alphaproteobacteria_Moist	Inverse variance weighted	4	0.0228744	0.0130625	0.0799197	-0.00272807	0.0484768	1.02314	0.997276	1.04967
Bioagecacceleration	Alphaproteobacteria_Moist	Simple mode	4	0.0160282	0.0205885	0.493036	-0.0243253	0.0563816	1.01616	0.975968	1.058
Bioagecacceleration	Alphaproteobacteria_Moist	Weighted mode	4	0.0158836	0.0209978	0.504366	-0.0252721	0.0570393	1.01601	0.975045	1.0587
Bioagecacceleration	Anaerococcus_Dry	MR Egger	105	-0.0102662	0.0113627	0.368367	-0.032537	0.0120046	0.989786	0.967987	1.01208
Bioagecacceleration	Anaerococcus_Dry	Weighted median	105	-0.00313076	0.00334827	0.349769	-0.00969336	0.00343184	0.996874	0.990353	1.00344
Bioagecacceleration	Anaerococcus_Dry	Inverse variance weighted	105	-0.00307004	0.00251336	0.2219	-0.00799623	0.00185614	0.996935	0.992036	1.00186
Bioagecacceleration	Anaerococcus_Dry	Simple mode	105	-0.00525885	0.00929631	0.572821	-0.0234796	0.0129619	0.994755	0.976794	1.01305
Bioagecacceleration	Anaerococcus_Dry	Weighted mode	105	-0.00367783	0.0091352	0.688069	-0.0215828	0.0142272	0.996329	0.978648	1.01433
Bioagecacceleration	ASV001_Dry	MR Egger	207	-0.011089	0.00853112	0.195119	-0.02781	0.005632	0.988972	0.972573	1.00565
Bioagecacceleration	ASV001_Dry	Weighted median	207	-0.00370567	0.00284126	0.192154	-0.00927454	0.0018632	0.996301	0.990768	1.00186
Bioagecacceleration	ASV001_Dry	Inverse variance weighted	207	-0.00187214	0.00201739	0.353408	-0.00582621	0.00208194	0.99813	0.994191	1.00208
Bioagecacceleration	ASV001_Dry	Simple mode	207	-0.00802456	0.00900959	0.374146	-0.0256834	0.00963424	0.992008	0.974644	1.00968
Bioagecacceleration	ASV001_Dry	Weighted mode	207	-0.00760121	0.00934777	0.417067	-0.0259228	0.0107204	0.992428	0.97441	1.01078
Bioagecacceleration	ASV001_Moist	MR Egger	4	0.0185082	0.146187	0.910832	-0.268018	0.305035	1.01868	0.764894	1.35667
Bioagecacceleration	ASV001_Moist	Weighted median	4	-0.008229	0.018367	0.65413	-0.0442283	0.0277703	0.991805	0.956736	1.02816
Bioagecacceleration	ASV001_Moist	Inverse variance weighted	4	-0.0101448	0.0148637	0.494911	-0.0392777	0.0189881	0.989907	0.961484	1.01917
Bioagecacceleration	ASV001_Moist	Simple mode	4	0.00936716	0.0277936	0.758298	-0.0451082	0.0638425	1.00941	0.955894	1.06592
Bioagecacceleration	ASV001_Moist	Weighted mode	4	0.0096667	0.024478	0.719309	-0.0383102	0.0576436	1.00971	0.962414	1.05934
Bioagecacceleration	ASV001_Sebaceous	MR Egger	6	0.0322467	0.0842714	0.721441	-0.132925	0.197419	1.03277	0.875531	1.21825
Bioagecacceleration	ASV001_Sebaceous	Weighted median	6	-0.00794664	0.0142565	0.577251	-0.0358894	0.0199961	0.992085	0.964747	1.0202
Bioagecacceleration	ASV001_Sebaceous	Inverse variance weighted	6	-0.000120293	0.0153114	0.993732	-0.0301306	0.02989	0.99988	0.970319	1.03034
Bioagecacceleration	ASV001_Sebaceous	Simple mode	6	-0.0117714	0.0178791	0.539393	-0.0468144	0.0232717	0.988298	0.954264	1.02354
Bioagecacceleration	ASV001_Sebaceous	Weighted mode	6	-0.0102403	0.017985	0.593721	-0.0454909	0.0250102	0.989812	0.955528	1.02533
Bioagecacceleration	ASV002_Dry	MR Egger	141	0.00211473	0.0116661	0.856418	-0.0207508	0.0249802	1.00212	0.979463	1.02529
Bioagecacceleration	ASV002_Dry	Weighted median	141	0.000166127	0.00351548	0.962309	-0.00672421	0.00705646	1.00017	0.993298	1.00708
Bioagecacceleration	ASV002_Dry	Inverse variance weighted	141	0.000347713	0.0026225	0.894519	-0.00479238	0.0054878	1.00035	0.995219	1.0055
Bioagecacceleration	ASV002_Dry	Simple mode	141	-0.00256429	0.00962207	0.790246	-0.0214235	0.016295	0.997439	0.978804	1.01643
Bioagecacceleration	ASV002_Dry	Weighted mode	141	-0.00167251	0.00999363	0.86733	-0.02126	0.017915	0.998329	0.978964	1.01808
Bioagecacceleration	ASV002_Moist	MR Egger	6	0.316472	0.140612	0.08758	0.040872	0.592072	1.37228	1.04172	1.80773
Bioagecacceleration	ASV002_Moist	Weighted median	6	-0.0148952	0.0166634	0.371383	-0.0475556	0.0177651	0.985215	0.953558	1.01792
Bioagecacceleration	ASV002_Moist	Inverse variance weighted	6	-0.023662	0.0174559	0.175249	-0.0578757	0.0105516	0.976616	0.943767	1.01061
Bioagecacceleration	ASV002_Moist	Simple mode	6	-0.0110108	0.0290053	0.719821	-0.0678611	0.0458395	0.98905	0.93439	1.04691
Bioagecacceleration	ASV002_Moist	Weighted mode	6	-0.0120525	0.0269315	0.673218	-0.0648382	0.0407332	0.98802	0.937219	1.04157
Bioagecacceleration	ASV002_Sebaceous	MR Egger	5	-0.0419102	0.113722	0.736947	-0.264805	0.180984	0.958956	0.767356	1.1984
Bioagecacceleration	ASV002_Sebaceous	Weighted median	5	-0.00273678	0.0219384	0.900723	-0.045736	0.0402625	0.997267	0.955294	1.04108
Bioagecacceleration	ASV002_Sebaceous	Inverse variance weighted	5	0.0107539	0.030012	0.720103	-0.0480695	0.0695774	1.01081	0.953068	1.07206
Bioagecacceleration	ASV002_Sebaceous	Simple mode	5	0.00263212	0.0330931	0.940426	-0.0622304	0.0674946	1.00264	0.939666	1.06982
Bioagecacceleration	ASV002_Sebaceous	Weighted mode	5	0.00175265	0.0291162	0.954888	-0.0553151	0.0588204	1.00175	0.946187	1.06058
Bioagecacceleration	ASV003_Dry	MR Egger	104	-0.00622397	0.0136765	0.650014	-0.0330298	0.0205819	0.993795	0.96751	1.0208
Bioagecacceleration	ASV003_Dry	Weighted median	104	0.00162134	0.00399891	0.685149	-0.00621652	0.00945921	1.00162	0.993803	1.0095
Bioagecacceleration	ASV003_Dry	Inverse variance weighted	104	0.00252561	0.00300674	0.400918	-0.0033676	0.00841882	1.00253	0.996638	1.00845
Bioagecacceleration	ASV003_Dry	Simple mode	104	-0.00601209	0.0110777	0.588497	-0.0277245	0.0157003	0.994006	0.972656	1.01582
Bioagecacceleration	ASV003_Dry	Weighted mode	104	-0.00601209	0.0106979	0.575347	-0.0269801	0.0149559	0.994006	0.973381	1.01507
Bioagecacceleration	ASV003_Moist	MR Egger	5	-0.0481485	0.0742785	0.563037	-0.193734	0.0974374	0.952992	0.823877	1.10234
Bioagecacceleration	ASV003_Moist	Weighted median	5	0.00947378	0.0166762	0.569966	-0.0232116	0.0421592	1.00952	0.977056	1.04306
Bioagecacceleration	ASV003_Moist	Inverse variance weighted	5	0.00949053	0.0136585	0.487152	-0.0172801	0.0362612	1.00954	0.982868	1.03693
Bioagecacceleration	ASV003_Moist	Simple mode	5	0.00973615	0.0205634	0.660561	-0.030568	0.0500404	1.00978	0.969894	1.05131
Bioagecacceleration	ASV003_Moist	Weighted mode	5	0.00893448	0.0223742	0.710059	-0.0349189	0.0527879	1.00897	0.965684	1.05421
Bioagecacceleration	ASV004_Dry	MR Egger	204	-0.00400877	0.00894781	0.654621	-0.0215465	0.0135289	0.995999	0.978684	1.01362
Bioagecacceleration	ASV004_Dry	Weighted median	204	-0.00152227	0.00288838	0.598172	-0.0071835	0.00413896	0.998479	0.992842	1.00415
Bioagecacceleration	ASV004_Dry	Inverse variance weighted	204	-0.000965808	0.00213038	0.650296	-0.00514135	0.00320973	0.999035	0.994872	1.00321
Bioagecacceleration	ASV004_Dry	Simple mode	204	0.00539631	0.0100954	0.593557	-0.0143906	0.0251832	1.00541	0.985712	1.0255
Bioagecacceleration	ASV004_Dry	Weighted mode	204	0.00497384	0.00928139	0.592619	-0.0132177	0.0231654	1.00499	0.986869	1.02344
Bioagecacceleration	ASV004_Moist	Wald ratio	1	0.0375462	0.0294693	0.202636	-0.0202137	0.0953061	1.03826	0.979989	1.1
Bioagecacceleration	ASV004_Sebaceous	MR Egger	5	0.0742945	0.0929623	0.482604	-0.107912	0.256501	1.07712	0.897707	1.2924
Bioagecacceleration	ASV004_Sebaceous	Weighted median	5	-0.0155833	0.0184669	0.398753	-0.0517784	0.0206118	0.984537	0.949539	1.02083
Bioagecacceleration	ASV004_Sebaceous	Inverse variance weighted	5	-0.0247969	0.0197937	0.21029	-0.0635926	0.0139987	0.975508	0.938387	1.0141
Bioagecacceleration	ASV004_Sebaceous	Simple mode	5	-0.0187697	0.0210961	0.423888	-0.060118	0.0225785	0.981405	0.941653	1.02284
Bioagecacceleration	ASV004_Sebaceous	Weighted mode	5	-0.0202396	0.0211449	0.392678	-0.0616836	0.0212044	0.979964	0.94018	1.02143
Bioagecacceleration	ASV005_Dry	MR Egger	133	-0.0063306	0.00938857	0.501317	-0.0247322	0.012071	0.993689	0.975571	1.01214
Bioagecacceleration	ASV005_Dry	Weighted median	133	0.00182994	0.00331805	0.581284	-0.00467344	0.00833331	1.00183	0.995337	1.00837
Bioagecacceleration	ASV005_Dry	Inverse variance weighted	133	0.000290526	0.00225472	0.897475	-0.00412873	0.00470978	1.00029	0.99588	1.00472
Bioagecacceleration	ASV005_Dry	Simple mode	133	0.00318006	0.00973266	0.744381	-0.015896	0.0222561	1.00319	0.98423	1.02251
Bioagecacceleration	ASV005_Dry	Weighted mode	133	0.00354617	0.00852482	0.678099	-0.0131625	0.0202548	1.00355	0.986924	1.02046
Bioagecacceleration	ASV005_Moist	MR Egger	4	-0.0411866	0.0702804	0.61718	-0.178936	0.0965631	0.95965	0.836159	1.10138
Bioagecacceleration	ASV005_Moist	Weighted median	4	-0.0138862	0.0160244	0.386178	-0.045294	0.0175215	0.98621	0.955716	1.01768
Bioagecacceleration	ASV005_Moist	Inverse variance weighted	4	-0.0103967	0.0131985	0.430861	-0.0362658	0.0154723	0.989657	0.964384	1.01559
Bioagecacceleration	ASV005_Moist	Simple mode	4	-0.0152305	0.02322	0.558691	-0.0607417	0.0302807	0.984885	0.941066	1.03074
Bioagecacceleration	ASV005_Moist	Weighted mode	4	-0.0154085	0.0216529	0.52805	-0.0578482	0.0270313	0.98471	0.943793	1.0274
Bioagecacceleration	ASV005_Sebaceous	Inverse variance weighted	2	-0.0120479	0.0198962	0.544822	-0.0510445	0.0269487	0.988024	0.950236	1.02732
Bioagecacceleration	ASV006_Dry	MR Egger	78	0.00305218	0.00995929	0.760088	-0.016468	0.0225724	1.00306	0.983667	1.02283
Bioagecacceleration	ASV006_Dry	Weighted median	78	0.00320405	0.00351352	0.36181	-0.00368245	0.0100905	1.00321	0.996324	1.01014
Bioagecacceleration	ASV006_Dry	Inverse variance weighted	78	0.00277823	0.00249117	0.26475	-0.00210445	0.00766092	1.00278	0.997898	1.00769
Bioagecacceleration	ASV006_Dry	Simple mode	78	0.0057587	0.00806439	0.477331	-0.0100475	0.0215649	1.00578	0.990003	1.0218
Bioagecacceleration	ASV006_Dry	Weighted mode	78	0.00440347	0.00776351	0.572227	-0.010813	0.0196199	1.00441	0.989245	1.01981
Bioagecacceleration	ASV006_Moist	MR Egger	7	0.032336	0.0440316	0.49569	-0.0539659	0.118638	1.03286	0.947464	1.12596
Bioagecacceleration	ASV006_Moist	Weighted median	7	-0.00949023	0.0130872	0.468358	-0.0351412	0.0161607	0.990555	0.965469	1.01629
Bioagecacceleration	ASV006_Moist	Inverse variance weighted	7	-0.003656	0.00966021	0.705089	-0.02259	0.015278	0.996351	0.977663	1.0154
Bioagecacceleration	ASV006_Moist	Simple mode	7	-0.0130128	0.0184652	0.507403	-0.0492047	0.023179	0.987071	0.951986	1.02345
Bioagecacceleration	ASV006_Moist	Weighted mode	7	-0.0138235	0.0191054	0.496577	-0.05127	0.0236231	0.986272	0.950022	1.0239
Bioagecacceleration	ASV007_Dry	MR Egger	52	-0.00862826	0.0147205	0.560419	-0.0374804	0.0202239	0.991409	0.963213	1.02043
Bioagecacceleration	ASV007_Dry	Weighted median	52	0.0038289	0.00400661	0.339252	-0.00402406	0.0116819	1.00384	0.995984	1.01175
Bioagecacceleration	ASV007_Dry	Inverse variance weighted	52	0.00433409	0.00298311	0.146257	-0.00151279	0.010181	1.00434	0.998488	1.01023
Bioagecacceleration	ASV007_Dry	Simple mode	52	0.00344549	0.00929661	0.712457	-0.0147759	0.0216668	1.00345	0.985333	1.0219
Bioagecacceleration	ASV007_Dry	Weighted mode	52	0.00344549	0.00811759	0.673025	-0.012465	0.019356	1.00345	0.987612	1.01954
Bioagecacceleration	ASV007_Sebaceous	MR Egger	7	-0.0259251	0.0429706	0.572616	-0.110148	0.0582974	0.974408	0.895702	1.06003
Bioagecacceleration	ASV007_Sebaceous	Weighted median	7	0.0134452	0.0117359	0.251943	-0.00955721	0.0364475	1.01354	0.990488	1.03712
Bioagecacceleration	ASV007_Sebaceous	Inverse variance weighted	7	0.0100754	0.00890214	0.257721	-0.0073728	0.0275236	1.01013	0.992654	1.02791
Bioagecacceleration	ASV007_Sebaceous	Simple mode	7	0.0163181	0.0162073	0.352877	-0.0154482	0.0480844	1.01645	0.984671	1.04926
Bioagecacceleration	ASV007_Sebaceous	Weighted mode	7	0.0166904	0.017658	0.381045	-0.0179193	0.0513002	1.01683	0.98224	1.05264
Bioagecacceleration	ASV008_Dry	MR Egger	20	-0.00749061	0.0251552	0.769284	-0.0567948	0.0418136	0.992537	0.944788	1.0427
Bioagecacceleration	ASV008_Dry	Weighted median	20	0.00168797	0.00660521	0.798297	-0.0112582	0.0146342	1.00169	0.988805	1.01474
Bioagecacceleration	ASV008_Dry	Inverse variance weighted	20	0.000905645	0.00509596	0.858944	-0.00908244	0.0108937	1.00091	0.990959	1.01095
Bioagecacceleration	ASV008_Dry	Simple mode	20	0.00494617	0.0123635	0.693572	-0.0192862	0.0291785	1.00496	0.980899	1.02961
Bioagecacceleration	ASV008_Dry	Weighted mode	20	0.00464843	0.0118169	0.698425	-0.0185128	0.0278096	1.00466	0.981658	1.0282
Bioagecacceleration	ASV008_Moist	MR Egger	8	-0.0159358	0.0369314	0.681179	-0.0883213	0.0564496	0.98419	0.915467	1.05807
Bioagecacceleration	ASV008_Moist	Weighted median	8	0.00591948	0.0106489	0.578296	-0.0149524	0.0267914	1.00594	0.985159	1.02715
Bioagecacceleration	ASV008_Moist	Inverse variance weighted	8	0.012289	0.00824591	0.136141	-0.00387297	0.028451	1.01236	0.996135	1.02886
Bioagecacceleration	ASV008_Moist	Simple mode	8	0.00515623	0.0154607	0.74852	-0.0251467	0.0354592	1.00517	0.975167	1.0361
Bioagecacceleration	ASV008_Moist	Weighted mode	8	0.00535832	0.0149474	0.730552	-0.0239385	0.0346551	1.00537	0.976346	1.03526
Bioagecacceleration	ASV008_Sebaceous	MR Egger	3	1.37178	0.898778	0.369248	-0.38982	3.13339	3.94238	0.677179	22.9516
Bioagecacceleration	ASV008_Sebaceous	Weighted median	3	-0.00778861	0.0196635	0.692035	-0.0463291	0.0307519	0.992242	0.954728	1.03123
Bioagecacceleration	ASV008_Sebaceous	Inverse variance weighted	3	-5.05763e-05	0.0166082	0.99757	-0.0326027	0.0325015	0.999949	0.967923	1.03304
Bioagecacceleration	ASV008_Sebaceous	Simple mode	3	-0.016851	0.0250558	0.570534	-0.0659604	0.0322584	0.98329	0.936168	1.03278
Bioagecacceleration	ASV008_Sebaceous	Weighted mode	3	-0.015683	0.0251068	0.595962	-0.0648923	0.0335263	0.984439	0.937168	1.03409
Bioagecacceleration	ASV009_Dry	MR Egger	88	0.00379146	0.0116401	0.745423	-0.0190231	0.026606	1.0038	0.981157	1.02696
Bioagecacceleration	ASV009_Dry	Weighted median	88	0.00107714	0.00376377	0.774736	-0.00629985	0.00845412	1.00108	0.99372	1.00849
Bioagecacceleration	ASV009_Dry	Inverse variance weighted	88	0.00150457	0.00286608	0.599614	-0.00411296	0.00712209	1.00151	0.995895	1.00715
Bioagecacceleration	ASV009_Dry	Simple mode	88	0.0128151	0.0110286	0.24842	-0.008801	0.0344311	1.0129	0.991238	1.03503
Bioagecacceleration	ASV009_Dry	Weighted mode	88	0.0107788	0.00993747	0.281068	-0.00869865	0.0302562	1.01084	0.991339	1.03072
Bioagecacceleration	ASV009_Moist	MR Egger	7	0.0118915	0.0540639	0.834606	-0.0940738	0.117857	1.01196	0.910216	1.12508
Bioagecacceleration	ASV009_Moist	Weighted median	7	-0.0108167	0.0158714	0.495541	-0.0419247	0.0202913	0.989242	0.958942	1.0205
Bioagecacceleration	ASV009_Moist	Inverse variance weighted	7	-0.0132451	0.0132596	0.317841	-0.0392339	0.0127438	0.986842	0.961526	1.01283
Bioagecacceleration	ASV009_Moist	Simple mode	7	-0.010847	0.0252797	0.682843	-0.0603953	0.0387012	0.989212	0.941392	1.03946
Bioagecacceleration	ASV009_Moist	Weighted mode	7	-0.00997208	0.025121	0.70513	-0.0592091	0.039265	0.990077	0.94251	1.04005
Bioagecacceleration	ASV010_Dry	MR Egger	124	0.00127113	0.0116991	0.913657	-0.0216591	0.0242013	1.00127	0.978574	1.0245
Bioagecacceleration	ASV010_Dry	Weighted median	124	0.0024051	0.00353055	0.495729	-0.00451478	0.00932498	1.00241	0.995495	1.00937
Bioagecacceleration	ASV010_Dry	Inverse variance weighted	124	0.00158667	0.00269363	0.555832	-0.00369285	0.00686618	1.00159	0.996314	1.00689
Bioagecacceleration	ASV010_Dry	Simple mode	124	0.000992546	0.0100536	0.921517	-0.0187126	0.0206976	1.00099	0.981461	1.02091
Bioagecacceleration	ASV010_Dry	Weighted mode	124	-0.000423912	0.00923082	0.963446	-0.0185163	0.0176685	0.999576	0.981654	1.01783
Bioagecacceleration	ASV010_Moist	MR Egger	9	0.0119156	0.0507564	0.821114	-0.0875668	0.111398	1.01199	0.916158	1.11784
Bioagecacceleration	ASV010_Moist	Weighted median	9	0.017177	0.0114849	0.134753	-0.00533334	0.0396873	1.01733	0.994681	1.04049
Bioagecacceleration	ASV010_Moist	Inverse variance weighted	9	0.0113972	0.00836912	0.173256	-0.00500627	0.0278007	1.01146	0.995006	1.02819
Bioagecacceleration	ASV010_Moist	Simple mode	9	0.0204887	0.0162637	0.243257	-0.0113882	0.0523656	1.0207	0.988676	1.05376
Bioagecacceleration	ASV010_Moist	Weighted mode	9	0.0198512	0.0156053	0.239075	-0.0107353	0.0504376	1.02005	0.989322	1.05173
Bioagecacceleration	ASV010_Sebaceous	MR Egger	3	-0.105619	0.156852	0.622723	-0.413048	0.201811	0.899768	0.66163	1.22362
Bioagecacceleration	ASV010_Sebaceous	Weighted median	3	0.0154991	0.0246505	0.529509	-0.0328158	0.0638141	1.01562	0.967717	1.06589
Bioagecacceleration	ASV010_Sebaceous	Inverse variance weighted	3	0.00461014	0.0179496	0.797304	-0.0305711	0.0397914	1.00462	0.969891	1.04059
Bioagecacceleration	ASV010_Sebaceous	Simple mode	3	0.0217306	0.0282048	0.521593	-0.0335508	0.0770121	1.02197	0.967006	1.08006
Bioagecacceleration	ASV010_Sebaceous	Weighted mode	3	0.0217306	0.0283193	0.523086	-0.0337751	0.0772364	1.02197	0.966789	1.0803
Bioagecacceleration	ASV011_Dry	MR Egger	43	-0.01351	0.014086	0.343126	-0.0411186	0.0140986	0.986581	0.959715	1.0142
Bioagecacceleration	ASV011_Dry	Weighted median	43	0.00305855	0.00425585	0.472345	-0.00528292	0.0114	1.00306	0.994731	1.01147
Bioagecacceleration	ASV011_Dry	Inverse variance weighted	43	-0.000189556	0.00302963	0.950111	-0.00612762	0.00574851	0.99981	0.993891	1.00577
Bioagecacceleration	ASV011_Dry	Simple mode	43	0.0073089	0.00925591	0.434169	-0.0108327	0.0254505	1.00734	0.989226	1.02578
Bioagecacceleration	ASV011_Dry	Weighted mode	43	0.00614914	0.00852569	0.474753	-0.0105612	0.0228595	1.00617	0.989494	1.02312
Bioagecacceleration	ASV011_Moist	MR Egger	4	0.0484294	0.0520323	0.450238	-0.0535538	0.150413	1.04962	0.947855	1.16231
Bioagecacceleration	ASV011_Moist	Weighted median	4	0.0141475	0.0144919	0.328949	-0.0142567	0.0425517	1.01425	0.985844	1.04347
Bioagecacceleration	ASV011_Moist	Inverse variance weighted	4	0.0087573	0.0120033	0.465652	-0.0147693	0.0322839	1.0088	0.985339	1.03281
Bioagecacceleration	ASV011_Moist	Simple mode	4	0.0193264	0.0200833	0.406882	-0.0200369	0.0586897	1.01951	0.980163	1.06045
Bioagecacceleration	ASV011_Moist	Weighted mode	4	0.0195206	0.0205622	0.412483	-0.0207813	0.0598225	1.01971	0.979433	1.06165
Bioagecacceleration	ASV012_Moist	MR Egger	6	-0.00234292	0.0523123	0.966424	-0.104875	0.100189	0.99766	0.900437	1.10538
Bioagecacceleration	ASV012_Moist	Weighted median	6	0.00300615	0.0103396	0.771249	-0.0172594	0.0232717	1.00301	0.982889	1.02354
Bioagecacceleration	ASV012_Moist	Inverse variance weighted	6	-0.00323316	0.00861334	0.707388	-0.0201153	0.013649	0.996772	0.980086	1.01374
Bioagecacceleration	ASV012_Moist	Simple mode	6	0.00417523	0.0155836	0.799459	-0.0263687	0.0347191	1.00418	0.973976	1.03533
Bioagecacceleration	ASV012_Moist	Weighted mode	6	0.00428509	0.0151621	0.788795	-0.0254326	0.0340028	1.00429	0.974888	1.03459
Bioagecacceleration	ASV013_Dry	MR Egger	79	-0.000901251	0.0107707	0.933531	-0.0220119	0.0202094	0.999099	0.978229	1.02041
Bioagecacceleration	ASV013_Dry	Weighted median	79	-0.00314816	0.00380011	0.407422	-0.0105964	0.00430006	0.996857	0.98946	1.00431
Bioagecacceleration	ASV013_Dry	Inverse variance weighted	79	-0.000341431	0.00267208	0.898325	-0.00557872	0.00489585	0.999659	0.994437	1.00491
Bioagecacceleration	ASV013_Dry	Simple mode	79	-0.00704091	0.0101611	0.490414	-0.0269567	0.0128749	0.992984	0.973403	1.01296
Bioagecacceleration	ASV013_Dry	Weighted mode	79	-0.00670603	0.00919935	0.468204	-0.0247368	0.0113247	0.993316	0.975567	1.01139
Bioagecacceleration	ASV013_Moist	MR Egger	7	-0.00178125	0.0481522	0.971923	-0.0961595	0.092597	0.99822	0.908319	1.09702
Bioagecacceleration	ASV013_Moist	Weighted median	7	0.0114417	0.0122878	0.351778	-0.0126424	0.0355258	1.01151	0.987437	1.03616
Bioagecacceleration	ASV013_Moist	Inverse variance weighted	7	0.00731	0.00950879	0.442035	-0.0113272	0.0259472	1.00734	0.988737	1.02629
Bioagecacceleration	ASV013_Moist	Simple mode	7	0.0219479	0.0186962	0.284907	-0.0146966	0.0585924	1.02219	0.985411	1.06034
Bioagecacceleration	ASV013_Moist	Weighted mode	7	0.019431	0.0189746	0.345313	-0.0177593	0.0566213	1.01962	0.982397	1.05825
Bioagecacceleration	ASV013_Sebaceous	MR Egger	11	-0.0205008	0.0343675	0.565532	-0.0878611	0.0468596	0.979708	0.915888	1.04797
Bioagecacceleration	ASV013_Sebaceous	Weighted median	11	-0.0111286	0.0106292	0.295106	-0.0319619	0.00970463	0.988933	0.968543	1.00975
Bioagecacceleration	ASV013_Sebaceous	Inverse variance weighted	11	-0.00579895	0.00791117	0.463553	-0.0213048	0.00970693	0.994218	0.978921	1.00975
Bioagecacceleration	ASV013_Sebaceous	Simple mode	11	-0.0130819	0.0184589	0.494696	-0.0492614	0.0230975	0.987003	0.951932	1.02337
Bioagecacceleration	ASV013_Sebaceous	Weighted mode	11	-0.0130819	0.0183404	0.49198	-0.0490292	0.0228653	0.987003	0.952153	1.02313
Bioagecacceleration	ASV015_Dry	MR Egger	142	-0.0127912	0.00961007	0.185347	-0.0316269	0.00604456	0.98729	0.968868	1.00606
Bioagecacceleration	ASV015_Dry	Weighted median	142	0.00476436	0.0030561	0.119004	-0.0012256	0.0107543	1.00478	0.998775	1.01081
Bioagecacceleration	ASV015_Dry	Inverse variance weighted	142	0.00279272	0.00229138	0.222922	-0.00169838	0.00728381	1.0028	0.998303	1.00731
Bioagecacceleration	ASV015_Dry	Simple mode	142	0.0167187	0.00892421	0.0630815	-0.000772734	0.0342102	1.01686	0.999228	1.0348
Bioagecacceleration	ASV015_Dry	Weighted mode	142	0.00011895	0.00865194	0.98905	-0.0168389	0.0170768	1.00012	0.983302	1.01722
Bioagecacceleration	ASV015_Moist	MR Egger	5	-0.00372788	0.0465187	0.941175	-0.0949046	0.0874488	0.996279	0.90946	1.09139
Bioagecacceleration	ASV015_Moist	Weighted median	5	0.0170197	0.0157142	0.278775	-0.0137802	0.0478197	1.01717	0.986314	1.04898
Bioagecacceleration	ASV015_Moist	Inverse variance weighted	5	0.0150626	0.0120847	0.212611	-0.00862346	0.0387487	1.01518	0.991414	1.03951
Bioagecacceleration	ASV015_Moist	Simple mode	5	0.0277408	0.0229898	0.294045	-0.0173191	0.0728007	1.02813	0.98283	1.07552
Bioagecacceleration	ASV015_Moist	Weighted mode	5	0.0267023	0.0222386	0.296102	-0.0168854	0.0702899	1.02706	0.983256	1.07282
Bioagecacceleration	ASV015_Sebaceous	Wald ratio	1	-0.0778066	0.0309422	0.0119175	-0.138453	-0.0171598	0.925143	0.870704	0.982987
Bioagecacceleration	ASV016_Dry	MR Egger	140	0.00932218	0.0104087	0.372016	-0.0110788	0.0297232	1.00937	0.988982	1.03017
Bioagecacceleration	ASV016_Dry	Weighted median	140	-0.00307405	0.00316354	0.331195	-0.00927459	0.0031265	0.996931	0.990768	1.00313
Bioagecacceleration	ASV016_Dry	Inverse variance weighted	140	-0.00409427	0.0023747	0.0846855	-0.00874868	0.000560135	0.995914	0.991289	1.00056
Bioagecacceleration	ASV016_Dry	Simple mode	140	-0.00345916	0.0094233	0.714114	-0.0219288	0.0150105	0.996547	0.97831	1.01512
Bioagecacceleration	ASV016_Dry	Weighted mode	140	-0.00307432	0.00851298	0.718549	-0.0197598	0.0136111	0.99693	0.980434	1.0137
Bioagecacceleration	ASV016_Moist	MR Egger	4	0.00203817	0.108437	0.98671	-0.210498	0.214575	1.00204	0.81018	1.23933
Bioagecacceleration	ASV016_Moist	Weighted median	4	-0.00530766	0.0156049	0.733761	-0.0358933	0.025278	0.994706	0.964743	1.0256
Bioagecacceleration	ASV016_Moist	Inverse variance weighted	4	-0.00591313	0.016693	0.723168	-0.0386314	0.0268051	0.994104	0.962105	1.02717
Bioagecacceleration	ASV016_Moist	Simple mode	4	-0.00449248	0.0250888	0.869299	-0.0536665	0.0446815	0.995518	0.947748	1.04569
Bioagecacceleration	ASV016_Moist	Weighted mode	4	-0.00576961	0.0231895	0.819574	-0.051221	0.0396818	0.994247	0.950069	1.04048
Bioagecacceleration	ASV019_Dry	MR Egger	142	-0.00870791	0.00895512	0.332531	-0.0262599	0.00884413	0.99133	0.974082	1.00888
Bioagecacceleration	ASV019_Dry	Weighted median	142	0.00197656	0.00263055	0.45242	-0.00317932	0.00713244	1.00198	0.996826	1.00716
Bioagecacceleration	ASV019_Dry	Inverse variance weighted	142	0.00086585	0.00189467	0.647676	-0.0028477	0.0045794	1.00087	0.997156	1.00459
Bioagecacceleration	ASV019_Dry	Simple mode	142	0.00985391	0.00877357	0.263288	-0.00734228	0.0270501	1.0099	0.992685	1.02742
Bioagecacceleration	ASV019_Dry	Weighted mode	142	0.0101588	0.00774822	0.191949	-0.00502767	0.0253453	1.01021	0.994985	1.02567
Bioagecacceleration	ASV019_Moist	MR Egger	14	0.00411667	0.0241032	0.867232	-0.0431257	0.051359	1.00413	0.957791	1.0527
Bioagecacceleration	ASV019_Moist	Weighted median	14	0.000353918	0.00763925	0.963048	-0.014619	0.0153268	1.00035	0.985487	1.01544
Bioagecacceleration	ASV019_Moist	Inverse variance weighted	14	0.00416324	0.00582474	0.474763	-0.00725325	0.0155797	1.00417	0.992773	1.0157
Bioagecacceleration	ASV019_Moist	Simple mode	14	-0.00376961	0.0120466	0.759306	-0.0273809	0.0198417	0.996237	0.972991	1.02004
Bioagecacceleration	ASV019_Moist	Weighted mode	14	-0.00504883	0.0114918	0.667628	-0.0275728	0.0174751	0.994964	0.972804	1.01763
Bioagecacceleration	ASV021_Dry	MR Egger	124	0.00389742	0.00901199	0.666163	-0.0137661	0.0215609	1.00391	0.986328	1.0218
Bioagecacceleration	ASV021_Dry	Weighted median	124	-0.00101971	0.00305991	0.738947	-0.00701714	0.00497772	0.998981	0.993007	1.00499
Bioagecacceleration	ASV021_Dry	Inverse variance weighted	124	-0.000909253	0.00211142	0.666733	-0.00504764	0.00322913	0.999091	0.994965	1.00323
Bioagecacceleration	ASV021_Dry	Simple mode	124	-0.00181209	0.00870907	0.835519	-0.0188819	0.0152577	0.99819	0.981295	1.01537
Bioagecacceleration	ASV021_Dry	Weighted mode	124	-0.00181209	0.00882242	0.837602	-0.019104	0.0154798	0.99819	0.981077	1.0156
Bioagecacceleration	ASV021_Moist	MR Egger	7	-0.00213074	0.027205	0.94061	-0.0554526	0.0511911	0.997872	0.946057	1.05252
Bioagecacceleration	ASV021_Moist	Weighted median	7	0.0105685	0.0109586	0.334845	-0.0109104	0.0320474	1.01062	0.989149	1.03257
Bioagecacceleration	ASV021_Moist	Inverse variance weighted	7	0.00741933	0.00866379	0.391798	-0.0095617	0.0244004	1.00745	0.990484	1.0247
Bioagecacceleration	ASV021_Moist	Simple mode	7	0.0132454	0.0172933	0.472765	-0.0206494	0.0471403	1.01333	0.979562	1.04827
Bioagecacceleration	ASV021_Moist	Weighted mode	7	0.0132454	0.01607	0.441334	-0.0182518	0.0447426	1.01333	0.981914	1.04576
Bioagecacceleration	ASV022_Dry	MR Egger	82	0.0088313	0.00985468	0.37286	-0.0104839	0.0281465	1.00887	0.989571	1.02855
Bioagecacceleration	ASV022_Dry	Weighted median	82	-0.000514014	0.00363561	0.887567	-0.00763981	0.00661178	0.999486	0.992389	1.00663
Bioagecacceleration	ASV022_Dry	Inverse variance weighted	82	0.00205914	0.00258185	0.425134	-0.00300128	0.00711957	1.00206	0.997003	1.00714
Bioagecacceleration	ASV022_Dry	Simple mode	82	-0.00220249	0.010229	0.83006	-0.0222513	0.0178463	0.9978	0.977994	1.01801
Bioagecacceleration	ASV022_Dry	Weighted mode	82	-0.00154026	0.0102569	0.881005	-0.0216438	0.0185633	0.998461	0.978589	1.01874
Bioagecacceleration	ASV022_Moist	Inverse variance weighted	2	-0.0100443	0.0152314	0.509608	-0.0398979	0.0198092	0.990006	0.960888	1.02001
Bioagecacceleration	ASV023_Dry	MR Egger	120	0.00596735	0.009359	0.524966	-0.0123763	0.024311	1.00599	0.9877	1.02461
Bioagecacceleration	ASV023_Dry	Weighted median	120	0.00143277	0.00278869	0.607406	-0.00403306	0.00689861	1.00143	0.995975	1.00692
Bioagecacceleration	ASV023_Dry	Inverse variance weighted	120	0.00114973	0.00207284	0.579125	-0.00291304	0.00521249	1.00115	0.997091	1.00523
Bioagecacceleration	ASV023_Dry	Simple mode	120	-0.00928027	0.00906548	0.308057	-0.0270486	0.00848807	0.990763	0.973314	1.00852
Bioagecacceleration	ASV023_Dry	Weighted mode	120	-0.00689092	0.00763885	0.368832	-0.0218631	0.00808123	0.993133	0.978374	1.00811
Bioagecacceleration	ASV026_Moist	MR Egger	7	0.0725909	0.0334174	0.0819105	0.0070927	0.138089	1.07529	1.00712	1.14808
Bioagecacceleration	ASV026_Moist	Weighted median	7	0.00537349	0.0114884	0.639976	-0.0171437	0.0278907	1.00539	0.983002	1.02828
Bioagecacceleration	ASV026_Moist	Inverse variance weighted	7	0.00705085	0.00887166	0.426753	-0.0103376	0.0244393	1.00708	0.989716	1.02474
Bioagecacceleration	ASV026_Moist	Simple mode	7	0.00643518	0.0197109	0.75515	-0.0321982	0.0450686	1.00646	0.968315	1.0461
Bioagecacceleration	ASV026_Moist	Weighted mode	7	0.00668104	0.0194092	0.742423	-0.0313609	0.044723	1.0067	0.969126	1.04574
Bioagecacceleration	ASV031_Dry	MR Egger	130	-0.00888411	0.00807825	0.273502	-0.0247175	0.00694927	0.991155	0.975585	1.00697
Bioagecacceleration	ASV031_Dry	Weighted median	130	0.00279613	0.00263258	0.288179	-0.00236373	0.00795599	1.0028	0.997639	1.00799
Bioagecacceleration	ASV031_Dry	Inverse variance weighted	130	0.00278934	0.00190426	0.142979	-0.000943012	0.00652168	1.00279	0.999057	1.00654
Bioagecacceleration	ASV031_Dry	Simple mode	130	0.00306203	0.00764013	0.689243	-0.0119126	0.0180367	1.00307	0.988158	1.0182
Bioagecacceleration	ASV031_Dry	Weighted mode	130	0.00232392	0.0069067	0.737061	-0.0112132	0.015861	1.00233	0.988849	1.01599
Bioagecacceleration	ASV033_Sebaceous	MR Egger	6	0.0148518	0.0377145	0.713822	-0.0590686	0.0887722	1.01496	0.942642	1.09283
Bioagecacceleration	ASV033_Sebaceous	Weighted median	6	-0.015459	0.0114047	0.175259	-0.0378121	0.00689413	0.98466	0.962894	1.00692
Bioagecacceleration	ASV033_Sebaceous	Inverse variance weighted	6	-0.0180694	0.0089284	0.0429891	-0.0355691	-0.000569776	0.982093	0.965056	0.99943
Bioagecacceleration	ASV033_Sebaceous	Simple mode	6	-0.0157161	0.0152067	0.348744	-0.0455212	0.014089	0.984407	0.955499	1.01419
Bioagecacceleration	ASV033_Sebaceous	Weighted mode	6	-0.0154645	0.0153431	0.359755	-0.0455369	0.014608	0.984654	0.955484	1.01472
Bioagecacceleration	ASV035_Dry	MR Egger	84	0.00698626	0.0130286	0.593254	-0.0185497	0.0325223	1.00701	0.981621	1.03306
Bioagecacceleration	ASV035_Dry	Weighted median	84	-0.00229332	0.00393457	0.559985	-0.0100051	0.00541843	0.997709	0.990045	1.00543
Bioagecacceleration	ASV035_Dry	Inverse variance weighted	84	-0.00134503	0.00303495	0.657636	-0.00729353	0.00460348	0.998656	0.992733	1.00461
Bioagecacceleration	ASV035_Dry	Simple mode	84	-0.00421865	0.00969689	0.664654	-0.0232246	0.0147872	0.99579	0.977043	1.0149
Bioagecacceleration	ASV035_Dry	Weighted mode	84	-0.00378692	0.00962716	0.695064	-0.0226562	0.0150823	0.99622	0.977599	1.0152
Bioagecacceleration	ASV037_Dry	MR Egger	20	0.0198676	0.0267101	0.466583	-0.0324843	0.0722195	1.02007	0.968038	1.07489
Bioagecacceleration	ASV037_Dry	Weighted median	20	-0.00446669	0.00688423	0.516449	-0.0179598	0.0090264	0.995543	0.982201	1.00907
Bioagecacceleration	ASV037_Dry	Inverse variance weighted	20	-0.00957617	0.00612081	0.117694	-0.021573	0.00242062	0.99047	0.978658	1.00242
Bioagecacceleration	ASV037_Dry	Simple mode	20	9.69943e-05	0.0131029	0.994171	-0.0255847	0.0257787	1.0001	0.97474	1.02611
Bioagecacceleration	ASV037_Dry	Weighted mode	20	0.0023233	0.0117489	0.845344	-0.0207045	0.0253511	1.00233	0.979508	1.02568
Bioagecacceleration	ASV037_Moist	MR Egger	10	-0.0178788	0.0371304	0.643046	-0.0906543	0.0548967	0.98228	0.913333	1.05643
Bioagecacceleration	ASV037_Moist	Weighted median	10	-0.00527671	0.00830041	0.524961	-0.0215455	0.0109921	0.994737	0.978685	1.01105
Bioagecacceleration	ASV037_Moist	Inverse variance weighted	10	0.000680402	0.00777756	0.930288	-0.0145636	0.0159244	1.00068	0.985542	1.01605
Bioagecacceleration	ASV037_Moist	Simple mode	10	-0.00875995	0.0127421	0.509107	-0.0337345	0.0162146	0.991278	0.966828	1.01635
Bioagecacceleration	ASV037_Moist	Weighted mode	10	-0.0067324	0.0118372	0.583439	-0.0299334	0.0164686	0.99329	0.97051	1.0166
Bioagecacceleration	ASV039_Dry	MR Egger	108	0.00705981	0.0107674	0.513461	-0.0140443	0.0281639	1.00708	0.986054	1.02856
Bioagecacceleration	ASV039_Dry	Weighted median	108	-0.00180756	0.00298979	0.545459	-0.00766754	0.00405242	0.998194	0.992362	1.00406
Bioagecacceleration	ASV039_Dry	Inverse variance weighted	108	-0.00111302	0.00224154	0.61951	-0.00550644	0.00328039	0.998888	0.994509	1.00329
Bioagecacceleration	ASV039_Dry	Simple mode	108	-0.00167895	0.00775919	0.829102	-0.016887	0.0135291	0.998322	0.983255	1.01362
Bioagecacceleration	ASV039_Dry	Weighted mode	108	-0.00167895	0.00757359	0.824981	-0.0165232	0.0131653	0.998322	0.983613	1.01325
Bioagecacceleration	ASV039_Moist	MR Egger	12	-0.00763421	0.0273259	0.785649	-0.061193	0.0459246	0.992395	0.940642	1.047
Bioagecacceleration	ASV039_Moist	Weighted median	12	-0.00961556	0.00870184	0.269158	-0.0266712	0.00744004	0.990431	0.973681	1.00747
Bioagecacceleration	ASV039_Moist	Inverse variance weighted	12	-0.00754331	0.00610335	0.216485	-0.0195059	0.00441926	0.992485	0.980683	1.00443
Bioagecacceleration	ASV039_Moist	Simple mode	12	-0.023188	0.0165972	0.189927	-0.0557185	0.00934253	0.977079	0.945805	1.00939
Bioagecacceleration	ASV039_Moist	Weighted mode	12	-0.0226981	0.0146693	0.150059	-0.05145	0.00605383	0.977558	0.949851	1.00607
Bioagecacceleration	ASV042_Dry	MR Egger	163	0.00997584	0.0075985	0.191095	-0.00491722	0.0248689	1.01003	0.995095	1.02518
Bioagecacceleration	ASV042_Dry	Weighted median	163	-0.00116761	0.00242645	0.630373	-0.00592346	0.00358823	0.998833	0.994094	1.00359
Bioagecacceleration	ASV042_Dry	Inverse variance weighted	163	0.000504548	0.00167517	0.763268	-0.00277879	0.00378789	1.0005	0.997225	1.0038
Bioagecacceleration	ASV042_Dry	Simple mode	163	-0.00217252	0.00730986	0.766691	-0.0164999	0.0121548	0.99783	0.983636	1.01223
Bioagecacceleration	ASV042_Dry	Weighted mode	163	-0.00187667	0.00735136	0.798829	-0.0162853	0.012532	0.998125	0.983847	1.01261
Bioagecacceleration	ASV042_Moist	MR Egger	10	-0.0164846	0.03446	0.645187	-0.0840262	0.051057	0.983651	0.919407	1.05238
Bioagecacceleration	ASV042_Moist	Weighted median	10	-0.00456632	0.00896791	0.610623	-0.0221434	0.0130108	0.995444	0.9781	1.0131
Bioagecacceleration	ASV042_Moist	Inverse variance weighted	10	-0.00318508	0.00710882	0.654119	-0.0171184	0.0107482	0.99682	0.983027	1.01081
Bioagecacceleration	ASV042_Moist	Simple mode	10	-0.0112815	0.0139788	0.44045	-0.03868	0.0161171	0.988782	0.962059	1.01625
Bioagecacceleration	ASV042_Moist	Weighted mode	10	-0.010157	0.0148104	0.510115	-0.0391853	0.0188713	0.989894	0.961573	1.01905
Bioagecacceleration	ASV045_Dry	MR Egger	112	-0.00440765	0.00874476	0.615246	-0.0215474	0.0127321	0.995602	0.978683	1.01281
Bioagecacceleration	ASV045_Dry	Weighted median	112	0.000328983	0.00308237	0.915003	-0.00571246	0.00637042	1.00033	0.994304	1.00639
Bioagecacceleration	ASV045_Dry	Inverse variance weighted	112	-5.88636e-05	0.0021691	0.97835	-0.0043103	0.00419257	0.999941	0.995699	1.0042
Bioagecacceleration	ASV045_Dry	Simple mode	112	-7.43703e-05	0.00916274	0.993539	-0.0180333	0.0178846	0.999926	0.982128	1.01805
Bioagecacceleration	ASV045_Dry	Weighted mode	112	0.00111772	0.00868521	0.897834	-0.0159053	0.0181407	1.00112	0.984221	1.01831
Bioagecacceleration	ASV045_Moist	MR Egger	4	0.0172247	0.0512803	0.768916	-0.0832846	0.117734	1.01737	0.920089	1.12494
Bioagecacceleration	ASV045_Moist	Weighted median	4	-0.00178356	0.0129667	0.890597	-0.0271984	0.0236312	0.998218	0.973168	1.02391
Bioagecacceleration	ASV045_Moist	Inverse variance weighted	4	-0.0012635	0.0112222	0.910356	-0.0232589	0.0207319	0.998737	0.977009	1.02095
Bioagecacceleration	ASV045_Moist	Simple mode	4	-0.0056893	0.0159904	0.745543	-0.0370305	0.0256519	0.994327	0.963647	1.02598
Bioagecacceleration	ASV045_Moist	Weighted mode	4	-0.00545464	0.0168308	0.767154	-0.0384431	0.0275338	0.99456	0.962286	1.02792
Bioagecacceleration	ASV053_Dry	MR Egger	51	0.00491298	0.0113678	0.667504	-0.0173679	0.0271939	1.00493	0.982782	1.02757
Bioagecacceleration	ASV053_Dry	Weighted median	51	0.000280339	0.00372603	0.940025	-0.00702268	0.00758335	1.00028	0.993002	1.00761
Bioagecacceleration	ASV053_Dry	Inverse variance weighted	51	-0.000384196	0.00272666	0.887946	-0.00572846	0.00496007	0.999616	0.994288	1.00497
Bioagecacceleration	ASV053_Dry	Simple mode	51	0.00109559	0.00871826	0.9005	-0.0159922	0.0181834	1.0011	0.984135	1.01835
Bioagecacceleration	ASV053_Dry	Weighted mode	51	0.00203434	0.00777545	0.794676	-0.0132055	0.0172742	1.00204	0.986881	1.01742
Bioagecacceleration	ASV054_Dry	MR Egger	54	0.00349737	0.0154918	0.822275	-0.0268665	0.0338612	1.0035	0.973491	1.03444
Bioagecacceleration	ASV054_Dry	Weighted median	54	0.00104439	0.00476373	0.826464	-0.00829252	0.0103813	1.00104	0.991742	1.01044
Bioagecacceleration	ASV054_Dry	Inverse variance weighted	54	0.000742646	0.00360356	0.836723	-0.00632032	0.00780562	1.00074	0.9937	1.00784
Bioagecacceleration	ASV054_Dry	Simple mode	54	-0.0032471	0.0109534	0.768047	-0.0247157	0.0182215	0.996758	0.975587	1.01839
Bioagecacceleration	ASV054_Dry	Weighted mode	54	-0.0032471	0.0114785	0.778366	-0.0257449	0.0192507	0.996758	0.974584	1.01944
Bioagecacceleration	ASV054_Moist	MR Egger	6	0.0119547	0.040926	0.78473	-0.0682603	0.0921697	1.01203	0.934017	1.09655
Bioagecacceleration	ASV054_Moist	Weighted median	6	-0.0164342	0.0118932	0.16703	-0.0397449	0.00687652	0.9837	0.961035	1.0069
Bioagecacceleration	ASV054_Moist	Inverse variance weighted	6	-0.00914542	0.00970844	0.346189	-0.028174	0.00988312	0.990896	0.972219	1.00993
Bioagecacceleration	ASV054_Moist	Simple mode	6	-0.0199791	0.0187552	0.335476	-0.0567394	0.0167812	0.980219	0.94484	1.01692
Bioagecacceleration	ASV054_Moist	Weighted mode	6	-0.0197047	0.0190361	0.348055	-0.0570155	0.017606	0.980488	0.944579	1.01776
Bioagecacceleration	ASV057_Dry	MR Egger	112	0.0049029	0.00914845	0.593091	-0.0130281	0.0228339	1.00491	0.987056	1.0231
Bioagecacceleration	ASV057_Dry	Weighted median	112	0.00276505	0.00293106	0.345496	-0.00297983	0.00850993	1.00277	0.997025	1.00855
Bioagecacceleration	ASV057_Dry	Inverse variance weighted	112	-0.000288757	0.00227257	0.898891	-0.004743	0.00416548	0.999711	0.995268	1.00417
Bioagecacceleration	ASV057_Dry	Simple mode	112	0.00424705	0.00848733	0.617785	-0.0123881	0.0208822	1.00426	0.987688	1.0211
Bioagecacceleration	ASV057_Dry	Weighted mode	112	0.00460438	0.00813762	0.572662	-0.0113454	0.0205541	1.00461	0.988719	1.02077
Bioagecacceleration	ASV061_Dry	MR Egger	85	0.00130103	0.00912974	0.887027	-0.0165933	0.0191953	1.0013	0.983544	1.01938
Bioagecacceleration	ASV061_Dry	Weighted median	85	0.0049501	0.00324293	0.126902	-0.00140603	0.0113062	1.00496	0.998595	1.01137
Bioagecacceleration	ASV061_Dry	Inverse variance weighted	85	0.00177758	0.0022688	0.43334	-0.00266926	0.00622442	1.00178	0.997334	1.00624
Bioagecacceleration	ASV061_Dry	Simple mode	85	0.0116026	0.00896935	0.199355	-0.00597732	0.0291825	1.01167	0.994041	1.02961
Bioagecacceleration	ASV061_Dry	Weighted mode	85	0.0118851	0.00938771	0.209003	-0.00651481	0.030285	1.01196	0.993506	1.03075
Bioagecacceleration	ASV063_Dry	MR Egger	76	0.00319286	0.0100117	0.75069	-0.01643	0.0228157	1.0032	0.983704	1.02308
Bioagecacceleration	ASV063_Dry	Weighted median	76	0.00725006	0.00324911	0.025655	0.000881793	0.0136183	1.00728	1.00088	1.01371
Bioagecacceleration	ASV063_Dry	Inverse variance weighted	76	0.00269862	0.00226567	0.233619	-0.0017421	0.00713933	1.0027	0.998259	1.00716
Bioagecacceleration	ASV063_Dry	Simple mode	76	0.00926157	0.00864735	0.28759	-0.00768723	0.0262104	1.0093	0.992342	1.02656
Bioagecacceleration	ASV063_Dry	Weighted mode	76	0.00926157	0.00856023	0.28275	-0.00751647	0.0260396	1.0093	0.992512	1.02638
Bioagecacceleration	ASV065_Dry	MR Egger	98	-0.00513005	0.0107988	0.635824	-0.0262956	0.0160355	0.994883	0.974047	1.01616
Bioagecacceleration	ASV065_Dry	Weighted median	98	-8.44589e-05	0.0030986	0.978255	-0.00615772	0.0059888	0.999916	0.993861	1.00601
Bioagecacceleration	ASV065_Dry	Inverse variance weighted	98	-0.00214982	0.00230729	0.351466	-0.00667211	0.00237247	0.997852	0.99335	1.00238
Bioagecacceleration	ASV065_Dry	Simple mode	98	0.00207513	0.00873136	0.812643	-0.0150383	0.0191886	1.00208	0.985074	1.01937
Bioagecacceleration	ASV065_Dry	Weighted mode	98	0.00276245	0.00825072	0.738489	-0.013409	0.0189339	1.00277	0.986681	1.01911
Bioagecacceleration	ASV070_Dry	MR Egger	73	0.00991849	0.0118678	0.4061	-0.0133424	0.0331794	1.00997	0.986746	1.03374
Bioagecacceleration	ASV070_Dry	Weighted median	73	0.00126448	0.00360668	0.725894	-0.00580461	0.00833356	1.00127	0.994212	1.00837
Bioagecacceleration	ASV070_Dry	Inverse variance weighted	73	0.00252425	0.00278918	0.365458	-0.00294254	0.00799103	1.00253	0.997062	1.00802
Bioagecacceleration	ASV070_Dry	Simple mode	73	0.0025863	0.00923618	0.780266	-0.0155166	0.0206892	1.00259	0.984603	1.0209
Bioagecacceleration	ASV070_Dry	Weighted mode	73	0.00335726	0.00934335	0.720407	-0.0149557	0.0216702	1.00336	0.985156	1.02191
Bioagecacceleration	ASV070_Moist	MR Egger	7	-0.00576976	0.0543712	0.919615	-0.112337	0.100798	0.994247	0.893743	1.10605
Bioagecacceleration	ASV070_Moist	Weighted median	7	0.00186666	0.00879857	0.831986	-0.0153785	0.0191119	1.00187	0.984739	1.0193
Bioagecacceleration	ASV070_Moist	Inverse variance weighted	7	0.00584577	0.0070682	0.408207	-0.0080079	0.0196994	1.00586	0.992024	1.01989
Bioagecacceleration	ASV070_Moist	Simple mode	7	-0.00162847	0.0127233	0.902338	-0.0265661	0.0233091	0.998373	0.973784	1.02358
Bioagecacceleration	ASV070_Moist	Weighted mode	7	-0.00147696	0.0122476	0.907952	-0.0254823	0.0225284	0.998524	0.97484	1.02278
Bioagecacceleration	ASV072_Dry	MR Egger	63	-0.00165742	0.0174674	0.924716	-0.0358935	0.0325786	0.998344	0.964743	1.03312
Bioagecacceleration	ASV072_Dry	Weighted median	63	-0.00225235	0.00423598	0.594921	-0.0105549	0.00605017	0.99775	0.989501	1.00607
Bioagecacceleration	ASV072_Dry	Inverse variance weighted	63	-0.00336966	0.00350309	0.336094	-0.0102357	0.00349639	0.996636	0.989816	1.0035
Bioagecacceleration	ASV072_Dry	Simple mode	63	-0.005973	0.0100001	0.552485	-0.0255731	0.0136271	0.994045	0.974751	1.01372
Bioagecacceleration	ASV072_Dry	Weighted mode	63	-0.00359707	0.00982695	0.71558	-0.0228579	0.0156638	0.996409	0.977401	1.01579
Bioagecacceleration	ASV076_Dry	MR Egger	129	-0.000191669	0.00833265	0.981685	-0.0165237	0.0161403	0.999808	0.983612	1.01627
Bioagecacceleration	ASV076_Dry	Weighted median	129	0.00162909	0.00249979	0.514602	-0.00327051	0.00652868	1.00163	0.996735	1.00655
Bioagecacceleration	ASV076_Dry	Inverse variance weighted	129	0.00239295	0.00178195	0.17931	-0.00109967	0.00588557	1.0024	0.998901	1.0059
Bioagecacceleration	ASV076_Dry	Simple mode	129	0.00191293	0.00729852	0.793667	-0.0123922	0.016218	1.00191	0.987684	1.01635
Bioagecacceleration	ASV076_Dry	Weighted mode	129	0.00247005	0.00706473	0.72719	-0.0113768	0.0163169	1.00247	0.988688	1.01645
Bioagecacceleration	ASV086_Dry	MR Egger	109	-0.0020911	0.00973258	0.830289	-0.021167	0.0169848	0.997911	0.979055	1.01713
Bioagecacceleration	ASV086_Dry	Weighted median	109	2.615e-05	0.0028155	0.992589	-0.00549223	0.00554453	1.00003	0.994523	1.00556
Bioagecacceleration	ASV086_Dry	Inverse variance weighted	109	-0.000278424	0.00216373	0.897613	-0.00451933	0.00396248	0.999722	0.995491	1.00397
Bioagecacceleration	ASV086_Dry	Simple mode	109	0.00288488	0.0081177	0.722997	-0.0130258	0.0187956	1.00289	0.987059	1.01897
Bioagecacceleration	ASV086_Dry	Weighted mode	109	-0.000974459	0.00740471	0.895546	-0.0154877	0.0135388	0.999026	0.984632	1.01363
Bioagecacceleration	ASV092_Dry	MR Egger	125	0.0016016	0.0076691	0.83492	-0.0134298	0.016633	1.0016	0.98666	1.01677
Bioagecacceleration	ASV092_Dry	Weighted median	125	-0.00242644	0.00270917	0.370445	-0.00773642	0.00288353	0.997576	0.992293	1.00289
Bioagecacceleration	ASV092_Dry	Inverse variance weighted	125	-0.00128248	0.00188821	0.497009	-0.00498337	0.00241841	0.998718	0.995029	1.00242
Bioagecacceleration	ASV092_Dry	Simple mode	125	-0.00278135	0.00731334	0.704364	-0.0171155	0.0115528	0.997223	0.98303	1.01162
Bioagecacceleration	ASV092_Dry	Weighted mode	125	-0.0021761	0.00682971	0.750548	-0.0155623	0.0112101	0.997826	0.984558	1.01127
Bioagecacceleration	ASV093_Sebaceous	MR Egger	15	-0.0110196	0.0214687	0.616362	-0.0530983	0.0310591	0.989041	0.948287	1.03155
Bioagecacceleration	ASV093_Sebaceous	Weighted median	15	-0.000813654	0.00799915	0.918981	-0.016492	0.0148647	0.999187	0.983643	1.01498
Bioagecacceleration	ASV093_Sebaceous	Inverse variance weighted	15	-0.000412007	0.00576908	0.943066	-0.0117194	0.0108954	0.999588	0.988349	1.01095
Bioagecacceleration	ASV093_Sebaceous	Simple mode	15	-0.00230203	0.0154193	0.88345	-0.0325238	0.0279197	0.997701	0.967999	1.02831
Bioagecacceleration	ASV093_Sebaceous	Weighted mode	15	-0.00658233	0.0142744	0.65179	-0.0345602	0.0213956	0.993439	0.96603	1.02163
Bioagecacceleration	ASV100_Dry	MR Egger	89	0.0119864	0.0111432	0.285048	-0.00985425	0.0338271	1.01206	0.990194	1.03441
Bioagecacceleration	ASV100_Dry	Weighted median	89	-0.000758104	0.00310869	0.807335	-0.00685113	0.00533493	0.999242	0.993172	1.00535
Bioagecacceleration	ASV100_Dry	Inverse variance weighted	89	0.00135645	0.00230346	0.555945	-0.00315833	0.00587123	1.00136	0.996847	1.00589
Bioagecacceleration	ASV100_Dry	Simple mode	89	-0.00372984	0.00837769	0.65726	-0.0201501	0.0126904	0.996277	0.980052	1.01277
Bioagecacceleration	ASV100_Dry	Weighted mode	89	-0.0034301	0.00759234	0.652536	-0.0183111	0.0114509	0.996576	0.981856	1.01152
Bioagecacceleration	ASV114_Dry	MR Egger	82	-0.000695301	0.00947557	0.941688	-0.0192674	0.0178768	0.999305	0.980917	1.01804
Bioagecacceleration	ASV114_Dry	Weighted median	82	0.00251208	0.00320503	0.433161	-0.00376977	0.00879393	1.00252	0.996237	1.00883
Bioagecacceleration	ASV114_Dry	Inverse variance weighted	82	0.00177791	0.00218913	0.416705	-0.00251279	0.0060686	1.00178	0.99749	1.00609
Bioagecacceleration	ASV114_Dry	Simple mode	82	0.00397734	0.00870606	0.649004	-0.0130865	0.0210412	1.00399	0.986999	1.02126
Bioagecacceleration	ASV114_Dry	Weighted mode	82	0.00423696	0.00893032	0.636458	-0.0132665	0.0217404	1.00425	0.986821	1.02198
Bioagecacceleration	ASV122_Sebaceous	MR Egger	3	-0.0121057	0.0829551	0.907749	-0.174698	0.150486	0.987967	0.839711	1.1624
Bioagecacceleration	ASV122_Sebaceous	Weighted median	3	-0.000909624	0.0150051	0.951661	-0.0303195	0.0285003	0.999091	0.970136	1.02891
Bioagecacceleration	ASV122_Sebaceous	Inverse variance weighted	3	-0.00500244	0.0125088	0.689219	-0.0295196	0.0195147	0.99501	0.970912	1.01971
Bioagecacceleration	ASV122_Sebaceous	Simple mode	3	0.000967818	0.016729	0.959126	-0.031821	0.0337566	1.00097	0.96868	1.03433
Bioagecacceleration	ASV122_Sebaceous	Weighted mode	3	0.000967818	0.0177791	0.961537	-0.0338793	0.0358149	1.00097	0.966688	1.03646
Bioagecacceleration	Bacillales_Dry	MR Egger	144	-0.0137229	0.0117411	0.244445	-0.0367354	0.00928962	0.986371	0.963931	1.00933
Bioagecacceleration	Bacillales_Dry	Weighted median	144	-0.00220856	0.00344761	0.521778	-0.00896588	0.00454875	0.997794	0.991074	1.00456
Bioagecacceleration	Bacillales_Dry	Inverse variance weighted	144	0.00138333	0.00264668	0.601205	-0.00380415	0.00657082	1.00138	0.996203	1.00659
Bioagecacceleration	Bacillales_Dry	Simple mode	144	-0.00590438	0.0103225	0.568225	-0.0261364	0.0143277	0.994113	0.974202	1.01443
Bioagecacceleration	Bacillales_Dry	Weighted mode	144	-0.00590438	0.0103404	0.568895	-0.0261716	0.0143628	0.994113	0.974168	1.01447
Bioagecacceleration	Bacilli_Dry	MR Egger	164	0.00699383	0.0110998	0.529525	-0.0147617	0.0287494	1.00702	0.985347	1.02917
Bioagecacceleration	Bacilli_Dry	Weighted median	164	-0.00218712	0.0032585	0.502092	-0.00857378	0.00419955	0.997815	0.991463	1.00421
Bioagecacceleration	Bacilli_Dry	Inverse variance weighted	164	0.000383749	0.00240627	0.873292	-0.00433253	0.00510003	1.00038	0.995677	1.00511
Bioagecacceleration	Bacilli_Dry	Simple mode	164	-0.0111751	0.0100726	0.268869	-0.0309175	0.00856726	0.988887	0.969556	1.0086
Bioagecacceleration	Bacilli_Dry	Weighted mode	164	-0.00974851	0.00931829	0.297032	-0.0280124	0.00851534	0.990299	0.972376	1.00855
Bioagecacceleration	Bacilli_Moist	MR Egger	6	0.00523347	0.0849009	0.953805	-0.161172	0.171639	1.00525	0.851145	1.18725
Bioagecacceleration	Bacilli_Moist	Weighted median	6	0.00779293	0.0159053	0.624162	-0.0233814	0.0389672	1.00782	0.97689	1.03974
Bioagecacceleration	Bacilli_Moist	Inverse variance weighted	6	0.0179849	0.0132108	0.173395	-0.00790831	0.0438781	1.01815	0.992123	1.04485
Bioagecacceleration	Bacilli_Moist	Simple mode	6	0.00288398	0.0256338	0.914799	-0.0473583	0.0531262	1.00289	0.953746	1.05456
Bioagecacceleration	Bacilli_Moist	Weighted mode	6	0.00126081	0.0208237	0.954066	-0.0395537	0.0420753	1.00126	0.961218	1.04297
Bioagecacceleration	Bacilli_Sebaceous	MR Egger	5	0.00833706	0.0585894	0.895865	-0.106498	0.123172	1.00837	0.898977	1.13108
Bioagecacceleration	Bacilli_Sebaceous	Weighted median	5	0.0265696	0.0182115	0.14458	-0.00912498	0.0622641	1.02693	0.990917	1.06424
Bioagecacceleration	Bacilli_Sebaceous	Inverse variance weighted	5	0.0195706	0.0137414	0.154387	-0.00736258	0.0465038	1.01976	0.992664	1.0476
Bioagecacceleration	Bacilli_Sebaceous	Simple mode	5	0.0268473	0.0221049	0.291336	-0.0164783	0.070173	1.02721	0.983657	1.07269
Bioagecacceleration	Bacilli_Sebaceous	Weighted mode	5	0.0268473	0.0223429	0.295795	-0.0169448	0.0706395	1.02721	0.983198	1.07319
Bioagecacceleration	Bacteroidales_Dry	MR Egger	23	-0.0299796	0.0310888	0.345859	-0.0909135	0.0309544	0.970465	0.913097	1.03144
Bioagecacceleration	Bacteroidales_Dry	Weighted median	23	0.00321426	0.00781233	0.680754	-0.0120979	0.0185264	1.00322	0.987975	1.0187
Bioagecacceleration	Bacteroidales_Dry	Inverse variance weighted	23	0.000382172	0.00712668	0.957234	-0.0135861	0.0143505	1.00038	0.986506	1.01445
Bioagecacceleration	Bacteroidales_Dry	Simple mode	23	0.0105084	0.0138184	0.455053	-0.0165757	0.0375925	1.01056	0.983561	1.03831
Bioagecacceleration	Bacteroidales_Dry	Weighted mode	23	0.00963124	0.0127901	0.459419	-0.0154374	0.0346998	1.00968	0.984681	1.03531
Bioagecacceleration	Bacteroides_Dry	MR Egger	48	-0.0150901	0.0156845	0.341028	-0.0458318	0.0156515	0.985023	0.955203	1.01577
Bioagecacceleration	Bacteroides_Dry	Weighted median	48	-0.00500758	0.0049051	0.307306	-0.0146216	0.00460643	0.995005	0.985485	1.00462
Bioagecacceleration	Bacteroides_Dry	Inverse variance weighted	48	-0.00481949	0.00362611	0.183813	-0.0119267	0.00228769	0.995192	0.988144	1.00229
Bioagecacceleration	Bacteroides_Dry	Simple mode	48	-0.000683991	0.0109526	0.950469	-0.0221511	0.0207831	0.999316	0.978092	1.021
Bioagecacceleration	Bacteroides_Dry	Weighted mode	48	-0.000683991	0.0100313	0.945927	-0.0203453	0.0189773	0.999316	0.97986	1.01916
Bioagecacceleration	Bacteroides_Moist	Inverse variance weighted	2	0.0325199	0.0151757	0.0321215	0.00277557	0.0622642	1.03305	1.00278	1.06424
Bioagecacceleration	Bacteroidetes_Dry	MR Egger	77	-0.00350611	0.0149943	0.815755	-0.032895	0.0258828	0.9965	0.96764	1.02622
Bioagecacceleration	Bacteroidetes_Dry	Weighted median	77	0.00338993	0.0047383	0.474342	-0.00589713	0.012677	1.0034	0.99412	1.01276
Bioagecacceleration	Bacteroidetes_Dry	Inverse variance weighted	77	0.00131042	0.00360533	0.716256	-0.00575604	0.00837688	1.00131	0.99426	1.00841
Bioagecacceleration	Bacteroidetes_Dry	Simple mode	77	0.0148374	0.0129829	0.256691	-0.0106091	0.0402839	1.01495	0.989447	1.04111
Bioagecacceleration	Bacteroidetes_Dry	Weighted mode	77	0.0140347	0.0115651	0.228682	-0.00863291	0.0367024	1.01413	0.991404	1.03738
Bioagecacceleration	Bacteroidetes_Moist	MR Egger	8	-0.0269467	0.0855309	0.763391	-0.194587	0.140694	0.973413	0.823174	1.15107
Bioagecacceleration	Bacteroidetes_Moist	Weighted median	8	-0.00224679	0.0125686	0.858125	-0.0268812	0.0223877	0.997756	0.973477	1.02264
Bioagecacceleration	Bacteroidetes_Moist	Inverse variance weighted	8	-0.000197121	0.0101	0.984429	-0.0199931	0.0195989	0.999803	0.980205	1.01979
Bioagecacceleration	Bacteroidetes_Moist	Simple mode	8	-0.00484272	0.0207188	0.821879	-0.0454516	0.0357661	0.995169	0.955566	1.03641
Bioagecacceleration	Bacteroidetes_Moist	Weighted mode	8	-0.00416668	0.0212515	0.850129	-0.0458196	0.0374862	0.995842	0.955214	1.0382
Bioagecacceleration	Betaproteobacteria_Dry	MR Egger	138	-0.0132333	0.0104879	0.209192	-0.0337897	0.00732301	0.986854	0.966775	1.00735
Bioagecacceleration	Betaproteobacteria_Dry	Weighted median	138	-0.00148845	0.00342127	0.66352	-0.00819415	0.00521724	0.998513	0.991839	1.00523
Bioagecacceleration	Betaproteobacteria_Dry	Inverse variance weighted	138	-0.000425705	0.00233454	0.855308	-0.00500141	0.00415	0.999574	0.995011	1.00416
Bioagecacceleration	Betaproteobacteria_Dry	Simple mode	138	0.0147505	0.00970383	0.130797	-0.00426897	0.0337701	1.01486	0.99574	1.03435
Bioagecacceleration	Betaproteobacteria_Dry	Weighted mode	138	0.0143344	0.010431	0.171617	-0.00611024	0.0347791	1.01444	0.993908	1.03539
Bioagecacceleration	Betaproteobacteria_Moist	MR Egger	7	0.0332344	0.0495448	0.532085	-0.0638733	0.130342	1.03379	0.938124	1.13922
Bioagecacceleration	Betaproteobacteria_Moist	Weighted median	7	-0.00629012	0.013269	0.635467	-0.0322974	0.0197171	0.99373	0.968219	1.01991
Bioagecacceleration	Betaproteobacteria_Moist	Inverse variance weighted	7	-0.00167756	0.0109554	0.878299	-0.0231502	0.0197951	0.998324	0.977116	1.01999
Bioagecacceleration	Betaproteobacteria_Moist	Simple mode	7	-0.0111776	0.0202767	0.601369	-0.0509199	0.0285647	0.988885	0.950355	1.02898
Bioagecacceleration	Betaproteobacteria_Moist	Weighted mode	7	-0.0110171	0.0197504	0.59715	-0.0497279	0.0276936	0.989043	0.951488	1.02808
Bioagecacceleration	Betaproteobacteria_Sebaceous	MR Egger	5	0.081785	0.0610177	0.2726	-0.0378097	0.20138	1.08522	0.962896	1.22309
Bioagecacceleration	Betaproteobacteria_Sebaceous	Weighted median	5	0.0323187	0.0176863	0.0676501	-0.00234644	0.0669839	1.03285	0.997656	1.06928
Bioagecacceleration	Betaproteobacteria_Sebaceous	Inverse variance weighted	5	0.0215891	0.0134559	0.108618	-0.00478441	0.0479625	1.02182	0.995227	1.04913
Bioagecacceleration	Betaproteobacteria_Sebaceous	Simple mode	5	0.0332376	0.0221822	0.208396	-0.0102396	0.0767148	1.0338	0.989813	1.07973
Bioagecacceleration	Betaproteobacteria_Sebaceous	Weighted mode	5	0.0332376	0.0227801	0.218311	-0.0114114	0.0778866	1.0338	0.988653	1.081
Bioagecacceleration	Burkholderiales_Dry	MR Egger	93	0.00111008	0.0114855	0.923217	-0.0214015	0.0236216	1.00111	0.978826	1.0239
Bioagecacceleration	Burkholderiales_Dry	Weighted median	93	6.83779e-05	0.00380799	0.985674	-0.00739528	0.00753204	1.00007	0.992632	1.00756
Bioagecacceleration	Burkholderiales_Dry	Inverse variance weighted	93	0.00135128	0.0027212	0.619489	-0.00398228	0.00668483	1.00135	0.996026	1.00671
Bioagecacceleration	Burkholderiales_Dry	Simple mode	93	-0.0019532	0.0104224	0.851757	-0.0223812	0.0184748	0.998049	0.977867	1.01865
Bioagecacceleration	Burkholderiales_Dry	Weighted mode	93	0.00326987	0.00964675	0.735412	-0.0156378	0.0221775	1.00328	0.984484	1.02243
Bioagecacceleration	Burkholderiales_Moist	MR Egger	4	0.00502559	0.0610865	0.941924	-0.114704	0.124755	1.00504	0.89163	1.13287
Bioagecacceleration	Burkholderiales_Moist	Weighted median	4	-0.0351674	0.0181288	0.0523961	-0.0706999	0.00036503	0.965444	0.931741	1.00037
Bioagecacceleration	Burkholderiales_Moist	Inverse variance weighted	4	-0.0371748	0.0141199	0.00846862	-0.0648498	-0.00949977	0.963508	0.937208	0.990545
Bioagecacceleration	Burkholderiales_Moist	Simple mode	4	-0.020294	0.0248927	0.47463	-0.0690837	0.0284956	0.979911	0.933249	1.02891
Bioagecacceleration	Burkholderiales_Moist	Weighted mode	4	-0.0197925	0.0238616	0.467674	-0.0665613	0.0269763	0.980402	0.935606	1.02734
Bioagecacceleration	Chryseobacterium_Dry	MR Egger	103	0.000794909	0.0109159	0.942092	-0.0206002	0.02219	1.0008	0.979611	1.02244
Bioagecacceleration	Chryseobacterium_Dry	Weighted median	103	-0.000472541	0.00341362	0.889902	-0.00716324	0.00621816	0.999528	0.992862	1.00624
Bioagecacceleration	Chryseobacterium_Dry	Inverse variance weighted	103	0.000712788	0.00245257	0.771335	-0.00409425	0.00551982	1.00071	0.995914	1.00554
Bioagecacceleration	Chryseobacterium_Dry	Simple mode	103	-0.00446861	0.00956892	0.641502	-0.0232237	0.0142865	0.995541	0.977044	1.01439
Bioagecacceleration	Chryseobacterium_Dry	Weighted mode	103	-0.00446861	0.00945319	0.637431	-0.0229969	0.0140596	0.995541	0.977266	1.01416
Bioagecacceleration	Chryseobacterium_Moist	MR Egger	8	-0.0162183	0.0240503	0.525205	-0.063357	0.0309203	0.983912	0.938608	1.0314
Bioagecacceleration	Chryseobacterium_Moist	Weighted median	8	0.00669323	0.00921668	0.467711	-0.0113715	0.0247579	1.00672	0.988693	1.02507
Bioagecacceleration	Chryseobacterium_Moist	Inverse variance weighted	8	0.00777188	0.007328	0.288884	-0.00659099	0.0221348	1.0078	0.993431	1.02238
Bioagecacceleration	Chryseobacterium_Moist	Simple mode	8	0.00676866	0.0131716	0.623152	-0.0190476	0.0325849	1.00679	0.981133	1.03312
Bioagecacceleration	Chryseobacterium_Moist	Weighted mode	8	0.00663134	0.0128601	0.62198	-0.0185745	0.0318372	1.00665	0.981597	1.03235
Bioagecacceleration	Clostridiales_Dry	MR Egger	122	-0.000314521	0.0116803	0.978562	-0.023208	0.0225789	0.999686	0.977059	1.02284
Bioagecacceleration	Clostridiales_Dry	Weighted median	122	0.0011776	0.00372317	0.751783	-0.00611981	0.008475	1.00118	0.993899	1.00851
Bioagecacceleration	Clostridiales_Dry	Inverse variance weighted	122	0.0029771	0.00283119	0.293011	-0.00257202	0.00852623	1.00298	0.997431	1.00856
Bioagecacceleration	Clostridiales_Dry	Simple mode	122	-0.000776343	0.0116101	0.946797	-0.0235321	0.0219794	0.999224	0.976743	1.02222
Bioagecacceleration	Clostridiales_Dry	Weighted mode	122	-0.000776343	0.0107604	0.942603	-0.0218667	0.020314	0.999224	0.978371	1.02052
Bioagecacceleration	Clostridiales_Incertae_Sedis_XI_Dry	MR Egger	120	-0.019707	0.0113359	0.0847382	-0.0419253	0.00251135	0.980486	0.958941	1.00251
Bioagecacceleration	Clostridiales_Incertae_Sedis_XI_Dry	Weighted median	120	-0.000589943	0.00369603	0.873184	-0.00783416	0.00665427	0.99941	0.992196	1.00668
Bioagecacceleration	Clostridiales_Incertae_Sedis_XI_Dry	Inverse variance weighted	120	0.000935712	0.00271577	0.730434	-0.00438719	0.00625861	1.00094	0.995622	1.00628
Bioagecacceleration	Clostridiales_Incertae_Sedis_XI_Dry	Simple mode	120	-0.00495294	0.0110199	0.653921	-0.0265519	0.016646	0.995059	0.973797	1.01679
Bioagecacceleration	Clostridiales_Incertae_Sedis_XI_Dry	Weighted mode	120	-0.00409327	0.0108134	0.705707	-0.0252876	0.017101	0.995915	0.975029	1.01725
Bioagecacceleration	Clostridiales_Incertae_Sedis_XI_Moist	MR Egger	14	0.0499297	0.0554858	0.385895	-0.0588224	0.158682	1.0512	0.942874	1.17196
Bioagecacceleration	Clostridiales_Incertae_Sedis_XI_Moist	Weighted median	14	-0.00584931	0.00948064	0.537252	-0.0244314	0.0127327	0.994168	0.975865	1.01281
Bioagecacceleration	Clostridiales_Incertae_Sedis_XI_Moist	Inverse variance weighted	14	-0.00219427	0.0100675	0.827464	-0.0219266	0.0175381	0.997808	0.978312	1.01769
Bioagecacceleration	Clostridiales_Incertae_Sedis_XI_Moist	Simple mode	14	-0.00589552	0.0159563	0.71772	-0.0371699	0.0253789	0.994122	0.963512	1.0257
Bioagecacceleration	Clostridiales_Incertae_Sedis_XI_Moist	Weighted mode	14	-0.00485794	0.0148204	0.748292	-0.0339059	0.02419	0.995154	0.966662	1.02448
Bioagecacceleration	Clostridiales_Moist	MR Egger	9	0.0520123	0.0665709	0.460225	-0.0784666	0.182491	1.05339	0.924533	1.2002
Bioagecacceleration	Clostridiales_Moist	Weighted median	9	-0.00285142	0.0119775	0.81183	-0.0263273	0.0206244	0.997153	0.974016	1.02084
Bioagecacceleration	Clostridiales_Moist	Inverse variance weighted	9	-0.00556534	0.011131	0.617085	-0.0273821	0.0162514	0.99445	0.972989	1.01638
Bioagecacceleration	Clostridiales_Moist	Simple mode	9	0.0113789	0.0181232	0.547592	-0.0241426	0.0469004	1.01144	0.976147	1.04802
Bioagecacceleration	Clostridiales_Moist	Weighted mode	9	0.00506457	0.0183485	0.789529	-0.0308986	0.0410277	1.00508	0.969574	1.04188
Bioagecacceleration	Corynebacterium_Dry	MR Egger	174	0.000341384	0.0093105	0.970793	-0.0179072	0.01859	1.00034	0.982252	1.01876
Bioagecacceleration	Corynebacterium_Dry	Weighted median	174	0.00160469	0.00312402	0.607489	-0.00451839	0.00772777	1.00161	0.995492	1.00776
Bioagecacceleration	Corynebacterium_Dry	Inverse variance weighted	174	3.2595e-05	0.00223586	0.988369	-0.00434968	0.00441487	1.00003	0.99566	1.00442
Bioagecacceleration	Corynebacterium_Dry	Simple mode	174	0.00367445	0.0102247	0.719757	-0.016366	0.0237149	1.00368	0.983767	1.024
Bioagecacceleration	Corynebacterium_Dry	Weighted mode	174	0.00415229	0.00835483	0.619825	-0.0122232	0.0205277	1.00416	0.987851	1.02074
Bioagecacceleration	Corynebacterium_Moist	MR Egger	3	-0.108433	0.124197	0.543074	-0.351858	0.134993	0.897239	0.70338	1.14453
Bioagecacceleration	Corynebacterium_Moist	Weighted median	3	-0.0075634	0.0222284	0.733662	-0.0511311	0.0360043	0.992465	0.950154	1.03666
Bioagecacceleration	Corynebacterium_Moist	Inverse variance weighted	3	0.0023834	0.0177959	0.893458	-0.0324965	0.0372633	1.00239	0.968026	1.03797
Bioagecacceleration	Corynebacterium_Moist	Simple mode	3	-0.00958341	0.0255423	0.743567	-0.0596463	0.0404795	0.990462	0.942098	1.04131
Bioagecacceleration	Corynebacterium_Moist	Weighted mode	3	-0.00958341	0.0256896	0.744941	-0.0599351	0.0407683	0.990462	0.941826	1.04161
Bioagecacceleration	Corynebacterium_Sebaceous	Inverse variance weighted	2	0.0138829	0.0211467	0.511498	-0.0275645	0.0553304	1.01398	0.972812	1.05689
Bioagecacceleration	Enhydrobacter_Dry	MR Egger	181	-0.0100709	0.0100858	0.319374	-0.0298391	0.00969728	0.98998	0.970602	1.00974
Bioagecacceleration	Enhydrobacter_Dry	Weighted median	181	-0.00160312	0.00310964	0.606181	-0.00769802	0.00449178	0.998398	0.992332	1.0045
Bioagecacceleration	Enhydrobacter_Dry	Inverse variance weighted	181	-0.00142536	0.00233988	0.542419	-0.00601152	0.00316081	0.998576	0.994007	1.00317
Bioagecacceleration	Enhydrobacter_Dry	Simple mode	181	-0.0154781	0.010191	0.130566	-0.0354524	0.00449621	0.984641	0.965169	1.00451
Bioagecacceleration	Enhydrobacter_Dry	Weighted mode	181	-0.0145543	0.0102795	0.158543	-0.0347021	0.00559341	0.985551	0.965893	1.00561
Bioagecacceleration	Enhydrobacter_Moist	MR Egger	5	-0.0278231	0.0588041	0.668404	-0.143079	0.087433	0.97256	0.866685	1.09137
Bioagecacceleration	Enhydrobacter_Moist	Weighted median	5	0.000872639	0.0156654	0.955577	-0.0298316	0.0315768	1.00087	0.970609	1.03208
Bioagecacceleration	Enhydrobacter_Moist	Inverse variance weighted	5	-0.00371709	0.0120928	0.758553	-0.0274189	0.0199847	0.99629	0.972954	1.02019
Bioagecacceleration	Enhydrobacter_Moist	Simple mode	5	0.00899538	0.0211687	0.692744	-0.0324952	0.050486	1.00904	0.968027	1.05178
Bioagecacceleration	Enhydrobacter_Moist	Weighted mode	5	0.00851501	0.0195362	0.68543	-0.0297759	0.0468059	1.00855	0.970663	1.04792
Bioagecacceleration	Finegoldia_Dry	MR Egger	112	0.00835897	0.012101	0.491168	-0.015359	0.032077	1.00839	0.984758	1.0326
Bioagecacceleration	Finegoldia_Dry	Weighted median	112	0.00214533	0.0037952	0.571886	-0.00529326	0.00958392	1.00215	0.994721	1.00963
Bioagecacceleration	Finegoldia_Dry	Inverse variance weighted	112	0.00460279	0.00280789	0.101165	-0.00090068	0.0101063	1.00461	0.9991	1.01016
Bioagecacceleration	Finegoldia_Dry	Simple mode	112	-0.00426034	0.010953	0.698048	-0.0257283	0.0172076	0.995749	0.9746	1.01736
Bioagecacceleration	Finegoldia_Dry	Weighted mode	112	-0.00554143	0.0104922	0.59845	-0.0261061	0.0150232	0.994474	0.974232	1.01514
Bioagecacceleration	Firmicutes_Dry	MR Egger	163	-0.00727691	0.0108103	0.501819	-0.0284651	0.0139112	0.99275	0.971936	1.01401
Bioagecacceleration	Firmicutes_Dry	Weighted median	163	0.000104883	0.00327587	0.974458	-0.00631582	0.00652559	1.0001	0.993704	1.00655
Bioagecacceleration	Firmicutes_Dry	Inverse variance weighted	163	-0.00171522	0.00256459	0.503618	-0.00674181	0.00331138	0.998286	0.993281	1.00332
Bioagecacceleration	Firmicutes_Dry	Simple mode	163	0.00382651	0.0105882	0.718277	-0.0169264	0.0245794	1.00383	0.983216	1.02488
Bioagecacceleration	Firmicutes_Dry	Weighted mode	163	0.00290922	0.00957444	0.76163	-0.0158567	0.0216751	1.00291	0.984268	1.02191
Bioagecacceleration	Firmicutes_Sebaceous	MR Egger	4	-0.00388095	0.0514655	0.946754	-0.104753	0.0969914	0.996127	0.900547	1.10185
Bioagecacceleration	Firmicutes_Sebaceous	Weighted median	4	0.0092648	0.0182177	0.611061	-0.0264419	0.0449715	1.00931	0.973905	1.046
Bioagecacceleration	Firmicutes_Sebaceous	Inverse variance weighted	4	0.00876692	0.014817	0.554065	-0.0202744	0.0378082	1.00881	0.97993	1.03853
Bioagecacceleration	Firmicutes_Sebaceous	Simple mode	4	0.028362	0.0285857	0.394251	-0.027666	0.08439	1.02877	0.972713	1.08805
Bioagecacceleration	Firmicutes_Sebaceous	Weighted mode	4	-0.00619285	0.0268817	0.832616	-0.0588809	0.0464952	0.993826	0.942819	1.04759
Bioagecacceleration	Flavobacteriaceae_Dry	MR Egger	121	0.00545765	0.0120284	0.650849	-0.018118	0.0290333	1.00547	0.982045	1.02946
Bioagecacceleration	Flavobacteriaceae_Dry	Weighted median	121	0.00455834	0.00326293	0.162411	-0.001837	0.0109537	1.00457	0.998165	1.01101
Bioagecacceleration	Flavobacteriaceae_Dry	Inverse variance weighted	121	0.000199489	0.00256316	0.937964	-0.00482431	0.00522329	1.0002	0.995187	1.00524
Bioagecacceleration	Flavobacteriaceae_Dry	Simple mode	121	0.0110206	0.00941897	0.244303	-0.0074406	0.0294818	1.01108	0.992587	1.02992
Bioagecacceleration	Flavobacteriaceae_Dry	Weighted mode	121	0.0110206	0.00907767	0.227119	-0.00677165	0.0288128	1.01108	0.993251	1.02923
Bioagecacceleration	Flavobacteriaceae_Moist	MR Egger	4	-0.0414678	0.104916	0.730832	-0.247103	0.164167	0.95938	0.78106	1.17841
Bioagecacceleration	Flavobacteriaceae_Moist	Weighted median	4	-0.00149793	0.0165754	0.927993	-0.0339858	0.0309899	0.998503	0.966585	1.03148
Bioagecacceleration	Flavobacteriaceae_Moist	Inverse variance weighted	4	0.00755544	0.0137388	0.582365	-0.0193727	0.0344835	1.00758	0.980814	1.03508
Bioagecacceleration	Flavobacteriaceae_Moist	Simple mode	4	-0.0053299	0.0231682	0.832845	-0.0507396	0.0400798	0.994684	0.950526	1.04089
Bioagecacceleration	Flavobacteriaceae_Moist	Weighted mode	4	-0.00480201	0.0218852	0.840405	-0.047697	0.0380929	0.995209	0.953423	1.03883
Bioagecacceleration	Gammaproteobacteria_Dry	MR Egger	183	0.00344563	0.0110254	0.755008	-0.0181642	0.0250555	1.00345	0.982	1.02537
Bioagecacceleration	Gammaproteobacteria_Dry	Weighted median	183	0.00343625	0.00309784	0.267326	-0.00263552	0.00950802	1.00344	0.997368	1.00955
Bioagecacceleration	Gammaproteobacteria_Dry	Inverse variance weighted	183	0.00119539	0.00242896	0.62262	-0.00356537	0.00595615	1.0012	0.996441	1.00597
Bioagecacceleration	Gammaproteobacteria_Dry	Simple mode	183	0.0116038	0.00978982	0.237446	-0.0075842	0.0307919	1.01167	0.992444	1.03127
Bioagecacceleration	Gammaproteobacteria_Dry	Weighted mode	183	0.00980193	0.0106252	0.357482	-0.0110235	0.0306274	1.00985	0.989037	1.0311
Bioagecacceleration	Gammaproteobacteria_Moist	MR Egger	9	0.0331371	0.0692483	0.646861	-0.10259	0.168864	1.03369	0.902497	1.18396
Bioagecacceleration	Gammaproteobacteria_Moist	Weighted median	9	0.00793092	0.013809	0.565746	-0.0191348	0.0349966	1.00796	0.981047	1.03562
Bioagecacceleration	Gammaproteobacteria_Moist	Inverse variance weighted	9	-0.00731333	0.0129975	0.573659	-0.0327885	0.0181618	0.992713	0.967743	1.01833
Bioagecacceleration	Gammaproteobacteria_Moist	Simple mode	9	0.0168899	0.0245578	0.511046	-0.0312433	0.0650232	1.01703	0.96924	1.06718
Bioagecacceleration	Gammaproteobacteria_Moist	Weighted mode	9	0.0164088	0.0208997	0.455004	-0.0245547	0.0573722	1.01654	0.975744	1.05905
Bioagecacceleration	Gammaproteobacteria_Sebaceous	MR Egger	5	0.0529221	0.0776811	0.544575	-0.0993328	0.205177	1.05435	0.905441	1.22774
Bioagecacceleration	Gammaproteobacteria_Sebaceous	Weighted median	5	0.00939227	0.0155924	0.546932	-0.0211688	0.0399533	1.00944	0.979054	1.04076
Bioagecacceleration	Gammaproteobacteria_Sebaceous	Inverse variance weighted	5	0.0104055	0.0139386	0.455354	-0.0169143	0.0377252	1.01046	0.983228	1.03845
Bioagecacceleration	Gammaproteobacteria_Sebaceous	Simple mode	5	0.00839158	0.0231147	0.734946	-0.0369133	0.0536965	1.00843	0.96376	1.05516
Bioagecacceleration	Gammaproteobacteria_Sebaceous	Weighted mode	5	0.0113538	0.0221885	0.635815	-0.0321356	0.0548432	1.01142	0.968375	1.05637
Bioagecacceleration	Haemophilus_Dry	MR Egger	35	0.00470543	0.0198004	0.813627	-0.0341034	0.0435143	1.00472	0.966472	1.04447
Bioagecacceleration	Haemophilus_Dry	Weighted median	35	-0.00262722	0.0053782	0.625201	-0.0131685	0.00791406	0.997376	0.986918	1.00795
Bioagecacceleration	Haemophilus_Dry	Inverse variance weighted	35	-0.00519092	0.0042519	0.222144	-0.0135247	0.00314281	0.994823	0.986566	1.00315
Bioagecacceleration	Haemophilus_Dry	Simple mode	35	0.000841225	0.012584	0.947094	-0.0238235	0.0255059	1.00084	0.976458	1.02583
Bioagecacceleration	Haemophilus_Dry	Weighted mode	35	0.00262082	0.0124783	0.834898	-0.0218367	0.0270783	1.00262	0.9784	1.02745
Bioagecacceleration	Kocuria_Dry	MR Egger	74	0.00902849	0.0137963	0.514931	-0.0180123	0.0360693	1.00907	0.982149	1.03673
Bioagecacceleration	Kocuria_Dry	Weighted median	74	0.0024543	0.00439559	0.576601	-0.00616105	0.0110697	1.00246	0.993858	1.01113
Bioagecacceleration	Kocuria_Dry	Inverse variance weighted	74	0.00526219	0.00331497	0.112422	-0.00123516	0.0117595	1.00528	0.998766	1.01183
Bioagecacceleration	Kocuria_Dry	Simple mode	74	0.0039672	0.0115479	0.732177	-0.0186666	0.026601	1.00398	0.981507	1.02696
Bioagecacceleration	Kocuria_Dry	Weighted mode	74	0.00284507	0.0105396	0.787968	-0.0178126	0.0235027	1.00285	0.982345	1.02378
Bioagecacceleration	Lactobacillales_Dry	MR Egger	120	-0.00642969	0.0112555	0.568916	-0.0284904	0.015631	0.993591	0.971912	1.01575
Bioagecacceleration	Lactobacillales_Dry	Weighted median	120	0.00216104	0.0036581	0.554684	-0.00500883	0.00933091	1.00216	0.995004	1.00937
Bioagecacceleration	Lactobacillales_Dry	Inverse variance weighted	120	0.000123236	0.00261963	0.962479	-0.00501125	0.00525772	1.00012	0.995001	1.00527
Bioagecacceleration	Lactobacillales_Dry	Simple mode	120	0.00890807	0.0116991	0.447904	-0.0140221	0.0318382	1.00895	0.986076	1.03235
Bioagecacceleration	Lactobacillales_Dry	Weighted mode	120	0.00805358	0.0109065	0.461713	-0.0133231	0.0294303	1.00809	0.986765	1.02987
Bioagecacceleration	Lactobacillales_Moist	MR Egger	8	-0.0473007	0.0512028	0.391232	-0.147658	0.0530567	0.953801	0.862726	1.05449
Bioagecacceleration	Lactobacillales_Moist	Weighted median	8	-0.0160334	0.0129753	0.216576	-0.041465	0.00939823	0.984094	0.959383	1.00944
Bioagecacceleration	Lactobacillales_Moist	Inverse variance weighted	8	-0.0124842	0.00976268	0.200977	-0.0316191	0.00665061	0.987593	0.968876	1.00667
Bioagecacceleration	Lactobacillales_Moist	Simple mode	8	-0.0290537	0.0199782	0.189195	-0.068211	0.0101037	0.971364	0.934063	1.01015
Bioagecacceleration	Lactobacillales_Moist	Weighted mode	8	-0.0270456	0.0202191	0.22284	-0.066675	0.0125837	0.973317	0.935499	1.01266
Bioagecacceleration	Micrococcaceae_Dry	MR Egger	151	0.00886613	0.00971675	0.363001	-0.0101787	0.027911	1.00891	0.989873	1.0283
Bioagecacceleration	Micrococcaceae_Dry	Weighted median	151	0.00112452	0.00323541	0.728167	-0.0052169	0.00746593	1.00113	0.994797	1.00749
Bioagecacceleration	Micrococcaceae_Dry	Inverse variance weighted	151	-0.000504677	0.00239907	0.833384	-0.00520686	0.00419751	0.999495	0.994807	1.00421
Bioagecacceleration	Micrococcaceae_Dry	Simple mode	151	0.0117908	0.0101525	0.247334	-0.008108	0.0316897	1.01186	0.991925	1.0322
Bioagecacceleration	Micrococcaceae_Dry	Weighted mode	151	0.0109132	0.00988786	0.271491	-0.00846698	0.0302934	1.01097	0.991569	1.03076
Bioagecacceleration	Micrococcaceae_Moist	MR Egger	4	-0.139847	0.466162	0.792488	-1.05352	0.77383	0.869491	0.348707	2.16805
Bioagecacceleration	Micrococcaceae_Moist	Weighted median	4	0.0132534	0.0176798	0.453472	-0.0213989	0.0479058	1.01334	0.978828	1.04907
Bioagecacceleration	Micrococcaceae_Moist	Inverse variance weighted	4	0.0217975	0.015103	0.148946	-0.00780425	0.0513993	1.02204	0.992226	1.05274
Bioagecacceleration	Micrococcaceae_Moist	Simple mode	4	0.00725412	0.02637	0.801105	-0.0444311	0.0589393	1.00728	0.956542	1.06071
Bioagecacceleration	Micrococcaceae_Moist	Weighted mode	4	0.00698143	0.0245245	0.794416	-0.0410866	0.0550494	1.00701	0.959746	1.05659
Bioagecacceleration	Micrococcus_Dry	MR Egger	174	0.00316537	0.00867367	0.715605	-0.013835	0.0201658	1.00317	0.98626	1.02037
Bioagecacceleration	Micrococcus_Dry	Weighted median	174	0.00347648	0.00298514	0.244183	-0.0023744	0.00932736	1.00348	0.997628	1.00937
Bioagecacceleration	Micrococcus_Dry	Inverse variance weighted	174	0.00218414	0.00204271	0.284963	-0.00181957	0.00618786	1.00219	0.998182	1.00621
Bioagecacceleration	Micrococcus_Dry	Simple mode	174	0.00783456	0.00975781	0.423133	-0.0112908	0.0269599	1.00787	0.988773	1.02733
Bioagecacceleration	Micrococcus_Dry	Weighted mode	174	0.00747016	0.00945041	0.430342	-0.0110526	0.025993	1.0075	0.989008	1.02633
Bioagecacceleration	Micrococcus_Moist	MR Egger	3	-0.106127	0.118478	0.534971	-0.338344	0.126089	0.89931	0.71295	1.13438
Bioagecacceleration	Micrococcus_Moist	Weighted median	3	0.0224919	0.0198536	0.257263	-0.0164212	0.061405	1.02275	0.983713	1.06333
Bioagecacceleration	Micrococcus_Moist	Inverse variance weighted	3	0.0212025	0.0160402	0.186225	-0.0102364	0.0526414	1.02143	0.989816	1.05405
Bioagecacceleration	Micrococcus_Moist	Simple mode	3	0.0252418	0.0260823	0.435254	-0.0258795	0.0763632	1.02556	0.974452	1.07935
Bioagecacceleration	Micrococcus_Moist	Weighted mode	3	0.0288153	0.0275357	0.405174	-0.0251546	0.0827852	1.02923	0.975159	1.08631
Bioagecacceleration	Moraxellaceae_Dry	MR Egger	201	-0.00565776	0.00941372	0.548516	-0.0241086	0.0127931	0.994358	0.97618	1.01288
Bioagecacceleration	Moraxellaceae_Dry	Weighted median	201	0.0037775	0.00283579	0.182834	-0.00178065	0.00933566	1.00378	0.998221	1.00938
Bioagecacceleration	Moraxellaceae_Dry	Inverse variance weighted	201	0.000236165	0.00212565	0.911535	-0.0039301	0.00440243	1.00024	0.996078	1.00441
Bioagecacceleration	Moraxellaceae_Dry	Simple mode	201	0.0111007	0.00945001	0.24152	-0.00742131	0.0296227	1.01116	0.992606	1.03007
Bioagecacceleration	Moraxellaceae_Dry	Weighted mode	201	0.0111007	0.00989275	0.263162	-0.00828906	0.0304905	1.01116	0.991745	1.03096
Bioagecacceleration	Moraxellaceae_Moist	MR Egger	3	0.0979539	0.133219	0.596373	-0.163155	0.359063	1.10291	0.849459	1.43199
Bioagecacceleration	Moraxellaceae_Moist	Weighted median	3	0.0160388	0.0239319	0.50274	-0.0308678	0.0629454	1.01617	0.969604	1.06497
Bioagecacceleration	Moraxellaceae_Moist	Inverse variance weighted	3	0.0111765	0.0201958	0.579983	-0.0284072	0.0507603	1.01124	0.971993	1.05207
Bioagecacceleration	Moraxellaceae_Moist	Simple mode	3	0.023549	0.0303582	0.519088	-0.0359531	0.083051	1.02383	0.964686	1.0866
Bioagecacceleration	Moraxellaceae_Moist	Weighted mode	3	0.0217538	0.0282461	0.521741	-0.0336087	0.0771162	1.02199	0.96695	1.08017
Bioagecacceleration	Neisseriaceae_Dry	MR Egger	107	-0.020385	0.0113807	0.0761447	-0.0426912	0.00192124	0.979821	0.958207	1.00192
Bioagecacceleration	Neisseriaceae_Dry	Weighted median	107	-0.00373215	0.0034791	0.28339	-0.0105512	0.00308689	0.996275	0.989504	1.00309
Bioagecacceleration	Neisseriaceae_Dry	Inverse variance weighted	107	-0.0034923	0.00249904	0.162276	-0.00839041	0.00140582	0.996514	0.991645	1.00141
Bioagecacceleration	Neisseriaceae_Dry	Simple mode	107	-0.00599776	0.0107403	0.577726	-0.0270488	0.0150533	0.99402	0.973314	1.01517
Bioagecacceleration	Neisseriaceae_Dry	Weighted mode	107	-0.00526316	0.0098736	0.595112	-0.0246154	0.0140891	0.994751	0.975685	1.01419
Bioagecacceleration	Neisseriaceae_Moist	MR Egger	3	0.147331	0.0858679	0.335939	-0.0209697	0.315633	1.15874	0.979249	1.37113
Bioagecacceleration	Neisseriaceae_Moist	Weighted median	3	0.00263083	0.0198004	0.894298	-0.036178	0.0414397	1.00263	0.964469	1.04231
Bioagecacceleration	Neisseriaceae_Moist	Inverse variance weighted	3	-0.00200818	0.0193056	0.917153	-0.0398471	0.0358308	0.997994	0.960936	1.03648
Bioagecacceleration	Neisseriaceae_Moist	Simple mode	3	0.00557555	0.0268844	0.854905	-0.0471179	0.058269	1.00559	0.953975	1.06
Bioagecacceleration	Neisseriaceae_Moist	Weighted mode	3	0.0104975	0.0260325	0.725792	-0.0405262	0.0615212	1.01055	0.960284	1.06345
Bioagecacceleration	Neisseriaceae_Sebaceous	MR Egger	4	0.0364247	0.0527076	0.560955	-0.0668822	0.139731	1.0371	0.935305	1.14996
Bioagecacceleration	Neisseriaceae_Sebaceous	Weighted median	4	0.0182256	0.0141786	0.198641	-0.00956444	0.0460157	1.01839	0.990481	1.04709
Bioagecacceleration	Neisseriaceae_Sebaceous	Inverse variance weighted	4	0.014813	0.0120225	0.217912	-0.00875122	0.0383772	1.01492	0.991287	1.03912
Bioagecacceleration	Neisseriaceae_Sebaceous	Simple mode	4	0.0196808	0.0204655	0.407163	-0.0204316	0.0597933	1.01988	0.979776	1.06162
Bioagecacceleration	Neisseriaceae_Sebaceous	Weighted mode	4	0.0219162	0.0207089	0.367592	-0.0186733	0.0625057	1.02216	0.9815	1.0645
Bioagecacceleration	Paracoccus_Dry	MR Egger	126	0.00767124	0.00982717	0.436517	-0.01159	0.0269325	1.0077	0.988477	1.0273
Bioagecacceleration	Paracoccus_Dry	Weighted median	126	0.0010583	0.00320622	0.741342	-0.00522589	0.00734249	1.00106	0.994788	1.00737
Bioagecacceleration	Paracoccus_Dry	Inverse variance weighted	126	-0.000656268	0.0023326	0.778445	-0.00522816	0.00391562	0.999344	0.994785	1.00392
Bioagecacceleration	Paracoccus_Dry	Simple mode	126	-0.000594944	0.00963585	0.950866	-0.0194812	0.0182913	0.999405	0.980707	1.01846
Bioagecacceleration	Paracoccus_Dry	Weighted mode	126	-0.00100253	0.0091899	0.913306	-0.0190147	0.0170097	0.998998	0.981165	1.01716
Bioagecacceleration	Paracoccus_Moist	MR Egger	5	-0.0115864	0.040589	0.793868	-0.0911409	0.067968	0.98848	0.912889	1.07033
Bioagecacceleration	Paracoccus_Moist	Weighted median	5	0.0290813	0.0140179	0.0380246	0.0016063	0.0565564	1.02951	1.00161	1.05819
Bioagecacceleration	Paracoccus_Moist	Inverse variance weighted	5	0.0268519	0.0107873	0.0128021	0.00570891	0.047995	1.02722	1.00573	1.04917
Bioagecacceleration	Paracoccus_Moist	Simple mode	5	0.0347688	0.0229116	0.203739	-0.0101379	0.0796754	1.03538	0.989913	1.08294
Bioagecacceleration	Paracoccus_Moist	Weighted mode	5	0.0298089	0.0204835	0.219293	-0.0103387	0.0699565	1.03026	0.989715	1.07246
Bioagecacceleration	Propionibacterium_Sebaceous	MR Egger	9	-0.013927	0.0704697	0.84895	-0.152048	0.124194	0.98617	0.858947	1.13224
Bioagecacceleration	Propionibacterium_Sebaceous	Weighted median	9	-0.0150291	0.0147446	0.308064	-0.0439285	0.0138703	0.985083	0.957022	1.01397
Bioagecacceleration	Propionibacterium_Sebaceous	Inverse variance weighted	9	0.000176912	0.0140714	0.989969	-0.0274031	0.0277569	1.00018	0.972969	1.02815
Bioagecacceleration	Propionibacterium_Sebaceous	Simple mode	9	-0.0253762	0.0237673	0.316816	-0.0719602	0.0212078	0.974943	0.930568	1.02143
Bioagecacceleration	Propionibacterium_Sebaceous	Weighted mode	9	-0.0240812	0.021646	0.298231	-0.0665073	0.0183449	0.976206	0.935656	1.01851
Bioagecacceleration	Proteobacteria_Dry	MR Egger	155	0.00651618	0.012903	0.614277	-0.0187737	0.0318061	1.00654	0.981401	1.03232
Bioagecacceleration	Proteobacteria_Dry	Weighted median	155	0.000691543	0.00334026	0.835984	-0.00585537	0.00723845	1.00069	0.994162	1.00726
Bioagecacceleration	Proteobacteria_Dry	Inverse variance weighted	155	0.000988309	0.00266147	0.710385	-0.00422818	0.0062048	1.00099	0.995781	1.00622
Bioagecacceleration	Proteobacteria_Dry	Simple mode	155	0.00101569	0.0114728	0.929571	-0.0214711	0.0235024	1.00102	0.978758	1.02378
Bioagecacceleration	Proteobacteria_Dry	Weighted mode	155	0.00101569	0.0099399	0.918745	-0.0184665	0.0204979	1.00102	0.981703	1.02071
Bioagecacceleration	Proteobacteria_Moist	MR Egger	8	0.0508578	0.0529313	0.373744	-0.0528876	0.154603	1.05217	0.948487	1.16719
Bioagecacceleration	Proteobacteria_Moist	Weighted median	8	-0.0404097	0.0161983	0.0126071	-0.0721584	-0.00866092	0.960396	0.930384	0.991376
Bioagecacceleration	Proteobacteria_Moist	Inverse variance weighted	8	-0.0290575	0.0142744	0.0417863	-0.0570352	-0.00107974	0.971361	0.944561	0.998921
Bioagecacceleration	Proteobacteria_Moist	Simple mode	8	-0.054066	0.0280549	0.0953211	-0.109053	0.000921549	0.94737	0.896682	1.00092
Bioagecacceleration	Proteobacteria_Moist	Weighted mode	8	-0.0520887	0.0301783	0.127988	-0.111238	0.00706079	0.949245	0.894726	1.00709
Bioagecacceleration	Proteobacteria_Sebaceous	MR Egger	6	0.0982698	0.0660858	0.211219	-0.0312583	0.227798	1.10326	0.969225	1.25583
Bioagecacceleration	Proteobacteria_Sebaceous	Weighted median	6	0.0414454	0.0154946	0.0074769	0.0110759	0.0718148	1.04232	1.01114	1.07446
Bioagecacceleration	Proteobacteria_Sebaceous	Inverse variance weighted	6	0.0342852	0.012278	0.00523174	0.0102203	0.0583502	1.03488	1.01027	1.06009
Bioagecacceleration	Proteobacteria_Sebaceous	Simple mode	6	0.0446565	0.0218427	0.0963204	0.00184477	0.0874683	1.04567	1.00185	1.09141
Bioagecacceleration	Proteobacteria_Sebaceous	Weighted mode	6	0.045203	0.0228618	0.104949	0.000393933	0.0900121	1.04624	1.00039	1.09419
Bioagecacceleration	Pseudomonadales_Moist	MR Egger	8	0.0757132	0.0510063	0.18824	-0.0242591	0.175685	1.07865	0.976033	1.19206
Bioagecacceleration	Pseudomonadales_Moist	Weighted median	8	0.016799	0.0150055	0.262919	-0.0126118	0.0462098	1.01694	0.987467	1.04729
Bioagecacceleration	Pseudomonadales_Moist	Inverse variance weighted	8	0.00754639	0.0118129	0.522937	-0.015607	0.0306998	1.00757	0.984514	1.03118
Bioagecacceleration	Pseudomonadales_Moist	Simple mode	8	0.017338	0.0233196	0.481385	-0.0283683	0.0630444	1.01749	0.97203	1.06507
Bioagecacceleration	Pseudomonadales_Moist	Weighted mode	8	0.017338	0.0236739	0.487735	-0.0290628	0.0637389	1.01749	0.971355	1.06581
Bioagecacceleration	Rhodobacteraceae_Dry	MR Egger	119	0.0165426	0.011745	0.161641	-0.00647763	0.0395629	1.01668	0.993543	1.04036
Bioagecacceleration	Rhodobacteraceae_Dry	Weighted median	119	-0.00107185	0.00352699	0.761205	-0.00798475	0.00584105	0.998929	0.992047	1.00586
Bioagecacceleration	Rhodobacteraceae_Dry	Inverse variance weighted	119	-0.00177642	0.00279464	0.525004	-0.00725391	0.00370108	0.998225	0.992772	1.00371
Bioagecacceleration	Rhodobacteraceae_Dry	Simple mode	119	-0.000675468	0.0109805	0.951053	-0.0221973	0.0208464	0.999325	0.978047	1.02107
Bioagecacceleration	Rhodobacteraceae_Dry	Weighted mode	119	-0.000193716	0.0112022	0.986232	-0.02215	0.0217626	0.999806	0.978093	1.022
Bioagecacceleration	Rhodobacteraceae_Moist	MR Egger	7	0.0517499	0.038118	0.232641	-0.0229613	0.126461	1.05311	0.9773	1.13481
Bioagecacceleration	Rhodobacteraceae_Moist	Weighted median	7	0.0138058	0.012302	0.261759	-0.0103061	0.0379177	1.0139	0.989747	1.03865
Bioagecacceleration	Rhodobacteraceae_Moist	Inverse variance weighted	7	0.0119766	0.0107172	0.263776	-0.00902917	0.0329825	1.01205	0.991011	1.03353
Bioagecacceleration	Rhodobacteraceae_Moist	Simple mode	7	0.0108321	0.0169376	0.546105	-0.0223656	0.0440298	1.01089	0.977883	1.04501
Bioagecacceleration	Rhodobacteraceae_Moist	Weighted mode	7	0.0119002	0.0166108	0.500656	-0.0206569	0.0444573	1.01197	0.979555	1.04546
Bioagecacceleration	Rothia_Dry	MR Egger	66	-0.00743867	0.0200815	0.71229	-0.0467985	0.0319211	0.992589	0.95428	1.03244
Bioagecacceleration	Rothia_Dry	Weighted median	66	-0.00492326	0.00496144	0.32105	-0.0146477	0.00480117	0.995089	0.985459	1.00481
Bioagecacceleration	Rothia_Dry	Inverse variance weighted	66	-0.00148707	0.00381127	0.696406	-0.00895716	0.00598302	0.998514	0.991083	1.006
Bioagecacceleration	Rothia_Dry	Simple mode	66	-0.0155959	0.0120073	0.198578	-0.0391303	0.00793841	0.984525	0.961625	1.00797
Bioagecacceleration	Rothia_Dry	Weighted mode	66	-0.0125484	0.0111014	0.262485	-0.034307	0.0092103	0.98753	0.966275	1.00925
Bioagecacceleration	Rothia_Moist	MR Egger	8	-0.0219971	0.045036	0.642579	-0.110268	0.0662734	0.978243	0.895594	1.06852
Bioagecacceleration	Rothia_Moist	Weighted median	8	-0.0110817	0.0113184	0.327538	-0.0332657	0.0111024	0.98898	0.967282	1.01116
Bioagecacceleration	Rothia_Moist	Inverse variance weighted	8	-0.0153716	0.00967951	0.112274	-0.0343434	0.00360023	0.984746	0.96624	1.00361
Bioagecacceleration	Rothia_Moist	Simple mode	8	-0.0114803	0.0193447	0.571543	-0.049396	0.0264353	0.988585	0.951804	1.02679
Bioagecacceleration	Rothia_Moist	Weighted mode	8	-0.0104249	0.0185049	0.590772	-0.0466945	0.0258447	0.989629	0.954379	1.02618
Bioagecacceleration	Staphylococcus_Dry	MR Egger	150	0.00352741	0.0119596	0.768451	-0.0199135	0.0269683	1.00353	0.980283	1.02734
Bioagecacceleration	Staphylococcus_Dry	Weighted median	150	-0.0001961	0.00343118	0.954424	-0.00692122	0.00652902	0.999804	0.993103	1.00655
Bioagecacceleration	Staphylococcus_Dry	Inverse variance weighted	150	0.000660869	0.00271719	0.807837	-0.00466482	0.00598655	1.00066	0.995346	1.006
Bioagecacceleration	Staphylococcus_Dry	Simple mode	150	-0.00018067	0.0103332	0.986074	-0.0204338	0.0200724	0.999819	0.979774	1.02028
Bioagecacceleration	Staphylococcus_Dry	Weighted mode	150	-0.00068836	0.0106017	0.948317	-0.0214676	0.0200909	0.999312	0.978761	1.02029
Bioagecacceleration	Staphylococcus_Moist	MR Egger	6	-0.0021494	0.0715975	0.977489	-0.14248	0.138182	0.997853	0.867205	1.14818
Bioagecacceleration	Staphylococcus_Moist	Weighted median	6	-0.00121963	0.0162791	0.940278	-0.0331267	0.0306874	0.998781	0.967416	1.03116
Bioagecacceleration	Staphylococcus_Moist	Inverse variance weighted	6	-0.0120922	0.0128666	0.347313	-0.0373107	0.0131263	0.987981	0.963377	1.01321
Bioagecacceleration	Staphylococcus_Moist	Simple mode	6	0.00298135	0.0240702	0.906251	-0.0441963	0.050159	1.00299	0.956766	1.05144
Bioagecacceleration	Staphylococcus_Moist	Weighted mode	6	0.00388326	0.0230227	0.872667	-0.0412413	0.0490078	1.00389	0.959598	1.05023
Bioagecacceleration	Staphylococcus_Sebaceous	MR Egger	5	0.0843321	0.0729786	0.331534	-0.058706	0.22737	1.08799	0.942984	1.25529
Bioagecacceleration	Staphylococcus_Sebaceous	Weighted median	5	0.021774	0.0182773	0.23353	-0.0140495	0.0575975	1.02201	0.986049	1.05929
Bioagecacceleration	Staphylococcus_Sebaceous	Inverse variance weighted	5	-0.00231599	0.0199136	0.907413	-0.0413466	0.0367147	0.997687	0.959496	1.0374
Bioagecacceleration	Staphylococcus_Sebaceous	Simple mode	5	0.0261779	0.0254738	0.362198	-0.0237508	0.0761066	1.02652	0.976529	1.07908
Bioagecacceleration	Staphylococcus_Sebaceous	Weighted mode	5	0.0261779	0.0229326	0.317352	-0.01877	0.0711258	1.02652	0.981405	1.07372
Bioagecacceleration	Streptococcaceae_Dry	MR Egger	111	0.0079458	0.0124492	0.524646	-0.0164547	0.0323463	1.00798	0.98368	1.03288
Bioagecacceleration	Streptococcaceae_Dry	Weighted median	111	-0.000100864	0.00386741	0.979193	-0.00768099	0.00747926	0.999899	0.992348	1.00751
Bioagecacceleration	Streptococcaceae_Dry	Inverse variance weighted	111	0.000329223	0.00301288	0.912987	-0.00557603	0.00623447	1.00033	0.994439	1.00625
Bioagecacceleration	Streptococcaceae_Dry	Simple mode	111	0.000169608	0.011802	0.98856	-0.0229624	0.0233016	1.00017	0.977299	1.02358
Bioagecacceleration	Streptococcaceae_Dry	Weighted mode	111	0.00151895	0.0107554	0.887949	-0.0195615	0.0225994	1.00152	0.980629	1.02286
Bioagecacceleration	Streptococcaceae_Moist	MR Egger	8	0.0153109	0.0592032	0.804574	-0.100727	0.131349	1.01543	0.90418	1.14037
Bioagecacceleration	Streptococcaceae_Moist	Weighted median	8	-0.00499294	0.0141252	0.72373	-0.0326783	0.0226924	0.99502	0.96785	1.02295
Bioagecacceleration	Streptococcaceae_Moist	Inverse variance weighted	8	-0.00348888	0.0122027	0.774947	-0.0274062	0.0204285	0.996517	0.972966	1.02064
Bioagecacceleration	Streptococcaceae_Moist	Simple mode	8	-0.00585904	0.0192089	0.769222	-0.0435084	0.0317903	0.994158	0.957425	1.0323
Bioagecacceleration	Streptococcaceae_Moist	Weighted mode	8	-0.00542935	0.0194169	0.787851	-0.0434864	0.0326277	0.994585	0.957446	1.03317
Bioagecacceleration	Streptococcus_Dry	MR Egger	103	0.0140595	0.0133646	0.295315	-0.0121352	0.0402541	1.01416	0.987938	1.04108
Bioagecacceleration	Streptococcus_Dry	Weighted median	103	0.000601015	0.00409323	0.883265	-0.00742172	0.00862375	1.0006	0.992606	1.00866
Bioagecacceleration	Streptococcus_Dry	Inverse variance weighted	103	0.00291642	0.00303399	0.336427	-0.0030302	0.00886305	1.00292	0.996974	1.0089
Bioagecacceleration	Streptococcus_Dry	Simple mode	103	-0.0021536	0.0115621	0.852608	-0.0248153	0.0205081	0.997849	0.97549	1.02072
Bioagecacceleration	Streptococcus_Dry	Weighted mode	103	-0.00100252	0.0110047	0.927593	-0.0225718	0.0205667	0.998998	0.977681	1.02078
Bioagecacceleration	Streptococcus_Moist	MR Egger	6	0.0219364	0.0392377	0.605937	-0.0549694	0.0988423	1.02218	0.946514	1.10389
Bioagecacceleration	Streptococcus_Moist	Weighted median	6	-0.00258185	0.0129755	0.842279	-0.0280138	0.0228501	0.997421	0.972375	1.02311
Bioagecacceleration	Streptococcus_Moist	Inverse variance weighted	6	-0.0047745	0.0108799	0.660781	-0.0260992	0.0165502	0.995237	0.974238	1.01669
Bioagecacceleration	Streptococcus_Moist	Simple mode	6	-0.00129067	0.0181624	0.946103	-0.036889	0.0343076	0.99871	0.963783	1.0349
Bioagecacceleration	Streptococcus_Moist	Weighted mode	6	-0.00157151	0.0171245	0.930444	-0.0351356	0.0319926	0.99843	0.965474	1.03251
