# Supplementary material for: Genetic Causal Association Between Skin Microbiota and Biological Aging: Evidence From a Mendelian Randomization Analysis
Source: J Cosmet Dermatol. 2025 Jan 3;24(1):e16762. doi: 10.1111/jocd.16762 (PMC11699445; doi:10.1111/jocd.16762)
Supplement: Supplementary file 5 — Table S5 Comprehensive results of MR estimates concerning the association between skin microbiota and PhenoAgeAccel. [file JOCD-24-e16762-s003.xlsx]

## Sheet: Sheet1
Table S5. Full result of MR estimates for the association between skin microbiota and PhenoageAccel
outcome	exposure	method	nsnp	b	se	pval	lo_ci	up_ci	or	or_lci95	or_uci95
Phenoage acceleration	Acinetobacter_Dry	MR Egger	124	-0.0200339	0.0274052	0.466166	-0.0737482	0.0336804	0.980165	0.928906	1.03425
Phenoage acceleration	Acinetobacter_Dry	Weighted median	124	0.00434823	0.00899247	0.628712	-0.013277	0.0219735	1.00436	0.986811	1.02222
Phenoage acceleration	Acinetobacter_Dry	Inverse variance weighted	124	0.00526729	0.0067997	0.438555	-0.00806012	0.0185947	1.00528	0.991972	1.01877
Phenoage acceleration	Acinetobacter_Dry	Simple mode	124	0.00472765	0.0276873	0.8647	-0.0495395	0.0589948	1.00474	0.951668	1.06077
Phenoage acceleration	Acinetobacter_Dry	Weighted mode	124	-0.000950518	0.0247887	0.969475	-0.0495364	0.0476354	0.99905	0.951671	1.04879
Phenoage acceleration	Acinetobacter_Moist	Inverse variance weighted	2	-0.0581835	0.0691042	0.399806	-0.193628	0.0772608	0.943477	0.823964	1.08032
Phenoage acceleration	Actinomycetales_Dry	MR Egger	180	-0.0271995	0.024979	0.277672	-0.0761584	0.0217593	0.973167	0.926669	1.022
Phenoage acceleration	Actinomycetales_Dry	Weighted median	180	0.000885822	0.00738429	0.904515	-0.0135874	0.015359	1.00089	0.986505	1.01548
Phenoage acceleration	Actinomycetales_Dry	Inverse variance weighted	180	0.00531686	0.00570127	0.35104	-0.00585763	0.0164914	1.00533	0.994159	1.01663
Phenoage acceleration	Actinomycetales_Dry	Simple mode	180	0.059309	0.0289533	0.0419772	0.00256056	0.116057	1.0611	1.00256	1.12306
Phenoage acceleration	Actinomycetales_Dry	Weighted mode	180	-0.0113433	0.0266544	0.670934	-0.0635858	0.0408993	0.988721	0.938394	1.04175
Phenoage acceleration	Actinomycetales_Moist	MR Egger	9	-0.123164	0.121247	0.343537	-0.360809	0.114481	0.884118	0.697112	1.12129
Phenoage acceleration	Actinomycetales_Moist	Weighted median	9	-0.0163971	0.0367216	0.655219	-0.0883715	0.0555773	0.983737	0.915421	1.05715
Phenoage acceleration	Actinomycetales_Moist	Inverse variance weighted	9	-0.0093381	0.0376715	0.804225	-0.0831742	0.064498	0.990705	0.920191	1.06662
Phenoage acceleration	Actinomycetales_Moist	Simple mode	9	-0.0314468	0.0589431	0.60818	-0.146975	0.0840817	0.969043	0.863315	1.08772
Phenoage acceleration	Actinomycetales_Moist	Weighted mode	9	-0.0314468	0.0511731	0.555943	-0.131746	0.0688525	0.969043	0.876564	1.07128
Phenoage acceleration	Actinomycetales_Sebaceous	MR Egger	6	0.149502	0.112992	0.25636	-0.0719616	0.370965	1.16126	0.930567	1.44913
Phenoage acceleration	Actinomycetales_Sebaceous	Weighted median	6	-0.033099	0.0381831	0.386025	-0.107938	0.04174	0.967443	0.897683	1.04262
Phenoage acceleration	Actinomycetales_Sebaceous	Inverse variance weighted	6	-0.0325583	0.0293133	0.266698	-0.0900124	0.0248959	0.967966	0.91392	1.02521
Phenoage acceleration	Actinomycetales_Sebaceous	Simple mode	6	-0.0734127	0.0586928	0.266349	-0.188451	0.0416252	0.929217	0.828241	1.0425
Phenoage acceleration	Actinomycetales_Sebaceous	Weighted mode	6	-0.044242	0.059477	0.490424	-0.160817	0.0723329	0.956722	0.851448	1.07501
Phenoage acceleration	Alphaproteobacteria_Dry	MR Egger	111	-0.00942644	0.0296729	0.751337	-0.0675854	0.0487325	0.990618	0.934648	1.04994
Phenoage acceleration	Alphaproteobacteria_Dry	Weighted median	111	-0.0102009	0.00923467	0.269319	-0.0283009	0.00789905	0.989851	0.972096	1.00793
Phenoage acceleration	Alphaproteobacteria_Dry	Inverse variance weighted	111	-0.00143301	0.0071593	0.841355	-0.0154652	0.0125992	0.998568	0.984654	1.01268
Phenoage acceleration	Alphaproteobacteria_Dry	Simple mode	111	-0.00996065	0.0287217	0.729405	-0.0662552	0.0463339	0.990089	0.935892	1.04742
Phenoage acceleration	Alphaproteobacteria_Dry	Weighted mode	111	-0.00996065	0.027001	0.712912	-0.0628826	0.0429613	0.990089	0.939054	1.0439
Phenoage acceleration	Alphaproteobacteria_Moist	MR Egger	4	-0.0696771	0.125267	0.63398	-0.3152	0.175846	0.932695	0.729643	1.19225
Phenoage acceleration	Alphaproteobacteria_Moist	Weighted median	4	-0.00257249	0.0370571	0.944656	-0.0752044	0.0700594	0.997431	0.927554	1.07257
Phenoage acceleration	Alphaproteobacteria_Moist	Inverse variance weighted	4	-0.00110017	0.0315396	0.972174	-0.0629178	0.0607175	0.9989	0.939021	1.0626
Phenoage acceleration	Alphaproteobacteria_Moist	Simple mode	4	0.0384769	0.0525375	0.516973	-0.0644966	0.14145	1.03923	0.937539	1.15194
Phenoage acceleration	Alphaproteobacteria_Moist	Weighted mode	4	-0.0366326	0.0563378	0.561898	-0.147055	0.0737895	0.96403	0.863247	1.07658
Phenoage acceleration	Anaerococcus_Dry	MR Egger	106	-0.0185833	0.0263126	0.481613	-0.0701561	0.0329895	0.981588	0.932248	1.03354
Phenoage acceleration	Anaerococcus_Dry	Weighted median	106	0.00286976	0.00836564	0.731567	-0.0135269	0.0192664	1.00287	0.986564	1.01945
Phenoage acceleration	Anaerococcus_Dry	Inverse variance weighted	106	-0.00226186	0.00584499	0.698775	-0.013718	0.00919433	0.997741	0.986376	1.00924
Phenoage acceleration	Anaerococcus_Dry	Simple mode	106	0.0197752	0.0231102	0.394118	-0.0255209	0.0650712	1.01997	0.974802	1.06723
Phenoage acceleration	Anaerococcus_Dry	Weighted mode	106	0.0197752	0.0225451	0.382415	-0.0244133	0.0639636	1.01997	0.975882	1.06605
Phenoage acceleration	ASV001_Dry	MR Egger	207	-0.0273797	0.0236663	0.248658	-0.0737657	0.0190064	0.972992	0.928889	1.01919
Phenoage acceleration	ASV001_Dry	Weighted median	207	-0.00378585	0.00708474	0.593088	-0.0176719	0.0101003	0.996221	0.982483	1.01015
Phenoage acceleration	ASV001_Dry	Inverse variance weighted	207	0.000897997	0.00560099	0.872622	-0.0100799	0.0118759	1.0009	0.989971	1.01195
Phenoage acceleration	ASV001_Dry	Simple mode	207	-0.0150154	0.0272126	0.581696	-0.0683521	0.0383213	0.985097	0.933932	1.03906
Phenoage acceleration	ASV001_Dry	Weighted mode	207	-0.0138561	0.0251901	0.582873	-0.0632288	0.0355165	0.986239	0.938729	1.03615
Phenoage acceleration	ASV001_Moist	MR Egger	4	0.373365	0.33448	0.380434	-0.282216	1.02895	1.45261	0.754111	2.79812
Phenoage acceleration	ASV001_Moist	Weighted median	4	0.0634897	0.0443869	0.152611	-0.0235086	0.150488	1.06555	0.976766	1.1624
Phenoage acceleration	ASV001_Moist	Inverse variance weighted	4	0.0460998	0.0359331	0.199516	-0.0243292	0.116529	1.04718	0.975964	1.12359
Phenoage acceleration	ASV001_Moist	Simple mode	4	0.0863548	0.0594618	0.242358	-0.0301904	0.2029	1.09019	0.970261	1.22495
Phenoage acceleration	ASV001_Moist	Weighted mode	4	0.085152	0.0614194	0.259692	-0.0352299	0.205534	1.08888	0.965383	1.22818
Phenoage acceleration	ASV001_Sebaceous	MR Egger	6	-0.0611184	0.13817	0.681106	-0.331931	0.209694	0.940712	0.717537	1.2333
Phenoage acceleration	ASV001_Sebaceous	Weighted median	6	-0.00797906	0.0354642	0.821988	-0.0774888	0.0615307	0.992053	0.925437	1.06346
Phenoage acceleration	ASV001_Sebaceous	Inverse variance weighted	6	-0.00553053	0.0275719	0.841023	-0.0595715	0.0485105	0.994485	0.942168	1.04971
Phenoage acceleration	ASV001_Sebaceous	Simple mode	6	-0.0247235	0.0544187	0.668641	-0.131384	0.0819372	0.97558	0.876881	1.08539
Phenoage acceleration	ASV001_Sebaceous	Weighted mode	6	-0.0255076	0.0477758	0.616283	-0.119148	0.0681329	0.974815	0.887676	1.07051
Phenoage acceleration	ASV002_Dry	MR Egger	139	-0.0186864	0.0267499	0.486012	-0.0711162	0.0337434	0.981487	0.931354	1.03432
Phenoage acceleration	ASV002_Dry	Weighted median	139	0.00319151	0.00820568	0.697321	-0.0128916	0.0192746	1.0032	0.987191	1.01946
Phenoage acceleration	ASV002_Dry	Inverse variance weighted	139	0.0029745	0.00604049	0.622418	-0.00886486	0.0148139	1.00298	0.991174	1.01492
Phenoage acceleration	ASV002_Dry	Simple mode	139	-0.00354697	0.0237554	0.881525	-0.0501075	0.0430136	0.996459	0.951127	1.04395
Phenoage acceleration	ASV002_Dry	Weighted mode	139	-0.00354697	0.0239586	0.882523	-0.0505058	0.0434119	0.996459	0.950748	1.04437
Phenoage acceleration	ASV002_Moist	MR Egger	6	0.197152	0.332847	0.585496	-0.455228	0.849533	1.21793	0.634303	2.33856
Phenoage acceleration	ASV002_Moist	Weighted median	6	0.0305012	0.0374203	0.415017	-0.0428426	0.103845	1.03097	0.958062	1.10943
Phenoage acceleration	ASV002_Moist	Inverse variance weighted	6	0.025974	0.029379	0.376641	-0.0316088	0.0835568	1.02631	0.968886	1.08715
Phenoage acceleration	ASV002_Moist	Simple mode	6	0.0294432	0.0557109	0.619761	-0.0797502	0.138637	1.02988	0.923347	1.14871
Phenoage acceleration	ASV002_Moist	Weighted mode	6	0.0294432	0.0520822	0.596278	-0.0726379	0.131524	1.02988	0.929937	1.14057
Phenoage acceleration	ASV002_Sebaceous	MR Egger	5	0.162689	0.234108	0.537087	-0.296164	0.621541	1.17667	0.743666	1.8618
Phenoage acceleration	ASV002_Sebaceous	Weighted median	5	0.0108465	0.0531082	0.83817	-0.0932455	0.114939	1.01091	0.91097	1.1218
Phenoage acceleration	ASV002_Sebaceous	Inverse variance weighted	5	0.0312141	0.0626813	0.618498	-0.0916413	0.154069	1.03171	0.912432	1.16657
Phenoage acceleration	ASV002_Sebaceous	Simple mode	5	-0.0572473	0.100986	0.601092	-0.255181	0.140686	0.944361	0.774777	1.15106
Phenoage acceleration	ASV002_Sebaceous	Weighted mode	5	-0.0520787	0.0876866	0.584526	-0.223944	0.119787	0.949254	0.79936	1.12726
Phenoage acceleration	ASV003_Dry	MR Egger	104	0.0265647	0.030233	0.381647	-0.0326919	0.0858213	1.02692	0.967837	1.08961
Phenoage acceleration	ASV003_Dry	Weighted median	104	-1.17133e-05	0.00908992	0.998972	-0.017828	0.0178045	0.999988	0.98233	1.01796
Phenoage acceleration	ASV003_Dry	Inverse variance weighted	104	-0.00175285	0.00666252	0.79248	-0.0148114	0.0113057	0.998249	0.985298	1.01137
Phenoage acceleration	ASV003_Dry	Simple mode	104	0.00413044	0.0219974	0.851427	-0.0389845	0.0472453	1.00414	0.961766	1.04838
Phenoage acceleration	ASV003_Dry	Weighted mode	104	0.00312604	0.0224083	0.889325	-0.0407943	0.0470463	1.00313	0.960027	1.04817
Phenoage acceleration	ASV003_Moist	MR Egger	5	-0.146323	0.253924	0.604839	-0.644014	0.351368	0.863879	0.52518	1.42101
Phenoage acceleration	ASV003_Moist	Weighted median	5	-0.00516498	0.0446945	0.908	-0.0927661	0.0824362	0.994848	0.911407	1.08593
Phenoage acceleration	ASV003_Moist	Inverse variance weighted	5	0.0350489	0.0438546	0.424171	-0.0509062	0.121004	1.03567	0.950368	1.12863
Phenoage acceleration	ASV003_Moist	Simple mode	5	-0.0201373	0.0657924	0.774818	-0.14909	0.108816	0.980064	0.861491	1.11496
Phenoage acceleration	ASV003_Moist	Weighted mode	5	-0.0178056	0.0565549	0.768624	-0.128653	0.093042	0.982352	0.879279	1.09751
Phenoage acceleration	ASV004_Dry	MR Egger	204	-0.00869299	0.0209973	0.67931	-0.0498477	0.0324617	0.991345	0.951374	1.03299
Phenoage acceleration	ASV004_Dry	Weighted median	204	0.00866154	0.00696591	0.213713	-0.00499163	0.0223147	1.0087	0.995021	1.02257
Phenoage acceleration	ASV004_Dry	Inverse variance weighted	204	-0.00357283	0.00499804	0.474704	-0.013369	0.00622332	0.996434	0.98672	1.00624
Phenoage acceleration	ASV004_Dry	Simple mode	204	0.0167955	0.0232417	0.47073	-0.0287582	0.0623491	1.01694	0.971651	1.06433
Phenoage acceleration	ASV004_Dry	Weighted mode	204	0.0167955	0.0204353	0.412106	-0.0232577	0.0568486	1.01694	0.977011	1.0585
Phenoage acceleration	ASV004_Moist	Wald ratio	1	-0.0240424	0.0713164	0.736024	-0.163823	0.115738	0.976244	0.848893	1.1227
Phenoage acceleration	ASV004_Sebaceous	MR Egger	5	-0.0488349	0.151465	0.768299	-0.345706	0.248036	0.952338	0.707721	1.28151
Phenoage acceleration	ASV004_Sebaceous	Weighted median	5	0.0685135	0.0416047	0.0996043	-0.0130316	0.150059	1.07092	0.987053	1.1619
Phenoage acceleration	ASV004_Sebaceous	Inverse variance weighted	5	0.0402102	0.0315118	0.201943	-0.0215529	0.101973	1.04103	0.978678	1.10735
Phenoage acceleration	ASV004_Sebaceous	Simple mode	5	0.0792204	0.0550754	0.22371	-0.0287274	0.187168	1.08244	0.971681	1.20583
Phenoage acceleration	ASV004_Sebaceous	Weighted mode	5	0.0794915	0.0630801	0.276115	-0.0441455	0.203128	1.08274	0.956815	1.22523
Phenoage acceleration	ASV005_Dry	MR Egger	133	0.00634367	0.0241595	0.793291	-0.0410089	0.0536962	1.00636	0.959821	1.05516
Phenoage acceleration	ASV005_Dry	Weighted median	133	0.00966739	0.00822102	0.239621	-0.00644581	0.0257806	1.00971	0.993575	1.02612
Phenoage acceleration	ASV005_Dry	Inverse variance weighted	133	0.0128636	0.00578197	0.0260966	0.0015309	0.0241962	1.01295	1.00153	1.02449
Phenoage acceleration	ASV005_Dry	Simple mode	133	0.00886555	0.0246843	0.720051	-0.0395157	0.0572468	1.0089	0.961255	1.05892
Phenoage acceleration	ASV005_Dry	Weighted mode	133	0.00792659	0.0226058	0.726414	-0.0363808	0.0522339	1.00796	0.964273	1.05362
Phenoage acceleration	ASV005_Moist	MR Egger	4	-0.0368745	0.198131	0.869524	-0.425212	0.351462	0.963797	0.653631	1.42114
Phenoage acceleration	ASV005_Moist	Weighted median	4	-0.0613439	0.0386964	0.112907	-0.137189	0.014501	0.9405	0.871806	1.01461
Phenoage acceleration	ASV005_Moist	Inverse variance weighted	4	-0.0354898	0.031882	0.265639	-0.0979784	0.0269989	0.965133	0.906668	1.02737
Phenoage acceleration	ASV005_Moist	Simple mode	4	-0.0657831	0.053934	0.309722	-0.171494	0.0399276	0.936334	0.842406	1.04074
Phenoage acceleration	ASV005_Moist	Weighted mode	4	-0.0661553	0.0511603	0.286551	-0.166429	0.0341188	0.935985	0.846683	1.03471
Phenoage acceleration	ASV005_Sebaceous	Inverse variance weighted	2	0.0188279	0.0480923	0.695431	-0.075433	0.113089	1.01901	0.927342	1.11973
Phenoage acceleration	ASV006_Dry	MR Egger	78	-0.0092534	0.024844	0.710587	-0.0579477	0.0394409	0.990789	0.943699	1.04023
Phenoage acceleration	ASV006_Dry	Weighted median	78	0.000465033	0.00863087	0.957031	-0.0164515	0.0173815	1.00047	0.983683	1.01753
Phenoage acceleration	ASV006_Dry	Inverse variance weighted	78	0.00273821	0.00622269	0.659911	-0.00945826	0.0149347	1.00274	0.990586	1.01505
Phenoage acceleration	ASV006_Dry	Simple mode	78	-0.00424629	0.0202475	0.83444	-0.0439313	0.0354387	0.995763	0.95702	1.03607
Phenoage acceleration	ASV006_Dry	Weighted mode	78	-0.00424629	0.0201415	0.833582	-0.0437237	0.0352311	0.995763	0.957218	1.03586
Phenoage acceleration	ASV006_Moist	MR Egger	7	0.0202159	0.106391	0.856771	-0.188311	0.228742	1.02042	0.828357	1.25702
Phenoage acceleration	ASV006_Moist	Weighted median	7	0.00201094	0.0308068	0.947954	-0.0583705	0.0623924	1.00201	0.9433	1.06438
Phenoage acceleration	ASV006_Moist	Inverse variance weighted	7	0.00586942	0.0233318	0.801379	-0.0398609	0.0515997	1.00589	0.960923	1.05295
Phenoage acceleration	ASV006_Moist	Simple mode	7	0.00202539	0.0487774	0.968226	-0.0935783	0.097629	1.00203	0.910667	1.10255
Phenoage acceleration	ASV006_Moist	Weighted mode	7	0.000835795	0.0486778	0.986858	-0.0945726	0.0962442	1.00084	0.909762	1.10103
Phenoage acceleration	ASV007_Dry	MR Egger	52	0.0236301	0.0398756	0.556124	-0.0545262	0.101786	1.02391	0.946934	1.10715
Phenoage acceleration	ASV007_Dry	Weighted median	52	-0.0161644	0.0097975	0.0989729	-0.0353675	0.00303866	0.983966	0.965251	1.00304
Phenoage acceleration	ASV007_Dry	Inverse variance weighted	52	-0.00461619	0.00805873	0.566768	-0.0204113	0.0111789	0.995394	0.979796	1.01124
Phenoage acceleration	ASV007_Dry	Simple mode	52	-0.0290637	0.0211339	0.175074	-0.0704861	0.0123587	0.971355	0.931941	1.01244
Phenoage acceleration	ASV007_Dry	Weighted mode	52	-0.0290637	0.0203016	0.15836	-0.0688549	0.0107275	0.971355	0.933462	1.01079
Phenoage acceleration	ASV007_Sebaceous	MR Egger	7	0.148115	0.103838	0.213087	-0.0554065	0.351637	1.15965	0.9461	1.42139
Phenoage acceleration	ASV007_Sebaceous	Weighted median	7	0.020207	0.0282044	0.473716	-0.0350737	0.0754877	1.02041	0.965534	1.07841
Phenoage acceleration	ASV007_Sebaceous	Inverse variance weighted	7	0.0111194	0.0214892	0.604847	-0.0309994	0.0532383	1.01118	0.969476	1.05468
Phenoage acceleration	ASV007_Sebaceous	Simple mode	7	0.0301366	0.0410517	0.490561	-0.0503247	0.110598	1.0306	0.950921	1.11695
Phenoage acceleration	ASV007_Sebaceous	Weighted mode	7	0.0306889	0.0395121	0.466844	-0.0467549	0.108133	1.03116	0.954321	1.1142
Phenoage acceleration	ASV008_Dry	MR Egger	20	-0.0402346	0.0550347	0.474142	-0.148103	0.0676334	0.960564	0.862343	1.06997
Phenoage acceleration	ASV008_Dry	Weighted median	20	-0.00242666	0.015311	0.87407	-0.0324362	0.0275829	0.997576	0.968084	1.02797
Phenoage acceleration	ASV008_Dry	Inverse variance weighted	20	-0.00434364	0.0114215	0.703719	-0.0267297	0.0180425	0.995666	0.973624	1.01821
Phenoage acceleration	ASV008_Dry	Simple mode	20	-6.99815e-06	0.0288882	0.999809	-0.056628	0.056614	0.999993	0.944946	1.05825
Phenoage acceleration	ASV008_Dry	Weighted mode	20	-0.000547141	0.0283134	0.984784	-0.0560414	0.0549471	0.999453	0.9455	1.05648
Phenoage acceleration	ASV008_Moist	MR Egger	8	-0.119509	0.089115	0.228433	-0.294175	0.0551562	0.887356	0.745146	1.05671
Phenoage acceleration	ASV008_Moist	Weighted median	8	0.0173578	0.0269206	0.519072	-0.0354066	0.0701222	1.01751	0.965213	1.07264
Phenoage acceleration	ASV008_Moist	Inverse variance weighted	8	0.0173314	0.0211002	0.411425	-0.0240249	0.0586877	1.01748	0.976261	1.06044
Phenoage acceleration	ASV008_Moist	Simple mode	8	0.00874002	0.040582	0.835622	-0.0708007	0.0882808	1.00878	0.931648	1.09229
Phenoage acceleration	ASV008_Moist	Weighted mode	8	0.00874002	0.0389967	0.829064	-0.0676936	0.0851736	1.00878	0.934547	1.08891
Phenoage acceleration	ASV008_Sebaceous	MR Egger	3	0.182449	2.16929	0.946583	-4.06936	4.43426	1.20015	0.0170883	84.2898
Phenoage acceleration	ASV008_Sebaceous	Weighted median	3	0.0288295	0.0442874	0.515069	-0.0579737	0.115633	1.02925	0.943675	1.12258
Phenoage acceleration	ASV008_Sebaceous	Inverse variance weighted	3	0.0250368	0.037029	0.498952	-0.0475401	0.0976136	1.02535	0.953572	1.10254
Phenoage acceleration	ASV008_Sebaceous	Simple mode	3	0.0337269	0.0495606	0.56639	-0.0634118	0.130866	1.0343	0.938557	1.13981
Phenoage acceleration	ASV008_Sebaceous	Weighted mode	3	0.0335113	0.0505184	0.575337	-0.0655047	0.132527	1.03408	0.936595	1.14171
Phenoage acceleration	ASV009_Dry	MR Egger	88	0.0175282	0.0272312	0.521495	-0.0358449	0.0709012	1.01768	0.96479	1.07348
Phenoage acceleration	ASV009_Dry	Weighted median	88	0.00843163	0.00911935	0.355181	-0.0094423	0.0263056	1.00847	0.990602	1.02665
Phenoage acceleration	ASV009_Dry	Inverse variance weighted	88	0.00683362	0.00671	0.308476	-0.00631797	0.0199852	1.00686	0.993702	1.02019
Phenoage acceleration	ASV009_Dry	Simple mode	88	0.0297414	0.0251238	0.239719	-0.0195013	0.0789841	1.03019	0.980688	1.08219
Phenoage acceleration	ASV009_Dry	Weighted mode	88	0.0271771	0.0238951	0.258515	-0.0196573	0.0740116	1.02755	0.980535	1.07682
Phenoage acceleration	ASV009_Moist	MR Egger	7	0.000876212	0.107317	0.993801	-0.209465	0.211218	1.00088	0.811018	1.23518
Phenoage acceleration	ASV009_Moist	Weighted median	7	0.0188395	0.0345069	0.585091	-0.048794	0.0864731	1.01902	0.952377	1.09032
Phenoage acceleration	ASV009_Moist	Inverse variance weighted	7	0.0127516	0.0258347	0.621602	-0.0378845	0.0633877	1.01283	0.962824	1.06544
Phenoage acceleration	ASV009_Moist	Simple mode	7	0.0130167	0.0527429	0.813293	-0.0903593	0.116393	1.0131	0.913603	1.12344
Phenoage acceleration	ASV009_Moist	Weighted mode	7	0.0130167	0.0536637	0.816424	-0.0921642	0.118198	1.0131	0.911955	1.12547
Phenoage acceleration	ASV010_Dry	MR Egger	124	0.0598396	0.0297975	0.0468299	0.00143645	0.118243	1.06167	1.00144	1.12552
Phenoage acceleration	ASV010_Dry	Weighted median	124	0.0100951	0.00879332	0.25095	-0.00713978	0.02733	1.01015	0.992886	1.02771
Phenoage acceleration	ASV010_Dry	Inverse variance weighted	124	0.00683512	0.00695405	0.325658	-0.00679482	0.0204651	1.00686	0.993228	1.02068
Phenoage acceleration	ASV010_Dry	Simple mode	124	0.0148822	0.0220454	0.500898	-0.0283268	0.0580912	1.01499	0.972071	1.05981
Phenoage acceleration	ASV010_Dry	Weighted mode	124	0.018017	0.0224134	0.423035	-0.0259133	0.0619472	1.01818	0.97442	1.06391
Phenoage acceleration	ASV010_Moist	MR Egger	9	-0.160697	0.117173	0.21258	-0.390356	0.0689631	0.85155	0.676816	1.0714
Phenoage acceleration	ASV010_Moist	Weighted median	9	-0.00682323	0.0278255	0.80629	-0.0613612	0.0477147	0.9932	0.940483	1.04887
Phenoage acceleration	ASV010_Moist	Inverse variance weighted	9	-0.0071533	0.0202065	0.723331	-0.0467579	0.0324514	0.992872	0.954318	1.03298
Phenoage acceleration	ASV010_Moist	Simple mode	9	-0.00109425	0.0421057	0.979903	-0.0836215	0.081433	0.998906	0.919779	1.08484
Phenoage acceleration	ASV010_Moist	Weighted mode	9	-0.00259345	0.0434115	0.953827	-0.08768	0.0824931	0.99741	0.916054	1.08599
Phenoage acceleration	ASV010_Sebaceous	MR Egger	3	-0.321375	0.315744	0.494373	-0.940234	0.297483	0.725151	0.390536	1.34647
Phenoage acceleration	ASV010_Sebaceous	Weighted median	3	-0.0240018	0.0519106	0.643818	-0.125747	0.077743	0.976284	0.881838	1.08084
Phenoage acceleration	ASV010_Sebaceous	Inverse variance weighted	3	-0.00790971	0.04169	0.849523	-0.0896221	0.0738027	0.992121	0.914277	1.07659
Phenoage acceleration	ASV010_Sebaceous	Simple mode	3	-0.0384513	0.062237	0.59967	-0.160436	0.0835332	0.962279	0.851773	1.08712
Phenoage acceleration	ASV010_Sebaceous	Weighted mode	3	-0.0378969	0.0630694	0.60895	-0.161513	0.0857191	0.962812	0.850855	1.0895
Phenoage acceleration	ASV011_Dry	MR Egger	42	-0.0174417	0.0336807	0.607412	-0.0834559	0.0485724	0.98271	0.919932	1.04977
Phenoage acceleration	ASV011_Dry	Weighted median	42	-0.0103866	0.010401	0.317979	-0.0307726	0.0099993	0.989667	0.969696	1.01005
Phenoage acceleration	ASV011_Dry	Inverse variance weighted	42	-0.0166575	0.00723622	0.0213376	-0.0308405	-0.00247448	0.983481	0.96963	0.997529
Phenoage acceleration	ASV011_Dry	Simple mode	42	-0.000585008	0.0255577	0.981849	-0.0506782	0.0495082	0.999415	0.950585	1.05075
Phenoage acceleration	ASV011_Dry	Weighted mode	42	0.00200734	0.024274	0.934496	-0.0455696	0.0495843	1.00201	0.955453	1.05083
Phenoage acceleration	ASV011_Moist	MR Egger	4	-0.250373	0.125736	0.184698	-0.496815	-0.00393081	0.77851	0.608466	0.996077
Phenoage acceleration	ASV011_Moist	Weighted median	4	0.0142186	0.0354532	0.688381	-0.0552697	0.083707	1.01432	0.94623	1.08731
Phenoage acceleration	ASV011_Moist	Inverse variance weighted	4	-0.00685273	0.0357898	0.848156	-0.0770008	0.0632953	0.993171	0.925889	1.06534
Phenoage acceleration	ASV011_Moist	Simple mode	4	0.0365895	0.0554595	0.556541	-0.0721112	0.14529	1.03727	0.930427	1.15638
Phenoage acceleration	ASV011_Moist	Weighted mode	4	0.0373283	0.0531408	0.533002	-0.0668277	0.141484	1.03803	0.935356	1.15198
Phenoage acceleration	ASV012_Moist	MR Egger	6	0.000192074	0.126191	0.998858	-0.247141	0.247525	1.00019	0.78103	1.28085
Phenoage acceleration	ASV012_Moist	Weighted median	6	0.0449928	0.0261247	0.0850277	-0.00621165	0.0961973	1.04602	0.993808	1.10098
Phenoage acceleration	ASV012_Moist	Inverse variance weighted	6	0.0410125	0.0207798	0.0484188	0.000284141	0.0817409	1.04187	1.00028	1.08517
Phenoage acceleration	ASV012_Moist	Simple mode	6	0.0479825	0.0348896	0.22747	-0.0204011	0.116366	1.04915	0.979806	1.12341
Phenoage acceleration	ASV012_Moist	Weighted mode	6	0.0459765	0.0347858	0.243508	-0.0222036	0.114157	1.04705	0.978041	1.12093
Phenoage acceleration	ASV013_Dry	MR Egger	79	-0.0287793	0.0280122	0.307456	-0.0836833	0.0261247	0.971631	0.919722	1.02647
Phenoage acceleration	ASV013_Dry	Weighted median	79	0.00787144	0.00963838	0.414113	-0.0110198	0.0267627	1.0079	0.989041	1.02712
Phenoage acceleration	ASV013_Dry	Inverse variance weighted	79	0.0106978	0.00704402	0.128837	-0.0031085	0.0245041	1.01076	0.996896	1.02481
Phenoage acceleration	ASV013_Dry	Simple mode	79	-0.0122936	0.0257598	0.634526	-0.0627828	0.0381956	0.987782	0.939147	1.03893
Phenoage acceleration	ASV013_Dry	Weighted mode	79	-0.0105153	0.0241204	0.664078	-0.0577913	0.0367608	0.98954	0.943847	1.03744
Phenoage acceleration	ASV013_Moist	MR Egger	7	0.0327311	0.120461	0.796703	-0.203373	0.268835	1.03327	0.815974	1.30844
Phenoage acceleration	ASV013_Moist	Weighted median	7	0.0378991	0.0312607	0.225376	-0.0233719	0.09917	1.03863	0.976899	1.10425
Phenoage acceleration	ASV013_Moist	Inverse variance weighted	7	0.01747	0.0237617	0.462206	-0.0291028	0.0640429	1.01762	0.971317	1.06614
Phenoage acceleration	ASV013_Moist	Simple mode	7	0.0576788	0.0472663	0.268134	-0.0349631	0.150321	1.05937	0.965641	1.16221
Phenoage acceleration	ASV013_Moist	Weighted mode	7	0.0576788	0.0456455	0.25324	-0.0317863	0.147144	1.05937	0.968714	1.15852
Phenoage acceleration	ASV013_Sebaceous	MR Egger	11	0.0707198	0.0826131	0.414187	-0.0912019	0.232642	1.07328	0.912833	1.26193
Phenoage acceleration	ASV013_Sebaceous	Weighted median	11	-0.0238868	0.0267155	0.371259	-0.0762492	0.0284756	0.976396	0.926585	1.02888
Phenoage acceleration	ASV013_Sebaceous	Inverse variance weighted	11	-0.00871932	0.0191089	0.648176	-0.0461727	0.028734	0.991319	0.954877	1.02915
Phenoage acceleration	ASV013_Sebaceous	Simple mode	11	-0.0362777	0.0414744	0.402255	-0.117568	0.0450121	0.964372	0.88908	1.04604
Phenoage acceleration	ASV013_Sebaceous	Weighted mode	11	-0.0383825	0.0398922	0.358659	-0.116571	0.0398062	0.962345	0.889967	1.04061
Phenoage acceleration	ASV015_Dry	MR Egger	142	4.48721e-05	0.0228147	0.998434	-0.0446719	0.0447616	1.00004	0.956311	1.04578
Phenoage acceleration	ASV015_Dry	Weighted median	142	0.00657153	0.00755922	0.384661	-0.00824454	0.0213876	1.00659	0.991789	1.02162
Phenoage acceleration	ASV015_Dry	Inverse variance weighted	142	-0.000329488	0.00538629	0.951223	-0.0108866	0.0102276	0.999671	0.989172	1.01028
Phenoage acceleration	ASV015_Dry	Simple mode	142	0.0243538	0.0215079	0.259423	-0.0178017	0.0665094	1.02465	0.982356	1.06877
Phenoage acceleration	ASV015_Dry	Weighted mode	142	0.0220367	0.0211813	0.299942	-0.0194787	0.063552	1.02228	0.98071	1.06561
Phenoage acceleration	ASV015_Moist	MR Egger	5	-0.0829262	0.112397	0.514108	-0.303224	0.137372	0.920419	0.738434	1.14725
Phenoage acceleration	ASV015_Moist	Weighted median	5	0.00552541	0.0371054	0.881624	-0.0672011	0.0782519	1.00554	0.935007	1.0814
Phenoage acceleration	ASV015_Moist	Inverse variance weighted	5	0.00461374	0.0291879	0.874401	-0.0525945	0.061822	1.00462	0.948765	1.06377
Phenoage acceleration	ASV015_Moist	Simple mode	5	0.0113703	0.042457	0.802089	-0.0718453	0.094586	1.01144	0.930675	1.0992
Phenoage acceleration	ASV015_Moist	Weighted mode	5	0.00561668	0.0484733	0.913339	-0.089391	0.100624	1.00563	0.914488	1.10586
Phenoage acceleration	ASV015_Sebaceous	Wald ratio	1	-0.0218948	0.0746177	0.769196	-0.168145	0.124356	0.978343	0.845231	1.13242
Phenoage acceleration	ASV016_Dry	MR Egger	140	0.000251054	0.0258182	0.992256	-0.0503526	0.0508547	1.00025	0.950894	1.05217
Phenoage acceleration	ASV016_Dry	Weighted median	140	-0.0128414	0.00790082	0.104094	-0.028327	0.00264425	0.987241	0.97207	1.00265
Phenoage acceleration	ASV016_Dry	Inverse variance weighted	140	-0.00540519	0.00585397	0.355832	-0.016879	0.0060686	0.994609	0.983263	1.00609
Phenoage acceleration	ASV016_Dry	Simple mode	140	-0.0387374	0.0229619	0.0938408	-0.0837427	0.00626794	0.962003	0.919668	1.00629
Phenoage acceleration	ASV016_Dry	Weighted mode	140	-0.0357918	0.0220105	0.106189	-0.0789323	0.00734881	0.964841	0.924102	1.00738
Phenoage acceleration	ASV016_Moist	MR Egger	4	-0.0488329	0.156467	0.7845	-0.355509	0.257843	0.95234	0.700817	1.29414
Phenoage acceleration	ASV016_Moist	Weighted median	4	0.0449103	0.034607	0.194382	-0.0229194	0.11274	1.04593	0.977341	1.11934
Phenoage acceleration	ASV016_Moist	Inverse variance weighted	4	0.0555754	0.0294663	0.0592861	-0.00217858	0.113329	1.05715	0.997824	1.12
Phenoage acceleration	ASV016_Moist	Simple mode	4	0.0365779	0.0520261	0.532662	-0.0653933	0.138549	1.03726	0.936699	1.14861
Phenoage acceleration	ASV016_Moist	Weighted mode	4	0.028829	0.0464885	0.579089	-0.0622884	0.119946	1.02925	0.939612	1.12744
Phenoage acceleration	ASV019_Dry	MR Egger	142	0.0221499	0.0222942	0.322167	-0.0215467	0.0658464	1.0224	0.978684	1.06806
Phenoage acceleration	ASV019_Dry	Weighted median	142	0.00226777	0.00642401	0.724078	-0.0103233	0.0148588	1.00227	0.98973	1.01497
Phenoage acceleration	ASV019_Dry	Inverse variance weighted	142	0.000936143	0.00471205	0.842521	-0.00829948	0.0101718	1.00094	0.991735	1.01022
Phenoage acceleration	ASV019_Dry	Simple mode	142	0.00911317	0.0187755	0.628163	-0.0276868	0.0459131	1.00915	0.972693	1.04698
Phenoage acceleration	ASV019_Dry	Weighted mode	142	0.00832699	0.01857	0.654546	-0.0280703	0.0447243	1.00836	0.97232	1.04574
Phenoage acceleration	ASV019_Moist	MR Egger	14	-0.0635209	0.0530701	0.254447	-0.167538	0.0404965	0.938454	0.845744	1.04133
Phenoage acceleration	ASV019_Moist	Weighted median	14	0.00350401	0.018792	0.852082	-0.0333283	0.0403363	1.00351	0.967221	1.04116
Phenoage acceleration	ASV019_Moist	Inverse variance weighted	14	0.00732642	0.0133442	0.582982	-0.0188282	0.033481	1.00735	0.981348	1.03405
Phenoage acceleration	ASV019_Moist	Simple mode	14	0.00545694	0.0328785	0.870732	-0.058985	0.0698989	1.00547	0.942721	1.0724
Phenoage acceleration	ASV019_Moist	Weighted mode	14	0.00434333	0.0344349	0.901558	-0.063149	0.0718357	1.00435	0.938804	1.07448
Phenoage acceleration	ASV021_Dry	MR Egger	123	-0.0173173	0.0229913	0.452786	-0.0623803	0.0277457	0.982832	0.939525	1.02813
Phenoage acceleration	ASV021_Dry	Weighted median	123	-0.00266753	0.00721147	0.711456	-0.016802	0.011467	0.997336	0.983338	1.01153
Phenoage acceleration	ASV021_Dry	Inverse variance weighted	123	-0.00143143	0.00538401	0.790342	-0.0119841	0.00912124	0.99857	0.988087	1.00916
Phenoage acceleration	ASV021_Dry	Simple mode	123	-0.00341241	0.0197906	0.863389	-0.0422021	0.0353773	0.996593	0.958676	1.03601
Phenoage acceleration	ASV021_Dry	Weighted mode	123	-0.00181556	0.0219301	0.934155	-0.0447985	0.0411674	0.998186	0.95619	1.04203
Phenoage acceleration	ASV021_Moist	MR Egger	7	-0.011815	0.067173	0.867282	-0.143474	0.119844	0.988254	0.866343	1.12732
Phenoage acceleration	ASV021_Moist	Weighted median	7	0.0283764	0.0286788	0.322441	-0.0278342	0.0845869	1.02878	0.97255	1.08827
Phenoage acceleration	ASV021_Moist	Inverse variance weighted	7	0.0274669	0.0209266	0.18934	-0.0135492	0.068483	1.02785	0.986542	1.07088
Phenoage acceleration	ASV021_Moist	Simple mode	7	0.0642526	0.0430343	0.186032	-0.0200946	0.1486	1.06636	0.980106	1.16021
Phenoage acceleration	ASV021_Moist	Weighted mode	7	0.0490152	0.0413002	0.280162	-0.0319333	0.129964	1.05024	0.968571	1.13879
Phenoage acceleration	ASV022_Dry	MR Egger	82	-0.0192793	0.0251104	0.444877	-0.0684958	0.0299371	0.980905	0.933797	1.03039
Phenoage acceleration	ASV022_Dry	Weighted median	82	-0.00133097	0.00873058	0.878832	-0.0184429	0.015781	0.99867	0.981726	1.01591
Phenoage acceleration	ASV022_Dry	Inverse variance weighted	82	0.00304011	0.00659125	0.644631	-0.00987874	0.015959	1.00304	0.99017	1.01609
Phenoage acceleration	ASV022_Dry	Simple mode	82	0.0125303	0.0236892	0.598288	-0.0339005	0.0589612	1.01261	0.966668	1.06073
Phenoage acceleration	ASV022_Dry	Weighted mode	82	0.00192217	0.0224727	0.932048	-0.0421244	0.0459687	1.00192	0.958751	1.04704
Phenoage acceleration	ASV022_Moist	Inverse variance weighted	2	0.00217765	0.0368387	0.952862	-0.0700263	0.0743816	1.00218	0.932369	1.07722
Phenoage acceleration	ASV023_Dry	MR Egger	119	-0.0321078	0.0208312	0.125936	-0.072937	0.00872134	0.968402	0.929659	1.00876
Phenoage acceleration	ASV023_Dry	Weighted median	119	-0.00752526	0.00654462	0.250211	-0.0203527	0.0053022	0.992503	0.979853	1.00532
Phenoage acceleration	ASV023_Dry	Inverse variance weighted	119	-0.00952584	0.004631	0.0396889	-0.0186026	-0.000449079	0.990519	0.981569	0.999551
Phenoage acceleration	ASV023_Dry	Simple mode	119	0.0106476	0.021352	0.618941	-0.0312023	0.0524975	1.0107	0.969279	1.0539
Phenoage acceleration	ASV023_Dry	Weighted mode	119	0.0091972	0.0187184	0.624095	-0.0274909	0.0458853	1.00924	0.972884	1.04695
Phenoage acceleration	ASV026_Moist	MR Egger	7	0.130074	0.0806501	0.167702	-0.0279999	0.288148	1.13891	0.972388	1.33396
Phenoage acceleration	ASV026_Moist	Weighted median	7	0.00199563	0.0279389	0.943057	-0.0527645	0.0567558	1.002	0.948603	1.0584
Phenoage acceleration	ASV026_Moist	Inverse variance weighted	7	-0.000623248	0.0208534	0.976157	-0.041496	0.0402495	0.999377	0.959353	1.04107
Phenoage acceleration	ASV026_Moist	Simple mode	7	0.00278472	0.0418159	0.949068	-0.0791745	0.084744	1.00279	0.923879	1.08844
Phenoage acceleration	ASV026_Moist	Weighted mode	7	0.0145549	0.0456845	0.760832	-0.0749868	0.104097	1.01466	0.927756	1.10971
Phenoage acceleration	ASV031_Dry	MR Egger	130	-0.010675	0.0189504	0.574208	-0.0478178	0.0264678	0.989382	0.953307	1.02682
Phenoage acceleration	ASV031_Dry	Weighted median	130	0.000906457	0.00595116	0.878938	-0.0107578	0.0125707	1.00091	0.9893	1.01265
Phenoage acceleration	ASV031_Dry	Inverse variance weighted	130	-0.00546808	0.00443092	0.217175	-0.0141527	0.00321652	0.994547	0.985947	1.00322
Phenoage acceleration	ASV031_Dry	Simple mode	130	0.00623205	0.0165937	0.707855	-0.0262916	0.0387557	1.00625	0.974051	1.03952
Phenoage acceleration	ASV031_Dry	Weighted mode	130	0.00468807	0.0156813	0.765452	-0.0260473	0.0354234	1.0047	0.974289	1.03606
Phenoage acceleration	ASV033_Sebaceous	MR Egger	6	-0.0654104	0.106148	0.571091	-0.273461	0.142641	0.936683	0.760742	1.15332
Phenoage acceleration	ASV033_Sebaceous	Weighted median	6	-0.0330903	0.027886	0.235374	-0.0877469	0.0215662	0.967451	0.915993	1.0218
Phenoage acceleration	ASV033_Sebaceous	Inverse variance weighted	6	-0.0390626	0.0226612	0.0847508	-0.0834786	0.00535344	0.961691	0.919911	1.00537
Phenoage acceleration	ASV033_Sebaceous	Simple mode	6	-0.0143254	0.0462775	0.769385	-0.105029	0.0763785	0.985777	0.900298	1.07937
Phenoage acceleration	ASV033_Sebaceous	Weighted mode	6	-0.021027	0.0460469	0.667079	-0.111279	0.0692249	0.979193	0.894689	1.07168
Phenoage acceleration	ASV035_Dry	MR Egger	83	-0.0282886	0.0281801	0.318442	-0.0835217	0.0269445	0.972108	0.919871	1.02731
Phenoage acceleration	ASV035_Dry	Weighted median	83	-0.00127684	0.00941287	0.892099	-0.0197261	0.0171724	0.998724	0.980467	1.01732
Phenoage acceleration	ASV035_Dry	Inverse variance weighted	83	-0.00480461	0.00662748	0.468481	-0.0177945	0.00818525	0.995207	0.982363	1.00822
Phenoage acceleration	ASV035_Dry	Simple mode	83	0.00523269	0.0245405	0.831679	-0.0428666	0.053332	1.00525	0.958039	1.05478
Phenoage acceleration	ASV035_Dry	Weighted mode	83	0.00698905	0.0234209	0.766144	-0.0389159	0.052894	1.00701	0.961832	1.05432
Phenoage acceleration	ASV037_Dry	MR Egger	20	-0.0432333	0.0484599	0.384087	-0.138215	0.0517481	0.957688	0.870912	1.05311
Phenoage acceleration	ASV037_Dry	Weighted median	20	-0.0131577	0.015523	0.396647	-0.0435827	0.0172674	0.986929	0.957353	1.01742
Phenoage acceleration	ASV037_Dry	Inverse variance weighted	20	-0.00808029	0.0110285	0.463757	-0.0296961	0.0135355	0.991952	0.97074	1.01363
Phenoage acceleration	ASV037_Dry	Simple mode	20	-0.0299933	0.0292777	0.318494	-0.0873775	0.027391	0.970452	0.916331	1.02777
Phenoage acceleration	ASV037_Dry	Weighted mode	20	-0.0288034	0.0293418	0.338607	-0.0863134	0.0287065	0.971607	0.917307	1.02912
Phenoage acceleration	ASV037_Moist	MR Egger	10	0.0512508	0.069295	0.480678	-0.0845674	0.187069	1.05259	0.91891	1.20571
Phenoage acceleration	ASV037_Moist	Weighted median	10	0.00733351	0.0201825	0.716336	-0.0322242	0.0468912	1.00736	0.968289	1.04801
Phenoage acceleration	ASV037_Moist	Inverse variance weighted	10	0.00690954	0.0149936	0.644919	-0.0224779	0.036297	1.00693	0.977773	1.03696
Phenoage acceleration	ASV037_Moist	Simple mode	10	0.00792898	0.0337099	0.819309	-0.0581424	0.0740004	1.00796	0.943516	1.07681
Phenoage acceleration	ASV037_Moist	Weighted mode	10	0.00846593	0.03106	0.791337	-0.0524117	0.0693436	1.0085	0.948938	1.0718
Phenoage acceleration	ASV039_Dry	MR Egger	108	0.0585655	0.0226555	0.0110955	0.0141608	0.10297	1.06031	1.01426	1.10846
Phenoage acceleration	ASV039_Dry	Weighted median	108	0.0158793	0.0068053	0.0196287	0.0025409	0.0292177	1.01601	1.00254	1.02965
Phenoage acceleration	ASV039_Dry	Inverse variance weighted	108	0.0143775	0.0047919	0.00269639	0.00498542	0.0237697	1.01448	1.005	1.02405
Phenoage acceleration	ASV039_Dry	Simple mode	108	0.00960964	0.0191733	0.61726	-0.02797	0.0471893	1.00966	0.972418	1.04832
Phenoage acceleration	ASV039_Dry	Weighted mode	108	0.00960964	0.0178674	0.59181	-0.0254104	0.0446297	1.00966	0.97491	1.04564
Phenoage acceleration	ASV039_Moist	MR Egger	12	-0.129442	0.0695158	0.0922039	-0.265693	0.00680892	0.878586	0.766675	1.00683
Phenoage acceleration	ASV039_Moist	Weighted median	12	-0.00221168	0.0204463	0.913861	-0.0422865	0.0378631	0.997791	0.958595	1.03859
Phenoage acceleration	ASV039_Moist	Inverse variance weighted	12	-0.00684137	0.0172183	0.691122	-0.0405891	0.0269064	0.993182	0.960224	1.02727
Phenoage acceleration	ASV039_Moist	Simple mode	12	0.00600917	0.037439	0.875393	-0.0673713	0.0793896	1.00603	0.934848	1.08263
Phenoage acceleration	ASV039_Moist	Weighted mode	12	0.00600917	0.0336809	0.861641	-0.0600054	0.0720237	1.00603	0.941759	1.07468
Phenoage acceleration	ASV042_Dry	MR Egger	163	0.00426307	0.0191202	0.823848	-0.0332125	0.0417386	1.00427	0.967333	1.04262
Phenoage acceleration	ASV042_Dry	Weighted median	163	-0.00181742	0.00585557	0.756277	-0.0132943	0.0096595	0.998184	0.986794	1.00971
Phenoage acceleration	ASV042_Dry	Inverse variance weighted	163	-0.00104093	0.00419631	0.80409	-0.0092657	0.00718385	0.99896	0.990777	1.00721
Phenoage acceleration	ASV042_Dry	Simple mode	163	-0.0147355	0.0181026	0.416841	-0.0502167	0.0207456	0.985373	0.951023	1.02096
Phenoage acceleration	ASV042_Dry	Weighted mode	163	-0.00479191	0.0174805	0.784335	-0.0390538	0.02947	0.99522	0.961699	1.02991
Phenoage acceleration	ASV042_Moist	MR Egger	10	0.16005	0.0970334	0.13767	-0.030136	0.350235	1.17357	0.970314	1.4194
Phenoage acceleration	ASV042_Moist	Weighted median	10	0.0117427	0.0222452	0.597585	-0.0318579	0.0553433	1.01181	0.968644	1.0569
Phenoage acceleration	ASV042_Moist	Inverse variance weighted	10	0.00223128	0.0230064	0.922738	-0.0428613	0.0473239	1.00223	0.958044	1.04846
Phenoage acceleration	ASV042_Moist	Simple mode	10	0.0425888	0.0539565	0.450219	-0.0631659	0.148344	1.04351	0.938788	1.15991
Phenoage acceleration	ASV042_Moist	Weighted mode	10	0.0435035	0.0510711	0.416403	-0.0565959	0.143603	1.04446	0.944976	1.15443
Phenoage acceleration	ASV045_Dry	MR Egger	112	-0.0114272	0.0243156	0.639317	-0.0590857	0.0362313	0.988638	0.942626	1.0369
Phenoage acceleration	ASV045_Dry	Weighted median	112	0.00236984	0.00775814	0.760012	-0.0128361	0.0175758	1.00237	0.987246	1.01773
Phenoage acceleration	ASV045_Dry	Inverse variance weighted	112	0.00387446	0.00603517	0.520886	-0.00795447	0.0157034	1.00388	0.992077	1.01583
Phenoage acceleration	ASV045_Dry	Simple mode	112	-0.00286658	0.0224597	0.898671	-0.0468875	0.0411544	0.997138	0.954195	1.04201
Phenoage acceleration	ASV045_Dry	Weighted mode	112	0.000843476	0.0205825	0.967385	-0.0394982	0.0411851	1.00084	0.961272	1.04205
Phenoage acceleration	ASV045_Moist	MR Egger	4	0.152788	0.123647	0.342026	-0.0895599	0.395136	1.16508	0.914333	1.48459
Phenoage acceleration	ASV045_Moist	Weighted median	4	0.00297662	0.032757	0.927596	-0.0612271	0.0671803	1.00298	0.94061	1.06949
Phenoage acceleration	ASV045_Moist	Inverse variance weighted	4	-0.00650457	0.0270816	0.810187	-0.0595845	0.0465753	0.993517	0.942156	1.04768
Phenoage acceleration	ASV045_Moist	Simple mode	4	0.0250465	0.0510605	0.6574	-0.0750321	0.125125	1.02536	0.927714	1.13329
Phenoage acceleration	ASV045_Moist	Weighted mode	4	0.0256562	0.0463158	0.618233	-0.0651228	0.116435	1.02599	0.936952	1.12348
Phenoage acceleration	ASV053_Dry	MR Egger	51	0.0104955	0.0277863	0.707268	-0.0439656	0.0649566	1.01055	0.956987	1.06711
Phenoage acceleration	ASV053_Dry	Weighted median	51	-0.000697197	0.00915461	0.939293	-0.0186402	0.0172458	0.999303	0.981532	1.0174
Phenoage acceleration	ASV053_Dry	Inverse variance weighted	51	0.00689318	0.00659917	0.29623	-0.0060412	0.0198276	1.00692	0.993977	1.02003
Phenoage acceleration	ASV053_Dry	Simple mode	51	-0.0181285	0.022097	0.415878	-0.0614386	0.0251815	0.982035	0.940411	1.0255
Phenoage acceleration	ASV053_Dry	Weighted mode	51	-0.0173867	0.0221722	0.436641	-0.0608442	0.0260708	0.982764	0.94097	1.02641
Phenoage acceleration	ASV054_Dry	MR Egger	54	-0.00942912	0.0394936	0.812237	-0.0868366	0.0679783	0.990615	0.916827	1.07034
Phenoage acceleration	ASV054_Dry	Weighted median	54	-0.00245206	0.0111561	0.826031	-0.024318	0.0194139	0.997551	0.975975	1.0196
Phenoage acceleration	ASV054_Dry	Inverse variance weighted	54	-0.00644208	0.00918432	0.48304	-0.0244433	0.0115592	0.993579	0.975853	1.01163
Phenoage acceleration	ASV054_Dry	Simple mode	54	0.012245	0.0298761	0.683562	-0.0463122	0.0708022	1.01232	0.954744	1.07337
Phenoage acceleration	ASV054_Dry	Weighted mode	54	0.0131694	0.0274514	0.633389	-0.0406353	0.0669741	1.01326	0.960179	1.06927
Phenoage acceleration	ASV054_Moist	MR Egger	6	-0.0540462	0.0856268	0.562191	-0.221875	0.113782	0.947388	0.801016	1.12051
Phenoage acceleration	ASV054_Moist	Weighted median	6	-0.0153496	0.0271813	0.572271	-0.0686249	0.0379258	0.984768	0.933677	1.03865
Phenoage acceleration	ASV054_Moist	Inverse variance weighted	6	-0.0088538	0.0219461	0.686629	-0.0518681	0.0341605	0.991185	0.949454	1.03475
Phenoage acceleration	ASV054_Moist	Simple mode	6	-0.0182121	0.0350612	0.625623	-0.086932	0.0505079	0.981953	0.916739	1.05181
Phenoage acceleration	ASV054_Moist	Weighted mode	6	-0.0191289	0.0369616	0.626857	-0.0915737	0.0533159	0.981053	0.912494	1.05476
Phenoage acceleration	ASV057_Dry	MR Egger	112	0.0274789	0.0214938	0.20378	-0.014649	0.0696068	1.02786	0.985458	1.07209
Phenoage acceleration	ASV057_Dry	Weighted median	112	0.00291991	0.00724409	0.686893	-0.0112785	0.0171183	1.00292	0.988785	1.01727
Phenoage acceleration	ASV057_Dry	Inverse variance weighted	112	0.00370474	0.00536341	0.489727	-0.00680755	0.014217	1.00371	0.993216	1.01432
Phenoage acceleration	ASV057_Dry	Simple mode	112	0.0034825	0.0189358	0.854419	-0.0336317	0.0405967	1.00349	0.966928	1.04143
Phenoage acceleration	ASV057_Dry	Weighted mode	112	0.00427882	0.0177215	0.809653	-0.0304553	0.0390129	1.00429	0.970004	1.03978
Phenoage acceleration	ASV061_Dry	MR Egger	85	0.0201681	0.0269086	0.455672	-0.0325728	0.072909	1.02037	0.967952	1.07563
Phenoage acceleration	ASV061_Dry	Weighted median	85	0.000924111	0.0080217	0.908285	-0.0147984	0.0166466	1.00092	0.985311	1.01679
Phenoage acceleration	ASV061_Dry	Inverse variance weighted	85	0.00453438	0.00666043	0.496002	-0.00852007	0.0175888	1.00454	0.991516	1.01774
Phenoage acceleration	ASV061_Dry	Simple mode	85	-0.00873037	0.023204	0.707684	-0.0542102	0.0367494	0.991308	0.947233	1.03743
Phenoage acceleration	ASV061_Dry	Weighted mode	85	-0.00104594	0.0235781	0.964722	-0.047259	0.0451671	0.998955	0.95384	1.0462
Phenoage acceleration	ASV063_Dry	MR Egger	76	0.00167512	0.0284177	0.953154	-0.0540236	0.0573739	1.00168	0.94741	1.05905
Phenoage acceleration	ASV063_Dry	Weighted median	76	0.00938875	0.00809333	0.246025	-0.00647419	0.0252517	1.00943	0.993547	1.02557
Phenoage acceleration	ASV063_Dry	Inverse variance weighted	76	0.00831506	0.00639039	0.193196	-0.00421009	0.0208402	1.00835	0.995799	1.02106
Phenoage acceleration	ASV063_Dry	Simple mode	76	0.00813932	0.0219754	0.712141	-0.0349325	0.0512111	1.00817	0.965671	1.05255
Phenoage acceleration	ASV063_Dry	Weighted mode	76	0.00813932	0.0194176	0.676289	-0.0299192	0.0461978	1.00817	0.970524	1.04728
Phenoage acceleration	ASV065_Dry	MR Egger	98	-0.0410265	0.0291565	0.162624	-0.0981733	0.0161203	0.959804	0.906492	1.01625
Phenoage acceleration	ASV065_Dry	Weighted median	98	0.0149894	0.00750986	0.0459375	0.000270109	0.0297087	1.0151	1.00027	1.03015
Phenoage acceleration	ASV065_Dry	Inverse variance weighted	98	0.0119221	0.00633937	0.0600199	-0.000503047	0.0243473	1.01199	0.999497	1.02465
Phenoage acceleration	ASV065_Dry	Simple mode	98	0.0124917	0.0182428	0.495135	-0.0232641	0.0482476	1.01257	0.977004	1.04943
Phenoage acceleration	ASV065_Dry	Weighted mode	98	0.0133743	0.0185369	0.472339	-0.022958	0.0497066	1.01346	0.977304	1.05096
Phenoage acceleration	ASV070_Dry	MR Egger	73	0.00103957	0.028112	0.970605	-0.0540599	0.056139	1.00104	0.947375	1.05774
Phenoage acceleration	ASV070_Dry	Weighted median	73	-0.0170679	0.00911662	0.0611818	-0.0349365	0.00080063	0.983077	0.965667	1.0008
Phenoage acceleration	ASV070_Dry	Inverse variance weighted	73	-0.00472868	0.00658984	0.473022	-0.0176448	0.00818742	0.995282	0.98251	1.00822
Phenoage acceleration	ASV070_Dry	Simple mode	73	-0.0270556	0.0230079	0.243498	-0.072151	0.0180399	0.973307	0.93039	1.0182
Phenoage acceleration	ASV070_Dry	Weighted mode	73	-0.0262912	0.0207711	0.20968	-0.0670026	0.0144202	0.974051	0.935193	1.01452
Phenoage acceleration	ASV070_Moist	MR Egger	7	-0.107165	0.15046	0.508157	-0.402066	0.187736	0.898378	0.668937	1.20652
Phenoage acceleration	ASV070_Moist	Weighted median	7	-0.0152599	0.023134	0.50949	-0.0606025	0.0300827	0.984856	0.941197	1.03054
Phenoage acceleration	ASV070_Moist	Inverse variance weighted	7	-0.0157502	0.0185318	0.395379	-0.0520726	0.0205721	0.984373	0.94926	1.02079
Phenoage acceleration	ASV070_Moist	Simple mode	7	-0.0113162	0.0362828	0.765679	-0.0824304	0.0597981	0.988748	0.920876	1.06162
Phenoage acceleration	ASV070_Moist	Weighted mode	7	-0.0131893	0.0362155	0.728206	-0.0841716	0.057793	0.986897	0.919273	1.0595
Phenoage acceleration	ASV072_Dry	MR Egger	63	-0.0757691	0.0368385	0.0439897	-0.147973	-0.00356571	0.92703	0.862455	0.996441
Phenoage acceleration	ASV072_Dry	Weighted median	63	0.00396981	0.0104319	0.70354	-0.0164766	0.0244163	1.00398	0.983658	1.02472
Phenoage acceleration	ASV072_Dry	Inverse variance weighted	63	0.00562795	0.00769237	0.464396	-0.00944909	0.020705	1.00564	0.990595	1.02092
Phenoage acceleration	ASV072_Dry	Simple mode	63	-0.0186386	0.0258149	0.473005	-0.0692358	0.0319587	0.981534	0.933107	1.03247
Phenoage acceleration	ASV072_Dry	Weighted mode	63	-0.0150484	0.0251198	0.551311	-0.0642832	0.0341863	0.985064	0.937739	1.03478
Phenoage acceleration	ASV076_Dry	MR Egger	129	0.049453	0.0197919	0.0137438	0.0106608	0.0882452	1.0507	1.01072	1.09226
Phenoage acceleration	ASV076_Dry	Weighted median	129	-3.278e-05	0.00587742	0.99555	-0.0115525	0.011487	0.999967	0.988514	1.01155
Phenoage acceleration	ASV076_Dry	Inverse variance weighted	129	-0.000138397	0.00433753	0.974546	-0.00863996	0.00836316	0.999862	0.991397	1.0084
Phenoage acceleration	ASV076_Dry	Simple mode	129	0.00685971	0.0173739	0.693627	-0.0271932	0.0409126	1.00688	0.973173	1.04176
Phenoage acceleration	ASV076_Dry	Weighted mode	129	0.00614283	0.0182282	0.736671	-0.0295844	0.04187	1.00616	0.970849	1.04276
Phenoage acceleration	ASV086_Dry	MR Egger	109	-0.0050522	0.0251822	0.841372	-0.0544093	0.0443049	0.994961	0.947044	1.0453
Phenoage acceleration	ASV086_Dry	Weighted median	109	-0.00677174	0.00702841	0.335306	-0.0205474	0.00700395	0.993251	0.979662	1.00703
Phenoage acceleration	ASV086_Dry	Inverse variance weighted	109	-0.00250261	0.00559746	0.654805	-0.0134736	0.00846842	0.997501	0.986617	1.0085
Phenoage acceleration	ASV086_Dry	Simple mode	109	-0.00826467	0.0201707	0.682811	-0.0477993	0.0312699	0.991769	0.953325	1.03176
Phenoage acceleration	ASV086_Dry	Weighted mode	109	-0.00918595	0.0180857	0.61255	-0.0446339	0.026262	0.990856	0.956348	1.02661
Phenoage acceleration	ASV092_Dry	MR Egger	125	-0.0189558	0.0222182	0.395224	-0.0625034	0.0245917	0.981223	0.93941	1.0249
Phenoage acceleration	ASV092_Dry	Weighted median	125	-0.00374153	0.00666658	0.574636	-0.016808	0.00932497	0.996265	0.983332	1.00937
Phenoage acceleration	ASV092_Dry	Inverse variance weighted	125	-0.00622967	0.00547548	0.255229	-0.0169616	0.00450227	0.99379	0.983181	1.00451
Phenoage acceleration	ASV092_Dry	Simple mode	125	-0.0092695	0.0194964	0.635305	-0.0474825	0.0289435	0.990773	0.953627	1.02937
Phenoage acceleration	ASV092_Dry	Weighted mode	125	-0.008354	0.0186101	0.65429	-0.0448297	0.0281217	0.991681	0.95616	1.02852
Phenoage acceleration	ASV093_Sebaceous	MR Egger	15	-0.00784708	0.0637323	0.903891	-0.132762	0.117068	0.992184	0.875673	1.1242
Phenoage acceleration	ASV093_Sebaceous	Weighted median	15	0.00440185	0.0191344	0.818053	-0.0331015	0.0419052	1.00441	0.96744	1.0428
Phenoage acceleration	ASV093_Sebaceous	Inverse variance weighted	15	0.00411494	0.0165362	0.803481	-0.028296	0.0365259	1.00412	0.972101	1.0372
Phenoage acceleration	ASV093_Sebaceous	Simple mode	15	0.00521492	0.0356194	0.885687	-0.0645991	0.0750289	1.00523	0.937443	1.07792
Phenoage acceleration	ASV093_Sebaceous	Weighted mode	15	-0.000387721	0.0347183	0.991247	-0.0684356	0.0676601	0.999612	0.933854	1.07
Phenoage acceleration	ASV100_Dry	MR Egger	89	0.0188608	0.026345	0.475961	-0.0327754	0.070497	1.01904	0.967756	1.07304
Phenoage acceleration	ASV100_Dry	Weighted median	89	0.00208909	0.00762628	0.784136	-0.0128584	0.0170366	1.00209	0.987224	1.01718
Phenoage acceleration	ASV100_Dry	Inverse variance weighted	89	0.00517049	0.00542548	0.340589	-0.00546345	0.0158044	1.00518	0.994551	1.01593
Phenoage acceleration	ASV100_Dry	Simple mode	89	0.0384227	0.0236932	0.108451	-0.00801607	0.0848614	1.03917	0.992016	1.08857
Phenoage acceleration	ASV100_Dry	Weighted mode	89	0.000630187	0.0218143	0.977019	-0.0421258	0.0433862	1.00063	0.958749	1.04434
Phenoage acceleration	ASV114_Dry	MR Egger	82	0.0176635	0.0284032	0.535786	-0.0380068	0.0733339	1.01782	0.962706	1.07609
Phenoage acceleration	ASV114_Dry	Weighted median	82	-0.00411694	0.00787022	0.600902	-0.0195426	0.0113087	0.995892	0.980647	1.01137
Phenoage acceleration	ASV114_Dry	Inverse variance weighted	82	-0.00749267	0.00659667	0.256029	-0.0204221	0.0054368	0.992535	0.979785	1.00545
Phenoage acceleration	ASV114_Dry	Simple mode	82	-0.00258749	0.019568	0.89513	-0.0409408	0.0357658	0.997416	0.959886	1.03641
Phenoage acceleration	ASV114_Dry	Weighted mode	82	-0.00710597	0.0184015	0.700388	-0.0431729	0.0289609	0.992919	0.957746	1.02938
Phenoage acceleration	ASV122_Sebaceous	MR Egger	3	0.412193	0.2409	0.336705	-0.0599701	0.884356	1.51013	0.941793	2.42142
Phenoage acceleration	ASV122_Sebaceous	Weighted median	3	0.0114189	0.0434056	0.792494	-0.0736561	0.0964938	1.01148	0.928991	1.1013
Phenoage acceleration	ASV122_Sebaceous	Inverse variance weighted	3	0.0554238	0.0462831	0.231113	-0.035291	0.146139	1.05699	0.965324	1.15736
Phenoage acceleration	ASV122_Sebaceous	Simple mode	3	0.0109125	0.0501787	0.84801	-0.0874378	0.109263	1.01097	0.916276	1.11546
Phenoage acceleration	ASV122_Sebaceous	Weighted mode	3	0.0109125	0.0436928	0.826088	-0.0747253	0.0965503	1.01097	0.927998	1.10137
Phenoage acceleration	Bacillales_Dry	MR Egger	144	-0.0375679	0.0273062	0.17105	-0.0910881	0.0159523	0.963129	0.912937	1.01608
Phenoage acceleration	Bacillales_Dry	Weighted median	144	-0.000972742	0.00823977	0.906025	-0.0171227	0.0151772	0.999028	0.983023	1.01529
Phenoage acceleration	Bacillales_Dry	Inverse variance weighted	144	-0.00185147	0.00615711	0.763639	-0.0139194	0.0102165	0.99815	0.986177	1.01027
Phenoage acceleration	Bacillales_Dry	Simple mode	144	0.00768141	0.0252932	0.761802	-0.0418932	0.057256	1.00771	0.958972	1.05893
Phenoage acceleration	Bacillales_Dry	Weighted mode	144	0.00566109	0.0251689	0.822359	-0.0436699	0.0549921	1.00568	0.95727	1.05653
Phenoage acceleration	Bacilli_Dry	MR Egger	164	-0.00599347	0.0244669	0.806795	-0.0539485	0.0419616	0.994024	0.947481	1.04285
Phenoage acceleration	Bacilli_Dry	Weighted median	164	-0.000761349	0.00760711	0.920278	-0.0156713	0.0141486	0.999239	0.984451	1.01425
Phenoage acceleration	Bacilli_Dry	Inverse variance weighted	164	-0.00313696	0.00529963	0.553905	-0.0135242	0.00725033	0.996868	0.986567	1.00728
Phenoage acceleration	Bacilli_Dry	Simple mode	164	0.0106523	0.0230091	0.644011	-0.0344456	0.0557502	1.01071	0.966141	1.05733
Phenoage acceleration	Bacilli_Dry	Weighted mode	164	0.00963369	0.0227573	0.672617	-0.0349705	0.0542379	1.00968	0.965634	1.05574
Phenoage acceleration	Bacilli_Moist	MR Egger	6	0.194587	0.168382	0.312161	-0.135442	0.524615	1.21481	0.87333	1.68981
Phenoage acceleration	Bacilli_Moist	Weighted median	6	0.0468562	0.0360599	0.193807	-0.0238212	0.117534	1.04797	0.97646	1.12472
Phenoage acceleration	Bacilli_Moist	Inverse variance weighted	6	0.0446648	0.0291836	0.125899	-0.0125351	0.101865	1.04568	0.987543	1.10723
Phenoage acceleration	Bacilli_Moist	Simple mode	6	0.0626948	0.0596221	0.341155	-0.0541646	0.179554	1.0647	0.947276	1.19668
Phenoage acceleration	Bacilli_Moist	Weighted mode	6	0.0561553	0.0529803	0.337672	-0.0476862	0.159997	1.05776	0.953433	1.17351
Phenoage acceleration	Bacilli_Sebaceous	MR Egger	5	-0.0622122	0.163917	0.729564	-0.38349	0.259065	0.939684	0.681479	1.29572
Phenoage acceleration	Bacilli_Sebaceous	Weighted median	5	-0.00338668	0.0397015	0.93202	-0.0812017	0.0744283	0.996619	0.922008	1.07727
Phenoage acceleration	Bacilli_Sebaceous	Inverse variance weighted	5	-0.000961064	0.0391433	0.980412	-0.0776819	0.0757597	0.999039	0.925259	1.0787
Phenoage acceleration	Bacilli_Sebaceous	Simple mode	5	-0.0278575	0.0563229	0.646814	-0.13825	0.0825355	0.972527	0.870881	1.08604
Phenoage acceleration	Bacilli_Sebaceous	Weighted mode	5	-0.0266284	0.0483058	0.610807	-0.121308	0.0680509	0.973723	0.885761	1.07042
Phenoage acceleration	Bacteroidales_Dry	MR Egger	23	0.0396557	0.0573894	0.497137	-0.0728274	0.152139	1.04045	0.929761	1.16432
Phenoage acceleration	Bacteroidales_Dry	Weighted median	23	-0.0253743	0.017755	0.152965	-0.0601741	0.00942547	0.974945	0.941601	1.00947
Phenoage acceleration	Bacteroidales_Dry	Inverse variance weighted	23	-0.030612	0.0133239	0.0215886	-0.0567269	-0.00449721	0.969852	0.944852	0.995513
Phenoage acceleration	Bacteroidales_Dry	Simple mode	23	-0.0255405	0.0302545	0.407651	-0.0848394	0.0337584	0.974783	0.91866	1.03433
Phenoage acceleration	Bacteroidales_Dry	Weighted mode	23	-0.0236535	0.0293604	0.429081	-0.0812	0.0338929	0.976624	0.922009	1.03447
Phenoage acceleration	Bacteroides_Dry	MR Egger	48	-0.00402719	0.0416157	0.923329	-0.085594	0.0775396	0.995981	0.917967	1.08062
Phenoage acceleration	Bacteroides_Dry	Weighted median	48	-0.0068414	0.0124686	0.583217	-0.0312798	0.017597	0.993182	0.969204	1.01775
Phenoage acceleration	Bacteroides_Dry	Inverse variance weighted	48	0.00203124	0.00957647	0.832024	-0.0167386	0.0208011	1.00203	0.983401	1.02102
Phenoage acceleration	Bacteroides_Dry	Simple mode	48	-0.0228078	0.0282338	0.423265	-0.0781459	0.0325304	0.97745	0.924829	1.03307
Phenoage acceleration	Bacteroides_Dry	Weighted mode	48	-0.0228078	0.0279758	0.419031	-0.0776403	0.0320248	0.97745	0.925297	1.03254
Phenoage acceleration	Bacteroides_Moist	Inverse variance weighted	2	0.0471206	0.0366752	0.198859	-0.0247628	0.119004	1.04825	0.975541	1.12637
Phenoage acceleration	Bacteroidetes_Dry	MR Egger	77	0.0257444	0.0382465	0.502941	-0.0492187	0.100708	1.02608	0.951973	1.10595
Phenoage acceleration	Bacteroidetes_Dry	Weighted median	77	0.0213929	0.0111106	0.0541722	-0.000383792	0.0431696	1.02162	0.999616	1.04411
Phenoage acceleration	Bacteroidetes_Dry	Inverse variance weighted	77	0.0122682	0.00919921	0.182329	-0.00576222	0.0302987	1.01234	0.994254	1.03076
Phenoage acceleration	Bacteroidetes_Dry	Simple mode	77	0.0269519	0.0335643	0.424483	-0.0388342	0.092738	1.02732	0.96191	1.09717
Phenoage acceleration	Bacteroidetes_Dry	Weighted mode	77	0.0269519	0.0295617	0.364801	-0.0309891	0.0848929	1.02732	0.969486	1.0886
Phenoage acceleration	Bacteroidetes_Moist	MR Egger	8	-0.0254392	0.197181	0.901562	-0.411915	0.361036	0.974882	0.662381	1.43482
Phenoage acceleration	Bacteroidetes_Moist	Weighted median	8	0.0207376	0.0322425	0.520109	-0.0424576	0.0839329	1.02095	0.958431	1.08756
Phenoage acceleration	Bacteroidetes_Moist	Inverse variance weighted	8	0.0117881	0.0243957	0.628951	-0.0360275	0.0596038	1.01186	0.964614	1.06142
Phenoage acceleration	Bacteroidetes_Moist	Simple mode	8	0.026003	0.0505014	0.622481	-0.0729797	0.124986	1.02634	0.92962	1.13313
Phenoage acceleration	Bacteroidetes_Moist	Weighted mode	8	0.0245438	0.0488282	0.630631	-0.0711595	0.120247	1.02485	0.931313	1.12778
Phenoage acceleration	Betaproteobacteria_Dry	MR Egger	138	-0.0305504	0.0270308	0.260378	-0.0835308	0.0224299	0.969912	0.919863	1.02268
Phenoage acceleration	Betaproteobacteria_Dry	Weighted median	138	0.00201133	0.00847243	0.812349	-0.0145946	0.0186173	1.00201	0.985511	1.01879
Phenoage acceleration	Betaproteobacteria_Dry	Inverse variance weighted	138	-0.00466471	0.00601612	0.438122	-0.0164563	0.00712688	0.995346	0.983678	1.00715
Phenoage acceleration	Betaproteobacteria_Dry	Simple mode	138	0.00301162	0.0241251	0.900838	-0.0442735	0.0502967	1.00302	0.956692	1.05158
Phenoage acceleration	Betaproteobacteria_Dry	Weighted mode	138	0.00530862	0.0219893	0.809592	-0.0377905	0.0484077	1.00532	0.962915	1.0496
Phenoage acceleration	Betaproteobacteria_Moist	MR Egger	7	0.115825	0.138905	0.442373	-0.15643	0.388079	1.1228	0.855191	1.47415
Phenoage acceleration	Betaproteobacteria_Moist	Weighted median	7	0.0558662	0.036996	0.131028	-0.016646	0.128378	1.05746	0.983492	1.13698
Phenoage acceleration	Betaproteobacteria_Moist	Inverse variance weighted	7	0.0312023	0.0291091	0.28376	-0.0258514	0.0882561	1.03169	0.97448	1.09227
Phenoage acceleration	Betaproteobacteria_Moist	Simple mode	7	0.0699972	0.0603865	0.290436	-0.0483603	0.188355	1.07251	0.95279	1.20726
Phenoage acceleration	Betaproteobacteria_Moist	Weighted mode	7	0.0650974	0.0543677	0.276322	-0.0414633	0.171658	1.06726	0.959385	1.18727
Phenoage acceleration	Betaproteobacteria_Sebaceous	MR Egger	5	0.187321	0.177243	0.368151	-0.160074	0.534717	1.20601	0.85208	1.70697
Phenoage acceleration	Betaproteobacteria_Sebaceous	Weighted median	5	0.0874327	0.0432987	0.043457	0.00256722	0.172298	1.09137	1.00257	1.18803
Phenoage acceleration	Betaproteobacteria_Sebaceous	Inverse variance weighted	5	0.0749328	0.0361025	0.037935	0.00417186	0.145694	1.07781	1.00418	1.15684
Phenoage acceleration	Betaproteobacteria_Sebaceous	Simple mode	5	0.118329	0.0652854	0.14413	-0.00963055	0.246288	1.12561	0.990416	1.27927
Phenoage acceleration	Betaproteobacteria_Sebaceous	Weighted mode	5	0.11436	0.0717923	0.186397	-0.0263533	0.255073	1.12116	0.973991	1.29056
Phenoage acceleration	Burkholderiales_Dry	MR Egger	93	0.0168422	0.0266925	0.529641	-0.0354751	0.0691595	1.01698	0.965147	1.07161
Phenoage acceleration	Burkholderiales_Dry	Weighted median	93	-0.000681076	0.00954758	0.943131	-0.0193943	0.0180322	0.999319	0.980793	1.0182
Phenoage acceleration	Burkholderiales_Dry	Inverse variance weighted	93	0.000722262	0.00635993	0.909583	-0.0117432	0.0131877	1.00072	0.988325	1.01328
Phenoage acceleration	Burkholderiales_Dry	Simple mode	93	0.0124871	0.0257087	0.628324	-0.0379019	0.0628761	1.01257	0.962807	1.06489
Phenoage acceleration	Burkholderiales_Dry	Weighted mode	93	0.0083413	0.0260837	0.749852	-0.0427827	0.0594653	1.00838	0.95812	1.06127
Phenoage acceleration	Burkholderiales_Moist	MR Egger	4	-0.202064	0.147899	0.305201	-0.491947	0.0878191	0.817043	0.611435	1.09179
Phenoage acceleration	Burkholderiales_Moist	Weighted median	4	0.0091086	0.040442	0.821803	-0.0701577	0.0883749	1.00915	0.932247	1.0924
Phenoage acceleration	Burkholderiales_Moist	Inverse variance weighted	4	0.00738889	0.036821	0.840956	-0.0647802	0.079558	1.00742	0.937273	1.08281
Phenoage acceleration	Burkholderiales_Moist	Simple mode	4	0.00439826	0.0615428	0.947524	-0.116226	0.125022	1.00441	0.890274	1.13317
Phenoage acceleration	Burkholderiales_Moist	Weighted mode	4	0.00533538	0.0601884	0.93495	-0.112634	0.123305	1.00535	0.893478	1.13123
Phenoage acceleration	Chryseobacterium_Dry	MR Egger	103	-0.0265247	0.0253382	0.297679	-0.0761876	0.0231382	0.973824	0.926642	1.02341
Phenoage acceleration	Chryseobacterium_Dry	Weighted median	103	0.000891912	0.00817385	0.913109	-0.0151288	0.0169126	1.00089	0.984985	1.01706
Phenoage acceleration	Chryseobacterium_Dry	Inverse variance weighted	103	0.00672044	0.00574486	0.242075	-0.0045395	0.0179804	1.00674	0.995471	1.01814
Phenoage acceleration	Chryseobacterium_Dry	Simple mode	103	0.00628823	0.0234652	0.789256	-0.0397037	0.0522801	1.00631	0.961074	1.05367
Phenoage acceleration	Chryseobacterium_Dry	Weighted mode	103	0.00469926	0.0214355	0.826911	-0.0373143	0.0467128	1.00471	0.963373	1.04782
Phenoage acceleration	Chryseobacterium_Moist	MR Egger	8	0.0257577	0.0580593	0.67285	-0.0880384	0.139554	1.02609	0.915726	1.14976
Phenoage acceleration	Chryseobacterium_Moist	Weighted median	8	0.0309799	0.0241913	0.200326	-0.016435	0.0783948	1.03146	0.983699	1.08155
Phenoage acceleration	Chryseobacterium_Moist	Inverse variance weighted	8	0.0438285	0.0176925	0.0132407	0.00915107	0.0785059	1.0448	1.00919	1.08167
Phenoage acceleration	Chryseobacterium_Moist	Simple mode	8	0.032029	0.0337336	0.374003	-0.0340889	0.0981469	1.03255	0.966486	1.10312
Phenoage acceleration	Chryseobacterium_Moist	Weighted mode	8	0.0226961	0.0338416	0.523941	-0.0436334	0.0890257	1.02296	0.957305	1.09311
Phenoage acceleration	Clostridiales_Dry	MR Egger	122	0.00571182	0.03004	0.84952	-0.0531666	0.0645902	1.00573	0.948222	1.06672
Phenoage acceleration	Clostridiales_Dry	Weighted median	122	-0.00365138	0.00898333	0.684403	-0.0212587	0.0139559	0.996355	0.978966	1.01405
Phenoage acceleration	Clostridiales_Dry	Inverse variance weighted	122	-0.00845444	0.00728516	0.245845	-0.0227334	0.00582448	0.991581	0.977523	1.00584
Phenoage acceleration	Clostridiales_Dry	Simple mode	122	0.00309771	0.0278655	0.911668	-0.0515186	0.057714	1.0031	0.949786	1.05941
Phenoage acceleration	Clostridiales_Dry	Weighted mode	122	0.00187748	0.0264599	0.94355	-0.049984	0.053739	1.00188	0.951245	1.05521
Phenoage acceleration	Clostridiales_Incertae_Sedis_XI_Dry	MR Egger	120	-0.0530393	0.028804	0.0680763	-0.109495	0.00341651	0.948343	0.896287	1.00342
Phenoage acceleration	Clostridiales_Incertae_Sedis_XI_Dry	Weighted median	120	-0.00524612	0.00885839	0.553703	-0.0226086	0.0121163	0.994768	0.977645	1.01219
Phenoage acceleration	Clostridiales_Incertae_Sedis_XI_Dry	Inverse variance weighted	120	-0.00149431	0.00689875	0.828515	-0.0150159	0.0120272	0.998507	0.985096	1.0121
Phenoage acceleration	Clostridiales_Incertae_Sedis_XI_Dry	Simple mode	120	-0.0130381	0.0259095	0.615743	-0.0638208	0.0377446	0.987047	0.938173	1.03847
Phenoage acceleration	Clostridiales_Incertae_Sedis_XI_Dry	Weighted mode	120	-0.00884477	0.0236326	0.708876	-0.0551647	0.0374752	0.991194	0.946329	1.03819
Phenoage acceleration	Clostridiales_Incertae_Sedis_XI_Moist	MR Egger	14	0.12844	0.120522	0.30753	-0.107782	0.364663	1.13705	0.897823	1.44003
Phenoage acceleration	Clostridiales_Incertae_Sedis_XI_Moist	Weighted median	14	-0.00942722	0.0229096	0.680708	-0.05433	0.0354756	0.990617	0.947119	1.03611
Phenoage acceleration	Clostridiales_Incertae_Sedis_XI_Moist	Inverse variance weighted	14	-0.0291676	0.0225774	0.196393	-0.0734192	0.015084	0.971254	0.929211	1.0152
Phenoage acceleration	Clostridiales_Incertae_Sedis_XI_Moist	Simple mode	14	-0.00965515	0.0379014	0.802906	-0.0839419	0.0646316	0.990391	0.919485	1.06677
Phenoage acceleration	Clostridiales_Incertae_Sedis_XI_Moist	Weighted mode	14	-0.00476998	0.0377754	0.901449	-0.0788098	0.0692698	0.995241	0.924216	1.07173
Phenoage acceleration	Clostridiales_Moist	MR Egger	9	0.0592361	0.12246	0.643352	-0.180786	0.299258	1.06103	0.834614	1.34886
Phenoage acceleration	Clostridiales_Moist	Weighted median	9	-0.00860664	0.0271566	0.751299	-0.0618335	0.0446202	0.99143	0.940039	1.04563
Phenoage acceleration	Clostridiales_Moist	Inverse variance weighted	9	-0.0141164	0.0207947	0.497236	-0.0548739	0.0266412	0.985983	0.946605	1.027
Phenoage acceleration	Clostridiales_Moist	Simple mode	9	0.00290128	0.0399278	0.943858	-0.0753573	0.0811598	1.00291	0.927412	1.08454
Phenoage acceleration	Clostridiales_Moist	Weighted mode	9	0.00191577	0.0407074	0.963617	-0.0778707	0.0817023	1.00192	0.925084	1.08513
Phenoage acceleration	Corynebacterium_Dry	MR Egger	174	-0.020997	0.0221072	0.343557	-0.0643271	0.0223332	0.979222	0.937698	1.02258
Phenoage acceleration	Corynebacterium_Dry	Weighted median	174	0.00821304	0.00787726	0.297122	-0.0072264	0.0236525	1.00825	0.9928	1.02393
Phenoage acceleration	Corynebacterium_Dry	Inverse variance weighted	174	0.00192702	0.00532571	0.717477	-0.00851137	0.0123654	1.00193	0.991525	1.01244
Phenoage acceleration	Corynebacterium_Dry	Simple mode	174	0.0249403	0.0251773	0.323271	-0.0244072	0.0742878	1.02525	0.975888	1.07712
Phenoage acceleration	Corynebacterium_Dry	Weighted mode	174	0.0259348	0.0232823	0.266857	-0.0196986	0.0715681	1.02627	0.980494	1.07419
Phenoage acceleration	Corynebacterium_Moist	MR Egger	3	0.157181	0.40527	0.764463	-0.637149	0.951511	1.17021	0.528798	2.58962
Phenoage acceleration	Corynebacterium_Moist	Weighted median	3	-0.0121891	0.0552591	0.825419	-0.120497	0.0961187	0.987885	0.88648	1.10089
Phenoage acceleration	Corynebacterium_Moist	Inverse variance weighted	3	0.0235647	0.0432891	0.586196	-0.0612819	0.108411	1.02384	0.940558	1.11451
Phenoage acceleration	Corynebacterium_Moist	Simple mode	3	-0.0188047	0.0692566	0.811449	-0.154548	0.116938	0.981371	0.856803	1.12405
Phenoage acceleration	Corynebacterium_Moist	Weighted mode	3	-0.0183514	0.0689665	0.815089	-0.153526	0.116823	0.981816	0.857679	1.12392
Phenoage acceleration	Corynebacterium_Sebaceous	Inverse variance weighted	2	-0.000564557	0.0808164	0.994426	-0.158965	0.157836	0.999436	0.853026	1.17097
Phenoage acceleration	Enhydrobacter_Dry	MR Egger	181	-0.0229517	0.0257843	0.374584	-0.0734889	0.0275855	0.97731	0.929146	1.02797
Phenoage acceleration	Enhydrobacter_Dry	Weighted median	181	-0.00995651	0.00773013	0.197741	-0.0251076	0.00519454	0.990093	0.975205	1.00521
Phenoage acceleration	Enhydrobacter_Dry	Inverse variance weighted	181	-0.00714878	0.00597579	0.231583	-0.0188613	0.00456377	0.992877	0.981315	1.00457
Phenoage acceleration	Enhydrobacter_Dry	Simple mode	181	-0.00157273	0.0258894	0.951627	-0.0523159	0.0491704	0.998429	0.949029	1.0504
Phenoage acceleration	Enhydrobacter_Dry	Weighted mode	181	-0.00157273	0.0247546	0.949413	-0.0500917	0.0469462	0.998429	0.951142	1.04807
Phenoage acceleration	Enhydrobacter_Moist	MR Egger	5	0.248822	0.173243	0.246453	-0.0907342	0.588379	1.28251	0.91326	1.80107
Phenoage acceleration	Enhydrobacter_Moist	Weighted median	5	-0.0627225	0.0414852	0.130553	-0.144033	0.0185885	0.939204	0.865859	1.01876
Phenoage acceleration	Enhydrobacter_Moist	Inverse variance weighted	5	-0.0990395	0.0478539	0.038488	-0.192833	-0.00524573	0.905707	0.824619	0.994768
Phenoage acceleration	Enhydrobacter_Moist	Simple mode	5	-0.0611682	0.0552627	0.330435	-0.169483	0.0471467	0.940665	0.844101	1.04828
Phenoage acceleration	Enhydrobacter_Moist	Weighted mode	5	-0.0557729	0.0523829	0.347008	-0.158443	0.0468976	0.945754	0.853471	1.04801
Phenoage acceleration	Finegoldia_Dry	MR Egger	112	0.0404322	0.0263461	0.12774	-0.0112062	0.0920706	1.04126	0.988856	1.09644
Phenoage acceleration	Finegoldia_Dry	Weighted median	112	-0.00514243	0.00868491	0.553776	-0.0221649	0.01188	0.994871	0.978079	1.01195
Phenoage acceleration	Finegoldia_Dry	Inverse variance weighted	112	-0.0052509	0.00619897	0.396962	-0.0174009	0.00689908	0.994763	0.98275	1.00692
Phenoage acceleration	Finegoldia_Dry	Simple mode	112	0.00195621	0.0245155	0.936544	-0.0460942	0.0500066	1.00196	0.954952	1.05128
Phenoage acceleration	Finegoldia_Dry	Weighted mode	112	-0.00279022	0.0220335	0.899458	-0.0459759	0.0403954	0.997214	0.955065	1.04122
Phenoage acceleration	Firmicutes_Dry	MR Egger	163	-0.00215573	0.023068	0.925661	-0.047369	0.0430575	0.997847	0.953735	1.044
Phenoage acceleration	Firmicutes_Dry	Weighted median	163	-0.000364662	0.00791178	0.963238	-0.0158718	0.0151424	0.999635	0.984254	1.01526
Phenoage acceleration	Firmicutes_Dry	Inverse variance weighted	163	-0.00391616	0.00546845	0.473907	-0.0146343	0.00680201	0.996092	0.985472	1.00683
Phenoage acceleration	Firmicutes_Dry	Simple mode	163	0.0178012	0.0245462	0.469368	-0.0303093	0.0659118	1.01796	0.970145	1.06813
Phenoage acceleration	Firmicutes_Dry	Weighted mode	163	0.0157677	0.0224284	0.483052	-0.0281921	0.0597274	1.01589	0.972202	1.06155
Phenoage acceleration	Firmicutes_Sebaceous	MR Egger	4	-0.108052	0.115329	0.447713	-0.334097	0.117993	0.897581	0.715984	1.12524
Phenoage acceleration	Firmicutes_Sebaceous	Weighted median	4	-0.0478857	0.045302	0.290496	-0.136678	0.0409061	0.953243	0.872251	1.04175
Phenoage acceleration	Firmicutes_Sebaceous	Inverse variance weighted	4	-0.0532969	0.0357631	0.136151	-0.123393	0.0167987	0.948098	0.883917	1.01694
Phenoage acceleration	Firmicutes_Sebaceous	Simple mode	4	-0.0218089	0.0636891	0.754617	-0.14664	0.103022	0.978427	0.863605	1.10852
Phenoage acceleration	Firmicutes_Sebaceous	Weighted mode	4	-0.0202631	0.0634199	0.770299	-0.144566	0.10404	0.979941	0.865398	1.10964
Phenoage acceleration	Flavobacteriaceae_Dry	MR Egger	121	0.00527474	0.0274139	0.847748	-0.0484565	0.0590059	1.00529	0.952699	1.06078
Phenoage acceleration	Flavobacteriaceae_Dry	Weighted median	121	0.00467478	0.00813555	0.565554	-0.0112709	0.0206204	1.00469	0.988792	1.02083
Phenoage acceleration	Flavobacteriaceae_Dry	Inverse variance weighted	121	0.00628616	0.00583826	0.281606	-0.00515683	0.0177292	1.00631	0.994856	1.01789
Phenoage acceleration	Flavobacteriaceae_Dry	Simple mode	121	0.0175164	0.0262018	0.505086	-0.0338391	0.068872	1.01767	0.966727	1.0713
Phenoage acceleration	Flavobacteriaceae_Dry	Weighted mode	121	0.0129019	0.021423	0.548147	-0.0290871	0.0548909	1.01299	0.971332	1.05643
Phenoage acceleration	Flavobacteriaceae_Moist	MR Egger	4	0.0209794	0.250608	0.940909	-0.470213	0.512172	1.0212	0.624869	1.66891
Phenoage acceleration	Flavobacteriaceae_Moist	Weighted median	4	0.0490094	0.0387443	0.20589	-0.0269293	0.124948	1.05023	0.97343	1.13309
Phenoage acceleration	Flavobacteriaceae_Moist	Inverse variance weighted	4	0.0566121	0.0331681	0.0878543	-0.00839726	0.121621	1.05825	0.991638	1.12933
Phenoage acceleration	Flavobacteriaceae_Moist	Simple mode	4	0.0440234	0.0508616	0.450407	-0.0556653	0.143712	1.04501	0.945856	1.15455
Phenoage acceleration	Flavobacteriaceae_Moist	Weighted mode	4	0.0440234	0.0517906	0.457767	-0.0574862	0.145533	1.04501	0.944135	1.15666
Phenoage acceleration	Gammaproteobacteria_Dry	MR Egger	183	0.0106953	0.0276896	0.699761	-0.0435763	0.0649668	1.01075	0.95736	1.06712
Phenoage acceleration	Gammaproteobacteria_Dry	Weighted median	183	-0.0129911	0.00722619	0.0722118	-0.0271545	0.00117223	0.987093	0.973211	1.00117
Phenoage acceleration	Gammaproteobacteria_Dry	Inverse variance weighted	183	-0.00963991	0.00610919	0.11458	-0.0216139	0.0023341	0.990406	0.978618	1.00234
Phenoage acceleration	Gammaproteobacteria_Dry	Simple mode	183	-0.0409214	0.0263787	0.122566	-0.0926237	0.0107808	0.959905	0.911536	1.01084
Phenoage acceleration	Gammaproteobacteria_Dry	Weighted mode	183	-0.033951	0.0207323	0.103235	-0.0745863	0.0066843	0.966619	0.928127	1.00671
Phenoage acceleration	Gammaproteobacteria_Moist	MR Egger	9	0.061227	0.123175	0.634368	-0.180196	0.30265	1.06314	0.835106	1.35344
Phenoage acceleration	Gammaproteobacteria_Moist	Weighted median	9	0.00343925	0.0315854	0.913292	-0.0584682	0.0653467	1.00345	0.943208	1.06753
Phenoage acceleration	Gammaproteobacteria_Moist	Inverse variance weighted	9	-0.00192084	0.0241038	0.936483	-0.0491643	0.0453226	0.998081	0.952025	1.04637
Phenoage acceleration	Gammaproteobacteria_Moist	Simple mode	9	0.00805992	0.0507701	0.877798	-0.0914494	0.107569	1.00809	0.912608	1.11357
Phenoage acceleration	Gammaproteobacteria_Moist	Weighted mode	9	0.0116402	0.0491851	0.818867	-0.0847626	0.108043	1.01171	0.91873	1.1141
Phenoage acceleration	Gammaproteobacteria_Sebaceous	MR Egger	5	0.0563669	0.144273	0.722113	-0.226408	0.339141	1.05799	0.797393	1.40374
Phenoage acceleration	Gammaproteobacteria_Sebaceous	Weighted median	5	0.0166869	0.0362211	0.645018	-0.0543066	0.0876803	1.01683	0.947142	1.09164
Phenoage acceleration	Gammaproteobacteria_Sebaceous	Inverse variance weighted	5	0.000574302	0.0284263	0.983881	-0.0551413	0.0562899	1.00057	0.946351	1.0579
Phenoage acceleration	Gammaproteobacteria_Sebaceous	Simple mode	5	0.0247663	0.0479927	0.633039	-0.0692994	0.118832	1.02508	0.933047	1.12618
Phenoage acceleration	Gammaproteobacteria_Sebaceous	Weighted mode	5	0.0224232	0.0462271	0.652997	-0.0681819	0.113028	1.02268	0.934091	1.11966
Phenoage acceleration	Haemophilus_Dry	MR Egger	35	-0.0170438	0.0423639	0.690044	-0.100077	0.0659895	0.983101	0.904768	1.06822
Phenoage acceleration	Haemophilus_Dry	Weighted median	35	-0.00195037	0.0129012	0.879836	-0.0272368	0.0233361	0.998052	0.973131	1.02361
Phenoage acceleration	Haemophilus_Dry	Inverse variance weighted	35	0.00509579	0.00910073	0.575526	-0.0127416	0.0229332	1.00511	0.987339	1.0232
Phenoage acceleration	Haemophilus_Dry	Simple mode	35	-0.0158491	0.0289941	0.588201	-0.0726777	0.0409794	0.984276	0.929901	1.04183
Phenoage acceleration	Haemophilus_Dry	Weighted mode	35	-0.0144965	0.0289564	0.619855	-0.0712511	0.042258	0.985608	0.931228	1.04316
Phenoage acceleration	Kocuria_Dry	MR Egger	74	0.0159303	0.0319141	0.619188	-0.0466214	0.0784819	1.01606	0.954449	1.08164
Phenoage acceleration	Kocuria_Dry	Weighted median	74	-0.00495802	0.0109711	0.651329	-0.0264613	0.0165453	0.995054	0.973886	1.01668
Phenoage acceleration	Kocuria_Dry	Inverse variance weighted	74	-0.00736536	0.00769188	0.338289	-0.0224414	0.00771072	0.992662	0.977808	1.00774
Phenoage acceleration	Kocuria_Dry	Simple mode	74	0.00509442	0.0275257	0.853681	-0.048856	0.0590449	1.00511	0.952318	1.06082
Phenoage acceleration	Kocuria_Dry	Weighted mode	74	0.00597367	0.0285951	0.835104	-0.0500727	0.06202	1.00599	0.95116	1.06398
Phenoage acceleration	Lactobacillales_Dry	MR Egger	119	0.0192616	0.0292151	0.510997	-0.038	0.0765233	1.01945	0.962713	1.07953
Phenoage acceleration	Lactobacillales_Dry	Weighted median	119	-0.00160706	0.0090402	0.858905	-0.0193259	0.0161117	0.998394	0.98086	1.01624
Phenoage acceleration	Lactobacillales_Dry	Inverse variance weighted	119	0.00417513	0.00681761	0.540271	-0.00918739	0.0175377	1.00418	0.990855	1.01769
Phenoage acceleration	Lactobacillales_Dry	Simple mode	119	-0.0167901	0.0245998	0.496241	-0.0650057	0.0314255	0.98335	0.937062	1.03192
Phenoage acceleration	Lactobacillales_Dry	Weighted mode	119	-0.0127513	0.0239478	0.595408	-0.059689	0.0341864	0.98733	0.942057	1.03478
Phenoage acceleration	Lactobacillales_Moist	MR Egger	8	-0.0988743	0.127908	0.468866	-0.349575	0.151826	0.905857	0.704988	1.16396
Phenoage acceleration	Lactobacillales_Moist	Weighted median	8	0.00920046	0.0312982	0.768788	-0.052144	0.070545	1.00924	0.949192	1.07309
Phenoage acceleration	Lactobacillales_Moist	Inverse variance weighted	8	-0.00532098	0.0235858	0.821512	-0.0515492	0.0409072	0.994693	0.949757	1.04176
Phenoage acceleration	Lactobacillales_Moist	Simple mode	8	0.029222	0.0546631	0.60949	-0.0779176	0.136362	1.02965	0.925041	1.1461
Phenoage acceleration	Lactobacillales_Moist	Weighted mode	8	0.0300138	0.0564935	0.61166	-0.0807134	0.140741	1.03047	0.922458	1.15113
Phenoage acceleration	Micrococcaceae_Dry	MR Egger	151	-0.0141686	0.022178	0.523895	-0.0576376	0.0293003	0.985931	0.943992	1.02973
Phenoage acceleration	Micrococcaceae_Dry	Weighted median	151	0.00195186	0.00799511	0.807129	-0.0137186	0.0176223	1.00195	0.986375	1.01778
Phenoage acceleration	Micrococcaceae_Dry	Inverse variance weighted	151	0.00575863	0.00547236	0.292656	-0.0049672	0.0164845	1.00578	0.995045	1.01662
Phenoage acceleration	Micrococcaceae_Dry	Simple mode	151	-0.00634494	0.0248415	0.798751	-0.0550342	0.0423443	0.993675	0.946453	1.04325
Phenoage acceleration	Micrococcaceae_Dry	Weighted mode	151	-0.00634494	0.0232666	0.785454	-0.0519474	0.0392576	0.993675	0.949379	1.04004
Phenoage acceleration	Micrococcaceae_Moist	MR Egger	4	-0.583164	1.87425	0.785127	-4.2567	3.09037	0.55813	0.014169	21.9853
Phenoage acceleration	Micrococcaceae_Moist	Weighted median	4	-0.05334	0.0480954	0.26741	-0.147607	0.0409269	0.948058	0.86277	1.04178
Phenoage acceleration	Micrococcaceae_Moist	Inverse variance weighted	4	-0.0144084	0.0568196	0.799819	-0.125775	0.096958	0.985695	0.881813	1.10181
Phenoage acceleration	Micrococcaceae_Moist	Simple mode	4	-0.0747193	0.0630908	0.321571	-0.198377	0.0489387	0.928004	0.82006	1.05016
Phenoage acceleration	Micrococcaceae_Moist	Weighted mode	4	-0.0728619	0.0674752	0.359291	-0.205113	0.0593895	0.929729	0.814555	1.06119
Phenoage acceleration	Micrococcus_Dry	MR Egger	174	-0.0185952	0.0220126	0.399421	-0.0617399	0.0245494	0.981577	0.940127	1.02485
Phenoage acceleration	Micrococcus_Dry	Weighted median	174	0.0037137	0.00716411	0.604196	-0.010328	0.0177554	1.00372	0.989725	1.01791
Phenoage acceleration	Micrococcus_Dry	Inverse variance weighted	174	0.00685875	0.00520469	0.18757	-0.00334245	0.0170599	1.00688	0.996663	1.01721
Phenoage acceleration	Micrococcus_Dry	Simple mode	174	-0.0108428	0.0217883	0.619369	-0.0535479	0.0318624	0.989216	0.947861	1.03238
Phenoage acceleration	Micrococcus_Dry	Weighted mode	174	-0.00987146	0.0222472	0.657801	-0.0534759	0.033733	0.990177	0.947929	1.03431
Phenoage acceleration	Micrococcus_Moist	MR Egger	3	-0.111529	0.286522	0.763683	-0.673112	0.450054	0.894465	0.510119	1.5684
Phenoage acceleration	Micrococcus_Moist	Weighted median	3	-0.0514258	0.0493065	0.296957	-0.148067	0.045215	0.949874	0.862374	1.04625
Phenoage acceleration	Micrococcus_Moist	Inverse variance weighted	3	-0.063965	0.0387892	0.0991395	-0.139992	0.0120619	0.938038	0.869365	1.01213
Phenoage acceleration	Micrococcus_Moist	Simple mode	3	-0.0425245	0.0534988	0.510033	-0.147382	0.0623331	0.958367	0.862964	1.06432
Phenoage acceleration	Micrococcus_Moist	Weighted mode	3	-0.043797	0.0556602	0.513796	-0.152891	0.065297	0.957148	0.858223	1.06748
Phenoage acceleration	Moraxellaceae_Dry	MR Egger	201	-0.000830137	0.0225025	0.970609	-0.044935	0.0432747	0.99917	0.95606	1.04422
Phenoage acceleration	Moraxellaceae_Dry	Weighted median	201	-0.00709039	0.00710165	0.318079	-0.0210096	0.00682886	0.992935	0.97921	1.00685
Phenoage acceleration	Moraxellaceae_Dry	Inverse variance weighted	201	-0.00468858	0.0050772	0.355768	-0.0146399	0.00526273	0.995322	0.985467	1.00528
Phenoage acceleration	Moraxellaceae_Dry	Simple mode	201	-0.0139922	0.0214369	0.514688	-0.0560085	0.0280241	0.986105	0.945531	1.02842
Phenoage acceleration	Moraxellaceae_Dry	Weighted mode	201	-0.0139922	0.0211559	0.509126	-0.0554578	0.0274734	0.986105	0.946052	1.02785
Phenoage acceleration	Moraxellaceae_Moist	MR Egger	3	-0.295069	0.660884	0.732671	-1.5904	1.00026	0.74448	0.203844	2.719
Phenoage acceleration	Moraxellaceae_Moist	Weighted median	3	0.00167516	0.0645379	0.979292	-0.124819	0.128169	1.00168	0.882657	1.13675
Phenoage acceleration	Moraxellaceae_Moist	Inverse variance weighted	3	0.0415353	0.0940693	0.658822	-0.142841	0.225911	1.04241	0.866892	1.25346
Phenoage acceleration	Moraxellaceae_Moist	Simple mode	3	-0.0137239	0.0925641	0.895733	-0.19515	0.167702	0.98637	0.822712	1.18258
Phenoage acceleration	Moraxellaceae_Moist	Weighted mode	3	-0.0294973	0.0822644	0.754231	-0.190736	0.131741	0.970933	0.826351	1.14081
Phenoage acceleration	Neisseriaceae_Dry	MR Egger	107	0.00868131	0.027489	0.752774	-0.0451971	0.0625598	1.00872	0.955809	1.06456
Phenoage acceleration	Neisseriaceae_Dry	Weighted median	107	-0.00393216	0.00844038	0.641305	-0.0204753	0.012611	0.996076	0.979733	1.01269
Phenoage acceleration	Neisseriaceae_Dry	Inverse variance weighted	107	-0.000477486	0.00603622	0.93695	-0.0123085	0.0113535	0.999523	0.987767	1.01142
Phenoage acceleration	Neisseriaceae_Dry	Simple mode	107	-0.0122859	0.0219145	0.576233	-0.0552384	0.0306666	0.987789	0.946259	1.03114
Phenoage acceleration	Neisseriaceae_Dry	Weighted mode	107	-0.0137313	0.0235818	0.561613	-0.0599517	0.0324891	0.986363	0.94181	1.03302
Phenoage acceleration	Neisseriaceae_Moist	MR Egger	3	0.0535543	0.207191	0.838972	-0.35254	0.459649	1.05501	0.7029	1.58352
Phenoage acceleration	Neisseriaceae_Moist	Weighted median	3	-0.0222171	0.0456145	0.626215	-0.111622	0.0671874	0.978028	0.894383	1.0695
Phenoage acceleration	Neisseriaceae_Moist	Inverse variance weighted	3	-0.0290545	0.0364615	0.425536	-0.100519	0.04241	0.971364	0.904368	1.04332
Phenoage acceleration	Neisseriaceae_Moist	Simple mode	3	-0.0148003	0.0540873	0.810033	-0.120811	0.0912109	0.985309	0.886201	1.0955
Phenoage acceleration	Neisseriaceae_Moist	Weighted mode	3	-0.01616	0.0502835	0.778401	-0.114716	0.0823957	0.98397	0.89162	1.08589
Phenoage acceleration	Neisseriaceae_Sebaceous	MR Egger	4	0.00619133	0.127488	0.96568	-0.243686	0.256068	1.00621	0.783734	1.29184
Phenoage acceleration	Neisseriaceae_Sebaceous	Weighted median	4	0.0308297	0.0334398	0.356557	-0.0347124	0.0963718	1.03131	0.965883	1.10117
Phenoage acceleration	Neisseriaceae_Sebaceous	Inverse variance weighted	4	0.0356946	0.0290536	0.219229	-0.0212504	0.0926396	1.03634	0.978974	1.09707
Phenoage acceleration	Neisseriaceae_Sebaceous	Simple mode	4	0.0275151	0.0441193	0.577058	-0.0589587	0.113989	1.0279	0.942746	1.12074
Phenoage acceleration	Neisseriaceae_Sebaceous	Weighted mode	4	0.0224424	0.0433343	0.640304	-0.0624927	0.107378	1.0227	0.93942	1.11335
Phenoage acceleration	Paracoccus_Dry	MR Egger	125	0.00741022	0.0254697	0.771585	-0.0425104	0.0573309	1.00744	0.95838	1.05901
Phenoage acceleration	Paracoccus_Dry	Weighted median	125	0.0100908	0.00819732	0.218328	-0.00597596	0.0261575	1.01014	0.994042	1.0265
Phenoage acceleration	Paracoccus_Dry	Inverse variance weighted	125	0.0045305	0.0060413	0.453302	-0.00731045	0.0163714	1.00454	0.992716	1.01651
Phenoage acceleration	Paracoccus_Dry	Simple mode	125	0.0146579	0.0235562	0.534918	-0.0315123	0.0608282	1.01477	0.968979	1.06272
Phenoage acceleration	Paracoccus_Dry	Weighted mode	125	0.0137485	0.0222388	0.537563	-0.0298395	0.0573365	1.01384	0.970601	1.05901
Phenoage acceleration	Paracoccus_Moist	MR Egger	5	-0.0846389	0.0982875	0.45249	-0.277283	0.108005	0.918844	0.75784	1.11405
Phenoage acceleration	Paracoccus_Moist	Weighted median	5	0.000354047	0.03355	0.99158	-0.065404	0.0661121	1.00035	0.936689	1.06835
Phenoage acceleration	Paracoccus_Moist	Inverse variance weighted	5	0.00908311	0.0260757	0.727587	-0.0420252	0.0601914	1.00912	0.958846	1.06204
Phenoage acceleration	Paracoccus_Moist	Simple mode	5	-0.00795267	0.0432593	0.863084	-0.092741	0.0768357	0.992079	0.91143	1.07986
Phenoage acceleration	Paracoccus_Moist	Weighted mode	5	-0.0118108	0.0457502	0.809024	-0.101481	0.0778596	0.988259	0.903498	1.08097
Phenoage acceleration	Propionibacterium_Sebaceous	MR Egger	9	0.181879	0.11449	0.156174	-0.0425214	0.406279	1.19947	0.95837	1.50122
Phenoage acceleration	Propionibacterium_Sebaceous	Weighted median	9	-0.0211433	0.0331623	0.523753	-0.0861413	0.0438547	0.979079	0.917465	1.04483
Phenoage acceleration	Propionibacterium_Sebaceous	Inverse variance weighted	9	-0.0152823	0.0243896	0.530928	-0.063086	0.0325214	0.984834	0.938863	1.03306
Phenoage acceleration	Propionibacterium_Sebaceous	Simple mode	9	-0.0625927	0.0537206	0.277521	-0.167885	0.0426997	0.939326	0.845451	1.04362
Phenoage acceleration	Propionibacterium_Sebaceous	Weighted mode	9	-0.0584754	0.0568625	0.333864	-0.169926	0.0529752	0.943201	0.843727	1.0544
Phenoage acceleration	Proteobacteria_Dry	MR Egger	155	0.0354095	0.0298578	0.237485	-0.0231118	0.0939308	1.03604	0.977153	1.09848
Phenoage acceleration	Proteobacteria_Dry	Weighted median	155	-0.00608704	0.00802774	0.448301	-0.0218214	0.00964733	0.993931	0.978415	1.00969
Phenoage acceleration	Proteobacteria_Dry	Inverse variance weighted	155	-0.00188096	0.0061866	0.761099	-0.0140067	0.0102448	0.998121	0.986091	1.0103
Phenoage acceleration	Proteobacteria_Dry	Simple mode	155	-0.00637838	0.0234627	0.7861	-0.0523653	0.0396085	0.993642	0.948982	1.0404
Phenoage acceleration	Proteobacteria_Dry	Weighted mode	155	-0.00751394	0.0215339	0.727615	-0.0497204	0.0346925	0.992514	0.951495	1.0353
Phenoage acceleration	Proteobacteria_Moist	MR Egger	8	-0.0514756	0.111589	0.660835	-0.27019	0.167239	0.949827	0.763235	1.18204
Phenoage acceleration	Proteobacteria_Moist	Weighted median	8	-0.0662553	0.0352721	0.0603256	-0.135389	0.00287798	0.935892	0.873376	1.00288
Phenoage acceleration	Proteobacteria_Moist	Inverse variance weighted	8	-0.0846915	0.027435	0.00202198	-0.138464	-0.0309189	0.918796	0.870694	0.969554
Phenoage acceleration	Proteobacteria_Moist	Simple mode	8	-0.050466	0.057199	0.406896	-0.162576	0.061644	0.950786	0.849952	1.06358
Phenoage acceleration	Proteobacteria_Moist	Weighted mode	8	-0.048532	0.052047	0.382133	-0.150544	0.0534801	0.952627	0.86024	1.05494
Phenoage acceleration	Proteobacteria_Sebaceous	MR Egger	6	0.211359	0.250442	0.446217	-0.279507	0.702225	1.23536	0.756156	2.01824
Phenoage acceleration	Proteobacteria_Sebaceous	Weighted median	6	0.0444589	0.0433797	0.30542	-0.0405652	0.129483	1.04546	0.960247	1.13824
Phenoage acceleration	Proteobacteria_Sebaceous	Inverse variance weighted	6	0.0543211	0.043674	0.213578	-0.0312799	0.139922	1.05582	0.969204	1.15018
Phenoage acceleration	Proteobacteria_Sebaceous	Simple mode	6	0.130961	0.0847433	0.182916	-0.0351363	0.297057	1.13992	0.965474	1.34589
Phenoage acceleration	Proteobacteria_Sebaceous	Weighted mode	6	-0.0170469	0.0706846	0.819002	-0.155589	0.121495	0.983098	0.855911	1.12918
Phenoage acceleration	Pseudomonadales_Moist	MR Egger	8	0.0213647	0.181192	0.909986	-0.333771	0.376501	1.02159	0.716218	1.45718
Phenoage acceleration	Pseudomonadales_Moist	Weighted median	8	0.0230535	0.0386458	0.550819	-0.0526923	0.0987993	1.02332	0.948672	1.10384
Phenoage acceleration	Pseudomonadales_Moist	Inverse variance weighted	8	0.0299963	0.038872	0.440311	-0.0461929	0.106186	1.03045	0.954858	1.11203
Phenoage acceleration	Pseudomonadales_Moist	Simple mode	8	0.0225037	0.0605062	0.720952	-0.0960885	0.141096	1.02276	0.908384	1.15154
Phenoage acceleration	Pseudomonadales_Moist	Weighted mode	8	0.0225037	0.0591163	0.714738	-0.0933643	0.138372	1.02276	0.910862	1.1484
Phenoage acceleration	Rhodobacteraceae_Dry	MR Egger	118	0.0519956	0.0274655	0.0608329	-0.00183676	0.105828	1.05337	0.998165	1.11163
Phenoage acceleration	Rhodobacteraceae_Dry	Weighted median	118	0.00800666	0.00811168	0.323616	-0.00789223	0.0239056	1.00804	0.992139	1.02419
Phenoage acceleration	Rhodobacteraceae_Dry	Inverse variance weighted	118	-0.00589307	0.00661101	0.372714	-0.0188507	0.00706452	0.994124	0.981326	1.00709
Phenoage acceleration	Rhodobacteraceae_Dry	Simple mode	118	0.0205562	0.0230488	0.3743	-0.0246194	0.0657317	1.02077	0.975681	1.06794
Phenoage acceleration	Rhodobacteraceae_Dry	Weighted mode	118	0.0195882	0.0223778	0.383182	-0.0242723	0.0634488	1.01978	0.97602	1.0655
Phenoage acceleration	Rhodobacteraceae_Moist	MR Egger	7	-0.0547016	0.0793057	0.521047	-0.210141	0.100738	0.946768	0.81047	1.10599
Phenoage acceleration	Rhodobacteraceae_Moist	Weighted median	7	-0.00977894	0.0277096	0.724158	-0.0640898	0.044532	0.990269	0.937921	1.04554
Phenoage acceleration	Rhodobacteraceae_Moist	Inverse variance weighted	7	0.00735547	0.021948	0.737526	-0.0356626	0.0503736	1.00738	0.964966	1.05166
Phenoage acceleration	Rhodobacteraceae_Moist	Simple mode	7	-0.0161675	0.0409577	0.706688	-0.0964446	0.0641096	0.983963	0.90806	1.06621
Phenoage acceleration	Rhodobacteraceae_Moist	Weighted mode	7	-0.0170141	0.0422225	0.700941	-0.0997703	0.065742	0.98313	0.905045	1.06795
Phenoage acceleration	Rothia_Dry	MR Egger	65	0.00324457	0.0399595	0.935543	-0.075076	0.0815651	1.00325	0.927673	1.08498
Phenoage acceleration	Rothia_Dry	Weighted median	65	-0.00708703	0.0112972	0.530446	-0.0292295	0.0150555	0.992938	0.971194	1.01517
Phenoage acceleration	Rothia_Dry	Inverse variance weighted	65	0.000360672	0.00764474	0.962371	-0.014623	0.0153444	1.00036	0.985483	1.01546
Phenoage acceleration	Rothia_Dry	Simple mode	65	-0.0195392	0.0292293	0.506232	-0.0768287	0.0377503	0.98065	0.926048	1.03847
Phenoage acceleration	Rothia_Dry	Weighted mode	65	-0.0204219	0.0293706	0.489373	-0.0779882	0.0371444	0.979785	0.924975	1.03784
Phenoage acceleration	Rothia_Moist	MR Egger	8	-0.0744696	0.0851457	0.415417	-0.241355	0.092416	0.928236	0.785562	1.09682
Phenoage acceleration	Rothia_Moist	Weighted median	8	-0.037796	0.0243042	0.119918	-0.0854323	0.00984035	0.962909	0.918115	1.00989
Phenoage acceleration	Rothia_Moist	Inverse variance weighted	8	-0.0409788	0.0197152	0.03766	-0.0796206	-0.00233696	0.95985	0.923467	0.997666
Phenoage acceleration	Rothia_Moist	Simple mode	8	-0.00769956	0.0423692	0.860949	-0.0907432	0.075344	0.99233	0.913252	1.07826
Phenoage acceleration	Rothia_Moist	Weighted mode	8	-0.00817847	0.0381387	0.836317	-0.0829304	0.0665735	0.991855	0.920415	1.06884
Phenoage acceleration	Staphylococcus_Dry	MR Egger	150	-0.0307505	0.028227	0.277748	-0.0860755	0.0245744	0.969717	0.917525	1.02488
Phenoage acceleration	Staphylococcus_Dry	Weighted median	150	-0.000765158	0.00804089	0.924189	-0.0165253	0.014995	0.999235	0.98361	1.01511
Phenoage acceleration	Staphylococcus_Dry	Inverse variance weighted	150	-0.0109082	0.00642459	0.0895288	-0.0235005	0.00168396	0.989151	0.976774	1.00169
Phenoage acceleration	Staphylococcus_Dry	Simple mode	150	0.0300611	0.0242379	0.216833	-0.0174453	0.0775674	1.03052	0.982706	1.08066
Phenoage acceleration	Staphylococcus_Dry	Weighted mode	150	0.0265154	0.023983	0.270684	-0.0204911	0.073522	1.02687	0.979717	1.07629
Phenoage acceleration	Staphylococcus_Moist	MR Egger	6	-0.253336	0.17291	0.216751	-0.592239	0.0855681	0.776207	0.553087	1.08934
Phenoage acceleration	Staphylococcus_Moist	Weighted median	6	0.00595033	0.0395547	0.880423	-0.0715769	0.0834776	1.00597	0.930925	1.08706
Phenoage acceleration	Staphylococcus_Moist	Inverse variance weighted	6	-0.0116055	0.0310701	0.708756	-0.0725029	0.0492918	0.988462	0.930063	1.05053
Phenoage acceleration	Staphylococcus_Moist	Simple mode	6	0.00553913	0.0583733	0.928086	-0.108872	0.119951	1.00555	0.896845	1.12744
Phenoage acceleration	Staphylococcus_Moist	Weighted mode	6	0.0171453	0.0521387	0.755602	-0.0850465	0.119337	1.01729	0.91847	1.12675
Phenoage acceleration	Staphylococcus_Sebaceous	MR Egger	5	-0.0991036	0.123134	0.479787	-0.340447	0.14224	0.905649	0.711452	1.15285
Phenoage acceleration	Staphylococcus_Sebaceous	Weighted median	5	-0.0290857	0.0379456	0.443372	-0.103459	0.0452876	0.971333	0.901713	1.04633
Phenoage acceleration	Staphylococcus_Sebaceous	Inverse variance weighted	5	-0.0328864	0.0316471	0.298731	-0.0949148	0.029142	0.967649	0.90945	1.02957
Phenoage acceleration	Staphylococcus_Sebaceous	Simple mode	5	-0.0675117	0.0538554	0.278267	-0.173068	0.038045	0.934717	0.84108	1.03878
Phenoage acceleration	Staphylococcus_Sebaceous	Weighted mode	5	0.00272174	0.0586856	0.965232	-0.112302	0.117746	1.00273	0.893774	1.12496
Phenoage acceleration	Streptococcaceae_Dry	MR Egger	111	0.049477	0.029287	0.0940042	-0.0079255	0.106879	1.05072	0.992106	1.1128
Phenoage acceleration	Streptococcaceae_Dry	Weighted median	111	-0.0059838	0.00895268	0.503891	-0.0235311	0.0115635	0.994034	0.976744	1.01163
Phenoage acceleration	Streptococcaceae_Dry	Inverse variance weighted	111	0.00618785	0.00714968	0.38678	-0.00782552	0.0202012	1.00621	0.992205	1.02041
Phenoage acceleration	Streptococcaceae_Dry	Simple mode	111	-0.0219036	0.0255602	0.393341	-0.0720016	0.0281944	0.978335	0.930529	1.0286
Phenoage acceleration	Streptococcaceae_Dry	Weighted mode	111	-0.0219036	0.0247913	0.378883	-0.0704946	0.0266874	0.978335	0.931933	1.02705
Phenoage acceleration	Streptococcaceae_Moist	MR Egger	8	0.0714258	0.108177	0.533595	-0.140601	0.283453	1.07404	0.868835	1.32771
Phenoage acceleration	Streptococcaceae_Moist	Weighted median	8	0.00038251	0.0300188	0.989833	-0.0584544	0.0592194	1.00038	0.943221	1.06101
Phenoage acceleration	Streptococcaceae_Moist	Inverse variance weighted	8	0.00405078	0.0238743	0.865269	-0.0427429	0.0508444	1.00406	0.958158	1.05216
Phenoage acceleration	Streptococcaceae_Moist	Simple mode	8	0.00105395	0.0449999	0.981968	-0.0871458	0.0892537	1.00105	0.916543	1.09336
Phenoage acceleration	Streptococcaceae_Moist	Weighted mode	8	0.000586982	0.0446135	0.98987	-0.0868555	0.0880295	1.00059	0.91681	1.09202
Phenoage acceleration	Streptococcus_Dry	MR Egger	103	0.0555156	0.0339752	0.105372	-0.0110758	0.122107	1.05709	0.988985	1.12987
Phenoage acceleration	Streptococcus_Dry	Weighted median	103	9.29898e-05	0.0097705	0.992406	-0.0190572	0.0192432	1.00009	0.981123	1.01943
Phenoage acceleration	Streptococcus_Dry	Inverse variance weighted	103	0.00526439	0.00777369	0.498275	-0.00997204	0.0205008	1.00528	0.990078	1.02071
Phenoage acceleration	Streptococcus_Dry	Simple mode	103	-0.00646161	0.0277567	0.816387	-0.0608647	0.0479415	0.993559	0.940951	1.04911
Phenoage acceleration	Streptococcus_Dry	Weighted mode	103	-0.00646161	0.0262289	0.805903	-0.0578703	0.0449471	0.993559	0.943772	1.04597
Phenoage acceleration	Streptococcus_Moist	MR Egger	6	0.101323	0.0948933	0.345789	-0.0846682	0.287313	1.10663	0.918817	1.33284
Phenoage acceleration	Streptococcus_Moist	Weighted median	6	-0.0152787	0.0359028	0.670431	-0.0856483	0.0550909	0.984837	0.917917	1.05664
Phenoage acceleration	Streptococcus_Moist	Inverse variance weighted	6	-0.0112837	0.0269038	0.674918	-0.0640151	0.0414477	0.98878	0.937991	1.04232
Phenoage acceleration	Streptococcus_Moist	Simple mode	6	-0.0166428	0.0516366	0.760261	-0.117851	0.0845649	0.983495	0.888829	1.08824
Phenoage acceleration	Streptococcus_Moist	Weighted mode	6	-0.0160504	0.0488012	0.755566	-0.111701	0.0796001	0.984078	0.894312	1.08285
