# Supplementary material for: Genetic Causal Association Between Skin Microbiota and Biological Aging: Evidence From a Mendelian Randomization Analysis
Source: J Cosmet Dermatol. 2025 Jan 3;24(1):e16762. doi: 10.1111/jocd.16762 (PMC11699445; doi:10.1111/jocd.16762)
Supplement: Supplementary file 6 — Table S6 Assessment of heterogeneity among instrumental variables for skin microbiota (BioAgeAccel). [file JOCD-24-e16762-s005.xlsx]

## Sheet: Sheet1
Table S6. The heterogeneity of skin microbiota instrumental variables (BioageAccel)
outcome	exposure	method	Q	Q_df	Q_pval
Bioagecacceleration	Acinetobacter_Dry	MR Egger	136.616	122	0.172841
Bioagecacceleration	Acinetobacter_Dry	Inverse variance weighted	137.28	123	0.178905
Bioagecacceleration	Acinetobacter_Moist	Inverse variance weighted	0.828495	1	0.362708
Bioagecacceleration	Actinomycetales_Dry	MR Egger	180.576	178	0.432053
Bioagecacceleration	Actinomycetales_Dry	Inverse variance weighted	181.062	179	0.442836
Bioagecacceleration	Actinomycetales_Moist	MR Egger	6.84392	7	0.44531
Bioagecacceleration	Actinomycetales_Moist	Inverse variance weighted	7.32235	8	0.502286
Bioagecacceleration	Actinomycetales_Sebaceous	MR Egger	7.35357	4	0.118342
Bioagecacceleration	Actinomycetales_Sebaceous	Inverse variance weighted	7.3784	5	0.193985
Bioagecacceleration	Alphaproteobacteria_Dry	MR Egger	146.471	109	0.0096867
Bioagecacceleration	Alphaproteobacteria_Dry	Inverse variance weighted	146.951	110	0.0107071
Bioagecacceleration	Alphaproteobacteria_Moist	MR Egger	0.898097	2	0.638235
Bioagecacceleration	Alphaproteobacteria_Moist	Inverse variance weighted	1.17628	3	0.758698
Bioagecacceleration	Anaerococcus_Dry	MR Egger	121.117	103	0.107333
Bioagecacceleration	Anaerococcus_Dry	Inverse variance weighted	121.613	104	0.114294
Bioagecacceleration	ASV001_Dry	MR Egger	223.219	205	0.182175
Bioagecacceleration	ASV001_Dry	Inverse variance weighted	224.565	206	0.178492
Bioagecacceleration	ASV001_Moist	MR Egger	2.2311	2	0.327735
Bioagecacceleration	ASV001_Moist	Inverse variance weighted	2.27446	3	0.517432
Bioagecacceleration	ASV001_Sebaceous	MR Egger	8.65531	4	0.070317
Bioagecacceleration	ASV001_Sebaceous	Inverse variance weighted	8.98772	5	0.109555
Bioagecacceleration	ASV002_Dry	MR Egger	176.438	139	0.017442
Bioagecacceleration	ASV002_Dry	Inverse variance weighted	176.469	140	0.0200055
Bioagecacceleration	ASV002_Moist	MR Egger	4.16173	4	0.38456
Bioagecacceleration	ASV002_Moist	Inverse variance weighted	10.2974	5	0.0672339
Bioagecacceleration	ASV002_Sebaceous	MR Egger	18.8515	3	0.000293429
Bioagecacceleration	ASV002_Sebaceous	Inverse variance weighted	20.3261	4	0.000430556
Bioagecacceleration	ASV003_Dry	MR Egger	136.535	102	0.0127312
Bioagecacceleration	ASV003_Dry	Inverse variance weighted	137.111	103	0.013872
Bioagecacceleration	ASV003_Moist	MR Egger	0.348116	3	0.950739
Bioagecacceleration	ASV003_Moist	Inverse variance weighted	0.971341	4	0.91411
Bioagecacceleration	ASV004_Dry	MR Egger	245.078	202	0.0206752
Bioagecacceleration	ASV004_Dry	Inverse variance weighted	245.226	203	0.02284
Bioagecacceleration	ASV004_Sebaceous	MR Egger	6.61199	3	0.085349
Bioagecacceleration	ASV004_Sebaceous	Inverse variance weighted	9.22954	4	0.0556113
Bioagecacceleration	ASV005_Dry	MR Egger	120.894	131	0.725654
Bioagecacceleration	ASV005_Dry	Inverse variance weighted	121.421	132	0.734997
Bioagecacceleration	ASV005_Moist	MR Egger	1.44076	2	0.486567
Bioagecacceleration	ASV005_Moist	Inverse variance weighted	1.63971	3	0.65042
Bioagecacceleration	ASV005_Sebaceous	Inverse variance weighted	0.00706283	1	0.933024
Bioagecacceleration	ASV006_Dry	MR Egger	82.4688	76	0.286297
Bioagecacceleration	ASV006_Dry	Inverse variance weighted	82.4697	77	0.314129
Bioagecacceleration	ASV006_Moist	MR Egger	2.66527	5	0.751424
Bioagecacceleration	ASV006_Moist	Inverse variance weighted	3.36723	6	0.761543
Bioagecacceleration	ASV007_Dry	MR Egger	60.6166	50	0.144512
Bioagecacceleration	ASV007_Dry	Inverse variance weighted	61.5971	51	0.14702
Bioagecacceleration	ASV007_Sebaceous	MR Egger	2.7942	5	0.731678
Bioagecacceleration	ASV007_Sebaceous	Inverse variance weighted	3.52757	6	0.740298
Bioagecacceleration	ASV008_Dry	MR Egger	21.9253	18	0.23532
Bioagecacceleration	ASV008_Dry	Inverse variance weighted	22.0671	19	0.28093
Bioagecacceleration	ASV008_Moist	MR Egger	5.23578	6	0.513947
Bioagecacceleration	ASV008_Moist	Inverse variance weighted	5.85051	7	0.557309
Bioagecacceleration	ASV008_Sebaceous	MR Egger	0.0130266	1	0.909131
Bioagecacceleration	ASV008_Sebaceous	Inverse variance weighted	2.3434	2	0.309839
Bioagecacceleration	ASV009_Dry	MR Egger	104.821	86	0.0819635
Bioagecacceleration	ASV009_Dry	Inverse variance weighted	104.871	87	0.0931658
Bioagecacceleration	ASV009_Moist	MR Egger	8.82208	5	0.116375
Bioagecacceleration	ASV009_Moist	Inverse variance weighted	9.23175	6	0.160958
Bioagecacceleration	ASV010_Dry	MR Egger	162.095	122	0.00886251
Bioagecacceleration	ASV010_Dry	Inverse variance weighted	162.096	123	0.0104352
Bioagecacceleration	ASV010_Moist	MR Egger	7.63991	7	0.365414
Bioagecacceleration	ASV010_Moist	Inverse variance weighted	7.64003	8	0.469399
Bioagecacceleration	ASV010_Sebaceous	MR Egger	1.43512	1	0.23093
Bioagecacceleration	ASV010_Sebaceous	Inverse variance weighted	2.15646	2	0.340198
Bioagecacceleration	ASV011_Dry	MR Egger	43.2177	41	0.376761
Bioagecacceleration	ASV011_Dry	Inverse variance weighted	44.2061	42	0.378614
Bioagecacceleration	ASV011_Moist	MR Egger	1.49492	2	0.473567
Bioagecacceleration	ASV011_Moist	Inverse variance weighted	2.10893	3	0.550107
Bioagecacceleration	ASV012_Moist	MR Egger	1.63581	4	0.802342
Bioagecacceleration	ASV012_Moist	Inverse variance weighted	1.63611	5	0.896848
Bioagecacceleration	ASV013_Dry	MR Egger	78.0112	77	0.446373
Bioagecacceleration	ASV013_Dry	Inverse variance weighted	78.0142	78	0.478252
Bioagecacceleration	ASV013_Moist	MR Egger	6.29471	5	0.278589
Bioagecacceleration	ASV013_Moist	Inverse variance weighted	6.34177	6	0.386013
Bioagecacceleration	ASV013_Sebaceous	MR Egger	9.10713	9	0.427444
Bioagecacceleration	ASV013_Sebaceous	Inverse variance weighted	9.3028	10	0.503628
Bioagecacceleration	ASV015_Dry	MR Egger	163.666	140	0.0836398
Bioagecacceleration	ASV015_Dry	Inverse variance weighted	166.923	141	0.0671639
Bioagecacceleration	ASV015_Moist	MR Egger	2.37981	3	0.497405
Bioagecacceleration	ASV015_Moist	Inverse variance weighted	2.55478	4	0.634855
Bioagecacceleration	ASV016_Dry	MR Egger	167.242	138	0.045635
Bioagecacceleration	ASV016_Dry	Inverse variance weighted	169.366	139	0.0407019
Bioagecacceleration	ASV016_Moist	MR Egger	5.61525	2	0.0603481
Bioagecacceleration	ASV016_Moist	Inverse variance weighted	5.6309	3	0.131016
Bioagecacceleration	ASV019_Dry	MR Egger	158.599	140	0.134531
Bioagecacceleration	ASV019_Dry	Inverse variance weighted	159.955	141	0.131129
Bioagecacceleration	ASV019_Moist	MR Egger	14.4534	12	0.272697
Bioagecacceleration	ASV019_Moist	Inverse variance weighted	14.4534	13	0.342706
Bioagecacceleration	ASV021_Dry	MR Egger	121.517	122	0.495323
Bioagecacceleration	ASV021_Dry	Inverse variance weighted	121.818	123	0.513192
Bioagecacceleration	ASV021_Moist	MR Egger	3.59326	5	0.609325
Bioagecacceleration	ASV021_Moist	Inverse variance weighted	3.7304	6	0.713106
Bioagecacceleration	ASV022_Dry	MR Egger	95.3202	80	0.116351
Bioagecacceleration	ASV022_Dry	Inverse variance weighted	95.9246	81	0.12321
Bioagecacceleration	ASV022_Moist	Inverse variance weighted	0.00149348	1	0.969173
Bioagecacceleration	ASV023_Dry	MR Egger	150.152	118	0.024373
Bioagecacceleration	ASV023_Dry	Inverse variance weighted	150.507	119	0.02693
Bioagecacceleration	ASV026_Moist	MR Egger	2.21274	5	0.818994
Bioagecacceleration	ASV026_Moist	Inverse variance weighted	6.33441	6	0.38679
Bioagecacceleration	ASV031_Dry	MR Egger	153.236	128	0.0636145
Bioagecacceleration	ASV031_Dry	Inverse variance weighted	155.881	129	0.0536428
Bioagecacceleration	ASV033_Sebaceous	MR Egger	0.742862	4	0.94594
Bioagecacceleration	ASV033_Sebaceous	Inverse variance weighted	1.55007	5	0.907221
Bioagecacceleration	ASV035_Dry	MR Egger	102.365	82	0.0635069
Bioagecacceleration	ASV035_Dry	Inverse variance weighted	102.905	83	0.068497
Bioagecacceleration	ASV037_Dry	MR Egger	31.8598	18	0.0228427
Bioagecacceleration	ASV037_Dry	Inverse variance weighted	34.128	19	0.0177492
Bioagecacceleration	ASV037_Moist	MR Egger	13.6647	8	0.0909347
Bioagecacceleration	ASV037_Moist	Inverse variance weighted	14.1129	9	0.118367
Bioagecacceleration	ASV039_Dry	MR Egger	140.46	106	0.0140917
Bioagecacceleration	ASV039_Dry	Inverse variance weighted	141.258	107	0.0148267
Bioagecacceleration	ASV039_Moist	MR Egger	10.198	10	0.4233
Bioagecacceleration	ASV039_Moist	Inverse variance weighted	10.198	11	0.512671
Bioagecacceleration	ASV042_Dry	MR Egger	172.406	161	0.255212
Bioagecacceleration	ASV042_Dry	Inverse variance weighted	174.155	162	0.243246
Bioagecacceleration	ASV042_Moist	MR Egger	11.6505	8	0.167492
Bioagecacceleration	ASV042_Moist	Inverse variance weighted	11.8781	9	0.220269
Bioagecacceleration	ASV045_Dry	MR Egger	115.893	110	0.331705
Bioagecacceleration	ASV045_Dry	Inverse variance weighted	116.171	111	0.349601
Bioagecacceleration	ASV045_Moist	MR Egger	0.105566	2	0.948586
Bioagecacceleration	ASV045_Moist	Inverse variance weighted	0.242087	3	0.970525
Bioagecacceleration	ASV053_Dry	MR Egger	39.6326	49	0.827867
Bioagecacceleration	ASV053_Dry	Inverse variance weighted	39.863	50	0.847018
Bioagecacceleration	ASV054_Dry	MR Egger	66.2639	52	0.0881735
Bioagecacceleration	ASV054_Dry	Inverse variance weighted	66.3066	53	0.10359
Bioagecacceleration	ASV054_Moist	MR Egger	5.33343	4	0.254763
Bioagecacceleration	ASV054_Moist	Inverse variance weighted	5.71276	5	0.335179
Bioagecacceleration	ASV057_Dry	MR Egger	142.065	110	0.021408
Bioagecacceleration	ASV057_Dry	Inverse variance weighted	142.508	111	0.0235089
Bioagecacceleration	ASV061_Dry	MR Egger	79.373	83	0.592412
Bioagecacceleration	ASV061_Dry	Inverse variance weighted	79.3759	84	0.62241
Bioagecacceleration	ASV063_Dry	MR Egger	72.8422	74	0.516258
Bioagecacceleration	ASV063_Dry	Inverse variance weighted	72.8448	75	0.548981
Bioagecacceleration	ASV065_Dry	MR Egger	123.087	96	0.0326328
Bioagecacceleration	ASV065_Dry	Inverse variance weighted	123.189	97	0.0375013
Bioagecacceleration	ASV070_Dry	MR Egger	83.145	71	0.153512
Bioagecacceleration	ASV070_Dry	Inverse variance weighted	83.6264	72	0.164528
Bioagecacceleration	ASV070_Moist	MR Egger	2.29884	5	0.806437
Bioagecacceleration	ASV070_Moist	Inverse variance weighted	2.34527	6	0.885367
Bioagecacceleration	ASV072_Dry	MR Egger	96.056	61	0.00279777
Bioagecacceleration	ASV072_Dry	Inverse variance weighted	96.0718	62	0.00359622
Bioagecacceleration	ASV076_Dry	MR Egger	135.447	127	0.287635
Bioagecacceleration	ASV076_Dry	Inverse variance weighted	135.554	128	0.306902
Bioagecacceleration	ASV086_Dry	MR Egger	133.946	107	0.0399327
Bioagecacceleration	ASV086_Dry	Inverse variance weighted	133.992	108	0.0456775
Bioagecacceleration	ASV092_Dry	MR Egger	134.83	123	0.219596
Bioagecacceleration	ASV092_Dry	Inverse variance weighted	134.995	124	0.235569
Bioagecacceleration	ASV093_Sebaceous	MR Egger	11.6408	13	0.557295
Bioagecacceleration	ASV093_Sebaceous	Inverse variance weighted	11.9039	14	0.614018
Bioagecacceleration	ASV100_Dry	MR Egger	98.7006	87	0.184024
Bioagecacceleration	ASV100_Dry	Inverse variance weighted	99.7791	88	0.183836
Bioagecacceleration	ASV114_Dry	MR Egger	85.8537	80	0.307
Bioagecacceleration	ASV114_Dry	Inverse variance weighted	85.931	81	0.332881
Bioagecacceleration	ASV122_Sebaceous	MR Egger	0.392452	1	0.531013
Bioagecacceleration	ASV122_Sebaceous	Inverse variance weighted	0.399955	2	0.818749
Bioagecacceleration	Bacillales_Dry	MR Egger	177.893	142	0.0221237
Bioagecacceleration	Bacillales_Dry	Inverse variance weighted	180.077	143	0.019419
Bioagecacceleration	Bacilli_Dry	MR Egger	199.55	162	0.0238448
Bioagecacceleration	Bacilli_Dry	Inverse variance weighted	200.009	163	0.0256686
Bioagecacceleration	Bacilli_Moist	MR Egger	5.93657	4	0.203935
Bioagecacceleration	Bacilli_Moist	Inverse variance weighted	5.97109	5	0.309042
Bioagecacceleration	Bacilli_Sebaceous	MR Egger	4.21529	3	0.239136
Bioagecacceleration	Bacilli_Sebaceous	Inverse variance weighted	4.27097	4	0.370574
Bioagecacceleration	Bacteroidales_Dry	MR Egger	37.8776	21	0.0133208
Bioagecacceleration	Bacteroidales_Dry	Inverse variance weighted	39.6933	22	0.0117387
Bioagecacceleration	Bacteroides_Dry	MR Egger	52.019	46	0.251134
Bioagecacceleration	Bacteroides_Dry	Inverse variance weighted	52.5317	47	0.268364
Bioagecacceleration	Bacteroides_Moist	Inverse variance weighted	0.0432206	1	0.83531
Bioagecacceleration	Bacteroidetes_Dry	MR Egger	104	75	0.0150011
Bioagecacceleration	Bacteroidetes_Dry	Inverse variance weighted	104.152	76	0.0177435
Bioagecacceleration	Bacteroidetes_Moist	MR Egger	6.59114	6	0.360317
Bioagecacceleration	Bacteroidetes_Moist	Inverse variance weighted	6.70026	7	0.460741
Bioagecacceleration	Betaproteobacteria_Dry	MR Egger	132.599	136	0.566493
Bioagecacceleration	Betaproteobacteria_Dry	Inverse variance weighted	134.168	137	0.552482
Bioagecacceleration	Betaproteobacteria_Moist	MR Egger	0.764966	5	0.979214
Bioagecacceleration	Betaproteobacteria_Moist	Inverse variance weighted	1.28703	6	0.972368
Bioagecacceleration	Betaproteobacteria_Sebaceous	MR Egger	2.53805	3	0.468453
Bioagecacceleration	Betaproteobacteria_Sebaceous	Inverse variance weighted	3.56105	4	0.468657
Bioagecacceleration	Burkholderiales_Dry	MR Egger	98.3015	91	0.282135
Bioagecacceleration	Burkholderiales_Dry	Inverse variance weighted	98.302	92	0.307382
Bioagecacceleration	Burkholderiales_Moist	MR Egger	1.29438	2	0.523514
Bioagecacceleration	Burkholderiales_Moist	Inverse variance weighted	1.79857	3	0.615247
Bioagecacceleration	Chryseobacterium_Dry	MR Egger	118.066	101	0.117927
Bioagecacceleration	Chryseobacterium_Dry	Inverse variance weighted	118.066	102	0.132038
Bioagecacceleration	Chryseobacterium_Moist	MR Egger	2.26163	6	0.894133
Bioagecacceleration	Chryseobacterium_Moist	Inverse variance weighted	3.35847	7	0.849981
Bioagecacceleration	Clostridiales_Dry	MR Egger	160.15	120	0.00841202
Bioagecacceleration	Clostridiales_Dry	Inverse variance weighted	160.263	121	0.00977059
Bioagecacceleration	Clostridiales_Incertae_Sedis_XI_Dry	MR Egger	137.801	118	0.10276
Bioagecacceleration	Clostridiales_Incertae_Sedis_XI_Dry	Inverse variance weighted	141.904	119	0.0747351
Bioagecacceleration	Clostridiales_Incertae_Sedis_XI_Moist	MR Egger	29.0361	12	0.0038916
Bioagecacceleration	Clostridiales_Incertae_Sedis_XI_Moist	Inverse variance weighted	31.2447	13	0.00310458
Bioagecacceleration	Clostridiales_Moist	MR Egger	12.0346	7	0.0994276
Bioagecacceleration	Clostridiales_Moist	Inverse variance weighted	13.3588	8	0.100087
Bioagecacceleration	Corynebacterium_Dry	MR Egger	190.199	172	0.162497
Bioagecacceleration	Corynebacterium_Dry	Inverse variance weighted	190.2	173	0.175858
Bioagecacceleration	Corynebacterium_Moist	MR Egger	0.0244671	1	0.875702
Bioagecacceleration	Corynebacterium_Moist	Inverse variance weighted	0.837288	2	0.657938
Bioagecacceleration	Corynebacterium_Sebaceous	Inverse variance weighted	0.825368	1	0.363615
Bioagecacceleration	Enhydrobacter_Dry	MR Egger	232.522	179	0.00436991
Bioagecacceleration	Enhydrobacter_Dry	Inverse variance weighted	233.531	180	0.00444417
Bioagecacceleration	Enhydrobacter_Moist	MR Egger	1.92414	3	0.5883
Bioagecacceleration	Enhydrobacter_Moist	Inverse variance weighted	2.09961	4	0.717444
Bioagecacceleration	Finegoldia_Dry	MR Egger	147.718	110	0.00955868
Bioagecacceleration	Finegoldia_Dry	Inverse variance weighted	147.855	111	0.0111078
Bioagecacceleration	Firmicutes_Dry	MR Egger	222.756	161	0.000917613
Bioagecacceleration	Firmicutes_Dry	Inverse variance weighted	223.145	162	0.00103362
Bioagecacceleration	Firmicutes_Sebaceous	MR Egger	2.34372	2	0.30979
Bioagecacceleration	Firmicutes_Sebaceous	Inverse variance weighted	2.42211	3	0.489533
Bioagecacceleration	Flavobacteriaceae_Dry	MR Egger	148.312	119	0.0354886
Bioagecacceleration	Flavobacteriaceae_Dry	Inverse variance weighted	148.562	120	0.0394493
Bioagecacceleration	Flavobacteriaceae_Moist	MR Egger	2.04329	2	0.360003
Bioagecacceleration	Flavobacteriaceae_Moist	Inverse variance weighted	2.27033	3	0.51823
Bioagecacceleration	Gammaproteobacteria_Dry	MR Egger	248.08	181	0.00068865
Bioagecacceleration	Gammaproteobacteria_Dry	Inverse variance weighted	248.14	182	0.000810501
Bioagecacceleration	Gammaproteobacteria_Moist	MR Egger	12.9344	7	0.0737228
Bioagecacceleration	Gammaproteobacteria_Moist	Inverse variance weighted	13.59	8	0.0930975
Bioagecacceleration	Gammaproteobacteria_Sebaceous	MR Egger	5.08525	3	0.16566
Bioagecacceleration	Gammaproteobacteria_Sebaceous	Inverse variance weighted	5.61358	4	0.229925
Bioagecacceleration	Haemophilus_Dry	MR Egger	44.4412	33	0.088152
Bioagecacceleration	Haemophilus_Dry	Inverse variance weighted	44.7943	34	0.101941
Bioagecacceleration	Kocuria_Dry	MR Egger	91.2823	72	0.0621717
Bioagecacceleration	Kocuria_Dry	Inverse variance weighted	91.3826	73	0.0716258
Bioagecacceleration	Lactobacillales_Dry	MR Egger	133.666	118	0.153672
Bioagecacceleration	Lactobacillales_Dry	Inverse variance weighted	134.072	119	0.163212
Bioagecacceleration	Lactobacillales_Moist	MR Egger	5.67318	6	0.460777
Bioagecacceleration	Lactobacillales_Moist	Inverse variance weighted	6.15299	7	0.522004
Bioagecacceleration	Micrococcaceae_Dry	MR Egger	174.397	149	0.0759032
Bioagecacceleration	Micrococcaceae_Dry	Inverse variance weighted	175.556	150	0.0753385
Bioagecacceleration	Micrococcaceae_Moist	MR Egger	2.51228	2	0.284752
Bioagecacceleration	Micrococcaceae_Moist	Inverse variance weighted	2.66351	3	0.446463
Bioagecacceleration	Micrococcus_Dry	MR Egger	192.853	172	0.131897
Bioagecacceleration	Micrococcus_Dry	Inverse variance weighted	192.869	173	0.143369
Bioagecacceleration	Micrococcus_Moist	MR Egger	0.627154	1	0.428401
Bioagecacceleration	Micrococcus_Moist	Inverse variance weighted	1.80373	2	0.405812
Bioagecacceleration	Moraxellaceae_Dry	MR Egger	227.955	199	0.0778808
Bioagecacceleration	Moraxellaceae_Dry	Inverse variance weighted	228.429	200	0.0819418
Bioagecacceleration	Moraxellaceae_Moist	MR Egger	1.8641	1	0.172153
Bioagecacceleration	Moraxellaceae_Moist	Inverse variance weighted	2.68116	2	0.261694
Bioagecacceleration	Neisseriaceae_Dry	MR Egger	101.618	105	0.575252
Bioagecacceleration	Neisseriaceae_Dry	Inverse variance weighted	103.933	106	0.538638
Bioagecacceleration	Neisseriaceae_Moist	MR Egger	0.149756	1	0.698769
Bioagecacceleration	Neisseriaceae_Moist	Inverse variance weighted	3.27096	2	0.194858
Bioagecacceleration	Neisseriaceae_Sebaceous	MR Egger	1.46814	2	0.47995
Bioagecacceleration	Neisseriaceae_Sebaceous	Inverse variance weighted	1.6455	3	0.649118
Bioagecacceleration	Paracoccus_Dry	MR Egger	138.819	124	0.171596
Bioagecacceleration	Paracoccus_Dry	Inverse variance weighted	139.671	125	0.174726
Bioagecacceleration	Paracoccus_Moist	MR Egger	2.87529	3	0.411255
Bioagecacceleration	Paracoccus_Moist	Inverse variance weighted	3.84029	4	0.428052
Bioagecacceleration	Propionibacterium_Sebaceous	MR Egger	15.4361	7	0.0307984
Bioagecacceleration	Propionibacterium_Sebaceous	Inverse variance weighted	15.5286	8	0.0496461
Bioagecacceleration	Proteobacteria_Dry	MR Egger	215.423	153	0.000662382
Bioagecacceleration	Proteobacteria_Dry	Inverse variance weighted	215.693	154	0.000764982
Bioagecacceleration	Proteobacteria_Moist	MR Egger	7.87763	6	0.247206
Bioagecacceleration	Proteobacteria_Moist	Inverse variance weighted	11.0629	7	0.135899
Bioagecacceleration	Proteobacteria_Sebaceous	MR Egger	1.20527	4	0.87723
Bioagecacceleration	Proteobacteria_Sebaceous	Inverse variance weighted	2.1762	5	0.824266
Bioagecacceleration	Pseudomonadales_Moist	MR Egger	4.13961	6	0.657789
Bioagecacceleration	Pseudomonadales_Moist	Inverse variance weighted	6.02691	7	0.53661
Bioagecacceleration	Rhodobacteraceae_Dry	MR Egger	160.774	117	0.00453829
Bioagecacceleration	Rhodobacteraceae_Dry	Inverse variance weighted	164.315	118	0.00313041
Bioagecacceleration	Rhodobacteraceae_Moist	MR Egger	6.74588	5	0.240236
Bioagecacceleration	Rhodobacteraceae_Moist	Inverse variance weighted	8.3369	6	0.214445
Bioagecacceleration	Rothia_Dry	MR Egger	95.7177	64	0.00625496
Bioagecacceleration	Rothia_Dry	Inverse variance weighted	95.854	65	0.00767366
Bioagecacceleration	Rothia_Moist	MR Egger	9.81173	6	0.132808
Bioagecacceleration	Rothia_Moist	Inverse variance weighted	9.84913	7	0.197286
Bioagecacceleration	Staphylococcus_Dry	MR Egger	208.622	148	0.000762262
Bioagecacceleration	Staphylococcus_Dry	Inverse variance weighted	208.707	149	0.000907035
Bioagecacceleration	Staphylococcus_Moist	MR Egger	3.52313	4	0.474371
Bioagecacceleration	Staphylococcus_Moist	Inverse variance weighted	3.54305	5	0.616883
Bioagecacceleration	Staphylococcus_Sebaceous	MR Egger	6.14667	3	0.104688
Bioagecacceleration	Staphylococcus_Sebaceous	Inverse variance weighted	9.23925	4	0.0553898
Bioagecacceleration	Streptococcaceae_Dry	MR Egger	150.664	109	0.00508771
Bioagecacceleration	Streptococcaceae_Dry	Inverse variance weighted	151.214	110	0.00561032
Bioagecacceleration	Streptococcaceae_Moist	MR Egger	10.4913	6	0.105431
Bioagecacceleration	Streptococcaceae_Moist	Inverse variance weighted	10.6766	7	0.153361
Bioagecacceleration	Streptococcus_Dry	MR Egger	129.477	101	0.0295674
Bioagecacceleration	Streptococcus_Dry	Inverse variance weighted	130.417	102	0.0303474
Bioagecacceleration	Streptococcus_Moist	MR Egger	0.798447	4	0.938656
Bioagecacceleration	Streptococcus_Moist	Inverse variance weighted	1.30046	5	0.934884
