# Supplementary material for: Genetic Causal Association Between Skin Microbiota and Biological Aging: Evidence From a Mendelian Randomization Analysis
Source: J Cosmet Dermatol. 2025 Jan 3;24(1):e16762. doi: 10.1111/jocd.16762 (PMC11699445; doi:10.1111/jocd.16762)
Supplement: Supplementary file 7 — Table S7 Assessment of heterogeneity among instrumental variables for skin microbiota (PhenoAgeAccel). [file JOCD-24-e16762-s008.xlsx]

## Sheet: Sheet1
Table S7. The heterogeneity of skin microbiota instrumental variables (PhenoageAccel)
outcome	exposure	method	Q	Q_df	Q_pval
Phenoage acceleration	Acinetobacter_Dry	MR Egger	170.708	122	0.00239614
Phenoage acceleration	Acinetobacter_Dry	Inverse variance weighted	171.979	123	0.00236172
Phenoage acceleration	Acinetobacter_Moist	Inverse variance weighted	1.9757	1	0.159844
Phenoage acceleration	Actinomycetales_Dry	MR Egger	229.185	178	0.00580463
Phenoage acceleration	Actinomycetales_Dry	Inverse variance weighted	231.487	179	0.00499817
Phenoage acceleration	Actinomycetales_Moist	MR Egger	16.3662	7	0.0219731
Phenoage acceleration	Actinomycetales_Moist	Inverse variance weighted	18.6477	8	0.0168614
Phenoage acceleration	Actinomycetales_Sebaceous	MR Egger	2.01064	4	0.733802
Phenoage acceleration	Actinomycetales_Sebaceous	Inverse variance weighted	4.79418	5	0.441512
Phenoage acceleration	Alphaproteobacteria_Dry	MR Egger	146.797	109	0.00922587
Phenoage acceleration	Alphaproteobacteria_Dry	Inverse variance weighted	146.901	110	0.0107874
Phenoage acceleration	Alphaproteobacteria_Moist	MR Egger	1.75383	2	0.416064
Phenoage acceleration	Alphaproteobacteria_Moist	Inverse variance weighted	2.07381	3	0.557228
Phenoage acceleration	Anaerococcus_Dry	MR Egger	114.261	104	0.231096
Phenoage acceleration	Anaerococcus_Dry	Inverse variance weighted	114.706	105	0.243251
Phenoage acceleration	ASV001_Dry	MR Egger	294.502	205	4.15773e-05
Phenoage acceleration	ASV001_Dry	Inverse variance weighted	296.674	206	3.54724e-05
Phenoage acceleration	ASV001_Moist	MR Egger	1.28022	2	0.527234
Phenoage acceleration	ASV001_Moist	Inverse variance weighted	2.24872	3	0.522415
Phenoage acceleration	ASV001_Sebaceous	MR Egger	3.81948	4	0.430987
Phenoage acceleration	ASV001_Sebaceous	Inverse variance weighted	3.98805	5	0.551137
Phenoage acceleration	ASV002_Dry	MR Egger	155.127	137	0.137844
Phenoage acceleration	ASV002_Dry	Inverse variance weighted	155.909	138	0.141336
Phenoage acceleration	ASV002_Moist	MR Egger	2.90176	4	0.574398
Phenoage acceleration	ASV002_Moist	Inverse variance weighted	3.16833	5	0.674053
Phenoage acceleration	ASV002_Sebaceous	MR Egger	13.604	3	0.00349683
Phenoage acceleration	ASV002_Sebaceous	Inverse variance weighted	15.1683	4	0.00436453
Phenoage acceleration	ASV003_Dry	MR Egger	114.352	102	0.189853
Phenoage acceleration	ASV003_Dry	Inverse variance weighted	115.386	103	0.19034
Phenoage acceleration	ASV003_Moist	MR Egger	6.00588	3	0.111325
Phenoage acceleration	ASV003_Moist	Inverse variance weighted	7.06301	4	0.132596
Phenoage acceleration	ASV004_Dry	MR Egger	231.257	202	0.0772942
Phenoage acceleration	ASV004_Dry	Inverse variance weighted	231.329	203	0.0840805
Phenoage acceleration	ASV004_Sebaceous	MR Egger	1.99419	3	0.573613
Phenoage acceleration	ASV004_Sebaceous	Inverse variance weighted	2.35545	4	0.670693
Phenoage acceleration	ASV005_Dry	MR Egger	148.67	131	0.138551
Phenoage acceleration	ASV005_Dry	Inverse variance weighted	148.757	132	0.151198
Phenoage acceleration	ASV005_Moist	MR Egger	2.7297	2	0.255419
Phenoage acceleration	ASV005_Moist	Inverse variance weighted	2.72977	3	0.435192
Phenoage acceleration	ASV005_Sebaceous	Inverse variance weighted	0.00752556	1	0.93087
Phenoage acceleration	ASV006_Dry	MR Egger	87.9191	76	0.165069
Phenoage acceleration	ASV006_Dry	Inverse variance weighted	88.2069	77	0.179892
Phenoage acceleration	ASV006_Moist	MR Egger	4.4616	5	0.485038
Phenoage acceleration	ASV006_Moist	Inverse variance weighted	4.4807	6	0.611915
Phenoage acceleration	ASV007_Dry	MR Egger	76.2744	50	0.00975921
Phenoage acceleration	ASV007_Dry	Inverse variance weighted	77.0727	51	0.0106466
Phenoage acceleration	ASV007_Sebaceous	MR Egger	1.68568	5	0.890698
Phenoage acceleration	ASV007_Sebaceous	Inverse variance weighted	3.50419	6	0.743412
Phenoage acceleration	ASV008_Dry	MR Egger	11.2694	18	0.882579
Phenoage acceleration	ASV008_Dry	Inverse variance weighted	11.7138	19	0.897491
Phenoage acceleration	ASV008_Moist	MR Egger	5.36788	6	0.497567
Phenoage acceleration	ASV008_Moist	Inverse variance weighted	7.84988	7	0.346018
Phenoage acceleration	ASV008_Sebaceous	MR Egger	0.0858125	1	0.76957
Phenoage acceleration	ASV008_Sebaceous	Inverse variance weighted	0.0910796	2	0.955482
Phenoage acceleration	ASV009_Dry	MR Egger	98.3335	86	0.171267
Phenoage acceleration	ASV009_Dry	Inverse variance weighted	98.5214	87	0.187367
Phenoage acceleration	ASV009_Moist	MR Egger	5.9468	5	0.31143
Phenoage acceleration	ASV009_Moist	Inverse variance weighted	5.96244	6	0.427411
Phenoage acceleration	ASV010_Dry	MR Egger	180.255	122	0.000480151
Phenoage acceleration	ASV010_Dry	Inverse variance weighted	185.194	123	0.000246246
Phenoage acceleration	ASV010_Moist	MR Egger	5.22397	7	0.632652
Phenoage acceleration	ASV010_Moist	Inverse variance weighted	6.99374	8	0.537309
Phenoage acceleration	ASV010_Sebaceous	MR Egger	0.150549	1	0.698012
Phenoage acceleration	ASV010_Sebaceous	Inverse variance weighted	1.15366	2	0.561677
Phenoage acceleration	ASV011_Dry	MR Egger	39.916	40	0.473992
Phenoage acceleration	ASV011_Dry	Inverse variance weighted	39.9166	41	0.518683
Phenoage acceleration	ASV011_Moist	MR Egger	0.60588	2	0.738643
Phenoage acceleration	ASV011_Moist	Inverse variance weighted	4.56775	3	0.206326
Phenoage acceleration	ASV012_Moist	MR Egger	0.835685	4	0.933601
Phenoage acceleration	ASV012_Moist	Inverse variance weighted	0.943243	5	0.967012
Phenoage acceleration	ASV013_Dry	MR Egger	90.4189	77	0.140689
Phenoage acceleration	ASV013_Dry	Inverse variance weighted	92.9062	78	0.119494
Phenoage acceleration	ASV013_Moist	MR Egger	6.76932	5	0.238369
Phenoage acceleration	ASV013_Moist	Inverse variance weighted	6.79211	6	0.340502
Phenoage acceleration	ASV013_Sebaceous	MR Egger	5.21956	9	0.814764
Phenoage acceleration	ASV013_Sebaceous	Inverse variance weighted	6.19647	10	0.798496
Phenoage acceleration	ASV015_Dry	MR Egger	158.145	140	0.140024
Phenoage acceleration	ASV015_Dry	Inverse variance weighted	158.145	141	0.153477
Phenoage acceleration	ASV015_Moist	MR Egger	0.809262	3	0.84725
Phenoage acceleration	ASV015_Moist	Inverse variance weighted	1.45973	4	0.83375
Phenoage acceleration	ASV016_Dry	MR Egger	176.318	138	0.0153342
Phenoage acceleration	ASV016_Dry	Inverse variance weighted	176.383	139	0.017564
Phenoage acceleration	ASV016_Moist	MR Egger	1.31337	2	0.518567
Phenoage acceleration	ASV016_Moist	Inverse variance weighted	1.77501	3	0.620387
Phenoage acceleration	ASV019_Dry	MR Egger	168.396	140	0.0511917
Phenoage acceleration	ASV019_Dry	Inverse variance weighted	169.536	141	0.0509573
Phenoage acceleration	ASV019_Moist	MR Egger	9.08706	12	0.695477
Phenoage acceleration	ASV019_Moist	Inverse variance weighted	10.9895	13	0.611697
Phenoage acceleration	ASV021_Dry	MR Egger	134.226	121	0.193924
Phenoage acceleration	ASV021_Dry	Inverse variance weighted	134.786	122	0.202166
Phenoage acceleration	ASV021_Moist	MR Egger	5.22634	5	0.388887
Phenoage acceleration	ASV021_Moist	Inverse variance weighted	5.62415	6	0.46658
Phenoage acceleration	ASV022_Dry	MR Egger	106.011	80	0.0274617
Phenoage acceleration	ASV022_Dry	Inverse variance weighted	107.135	81	0.0275737
Phenoage acceleration	ASV022_Moist	Inverse variance weighted	0.273267	1	0.601148
Phenoage acceleration	ASV023_Dry	MR Egger	125.371	117	0.281608
Phenoage acceleration	ASV023_Dry	Inverse variance weighted	126.696	118	0.275628
Phenoage acceleration	ASV026_Moist	MR Egger	1.86276	5	0.86779
Phenoage acceleration	ASV026_Moist	Inverse variance weighted	4.6771	6	0.585842
Phenoage acceleration	ASV031_Dry	MR Egger	144.582	128	0.150111
Phenoage acceleration	ASV031_Dry	Inverse variance weighted	144.672	129	0.163573
Phenoage acceleration	ASV033_Sebaceous	MR Egger	5.42841	4	0.246094
Phenoage acceleration	ASV033_Sebaceous	Inverse variance weighted	5.51699	5	0.356086
Phenoage acceleration	ASV035_Dry	MR Egger	80.9634	81	0.480247
Phenoage acceleration	ASV035_Dry	Inverse variance weighted	81.6985	82	0.488618
Phenoage acceleration	ASV037_Dry	MR Egger	16.4228	18	0.563064
Phenoage acceleration	ASV037_Dry	Inverse variance weighted	16.9778	19	0.591373
Phenoage acceleration	ASV037_Moist	MR Egger	8.17525	8	0.416541
Phenoage acceleration	ASV037_Moist	Inverse variance weighted	8.6147	9	0.473573
Phenoage acceleration	ASV039_Dry	MR Egger	106.695	106	0.462794
Phenoage acceleration	ASV039_Dry	Inverse variance weighted	110.698	107	0.383841
Phenoage acceleration	ASV039_Moist	MR Egger	11.2945	10	0.335036
Phenoage acceleration	ASV039_Moist	Inverse variance weighted	14.9957	11	0.182692
Phenoage acceleration	ASV042_Dry	MR Egger	187.263	161	0.0767206
Phenoage acceleration	ASV042_Dry	Inverse variance weighted	187.357	162	0.0841227
Phenoage acceleration	ASV042_Moist	MR Egger	15.8155	8	0.045099
Phenoage acceleration	ASV042_Moist	Inverse variance weighted	21.3026	9	0.0113724
Phenoage acceleration	ASV045_Dry	MR Egger	153.595	110	0.00384704
Phenoage acceleration	ASV045_Dry	Inverse variance weighted	154.184	111	0.00422714
Phenoage acceleration	ASV045_Moist	MR Egger	0.818778	2	0.664056
Phenoage acceleration	ASV045_Moist	Inverse variance weighted	2.56209	3	0.464175
Phenoage acceleration	ASV053_Dry	MR Egger	50.1515	49	0.427518
Phenoage acceleration	ASV053_Dry	Inverse variance weighted	50.1697	50	0.466661
Phenoage acceleration	ASV054_Dry	MR Egger	73.7927	52	0.0250781
Phenoage acceleration	ASV054_Dry	Inverse variance weighted	73.8013	53	0.0309678
Phenoage acceleration	ASV054_Moist	MR Egger	0.85583	4	0.93081
Phenoage acceleration	ASV054_Moist	Inverse variance weighted	1.15397	5	0.949216
Phenoage acceleration	ASV057_Dry	MR Egger	134.462	110	0.0564948
Phenoage acceleration	ASV057_Dry	Inverse variance weighted	136.056	111	0.0533151
Phenoage acceleration	ASV061_Dry	MR Egger	123.605	83	0.00257357
Phenoage acceleration	ASV061_Dry	Inverse variance weighted	124.14	84	0.00291559
Phenoage acceleration	ASV063_Dry	MR Egger	102.15	74	0.0167729
Phenoage acceleration	ASV063_Dry	Inverse variance weighted	102.229	75	0.0200426
Phenoage acceleration	ASV065_Dry	MR Egger	153.784	96	0.000166301
Phenoage acceleration	ASV065_Dry	Inverse variance weighted	159.322	97	6.87672e-05
Phenoage acceleration	ASV070_Dry	MR Egger	79.9262	71	0.219106
Phenoage acceleration	ASV070_Dry	Inverse variance weighted	79.9764	72	0.242988
Phenoage acceleration	ASV070_Moist	MR Egger	6.58257	5	0.253581
Phenoage acceleration	ASV070_Moist	Inverse variance weighted	7.07692	6	0.313792
Phenoage acceleration	ASV072_Dry	MR Egger	73.2725	61	0.134856
Phenoage acceleration	ASV072_Dry	Inverse variance weighted	79.3871	62	0.0675739
Phenoage acceleration	ASV076_Dry	MR Egger	130.886	127	0.388535
Phenoage acceleration	ASV076_Dry	Inverse variance weighted	137.669	128	0.263974
Phenoage acceleration	ASV086_Dry	MR Egger	153.668	107	0.00210809
Phenoage acceleration	ASV086_Dry	Inverse variance weighted	153.684	108	0.00257063
Phenoage acceleration	ASV092_Dry	MR Egger	194.018	123	4.64532e-05
Phenoage acceleration	ASV092_Dry	Inverse variance weighted	194.569	124	5.32012e-05
Phenoage acceleration	ASV093_Sebaceous	MR Egger	19.6619	13	0.103968
Phenoage acceleration	ASV093_Sebaceous	Inverse variance weighted	19.7193	14	0.139242
Phenoage acceleration	ASV100_Dry	MR Egger	94.5317	87	0.272423
Phenoage acceleration	ASV100_Dry	Inverse variance weighted	94.8383	88	0.290255
Phenoage acceleration	ASV114_Dry	MR Egger	132.39	80	0.000209614
Phenoage acceleration	ASV114_Dry	Inverse variance weighted	133.762	81	0.000205398
Phenoage acceleration	ASV122_Sebaceous	MR Egger	1.44744	1	0.228939
Phenoage acceleration	ASV122_Sebaceous	Inverse variance weighted	4.69608	2	0.0955563
Phenoage acceleration	Bacillales_Dry	MR Egger	164.939	142	0.0912415
Phenoage acceleration	Bacillales_Dry	Inverse variance weighted	167.032	143	0.0826709
Phenoage acceleration	Bacilli_Dry	MR Egger	166.282	162	0.392497
Phenoage acceleration	Bacilli_Dry	Inverse variance weighted	166.297	163	0.41361
Phenoage acceleration	Bacilli_Moist	MR Egger	2.40472	4	0.661774
Phenoage acceleration	Bacilli_Moist	Inverse variance weighted	3.22203	5	0.665798
Phenoage acceleration	Bacilli_Sebaceous	MR Egger	5.65489	3	0.129663
Phenoage acceleration	Bacilli_Sebaceous	Inverse variance weighted	5.93863	4	0.203779
Phenoage acceleration	Bacteroidales_Dry	MR Egger	22.0988	21	0.393835
Phenoage acceleration	Bacteroidales_Dry	Inverse variance weighted	23.7639	22	0.359728
Phenoage acceleration	Bacteroides_Dry	MR Egger	62.7768	46	0.0504637
Phenoage acceleration	Bacteroides_Dry	Inverse variance weighted	62.8074	47	0.0613091
Phenoage acceleration	Bacteroides_Moist	Inverse variance weighted	0.000267914	1	0.986941
Phenoage acceleration	Bacteroidetes_Dry	MR Egger	116.033	75	0.00167309
Phenoage acceleration	Bacteroidetes_Dry	Inverse variance weighted	116.237	76	0.00204784
Phenoage acceleration	Bacteroidetes_Moist	MR Egger	5.32169	6	0.503264
Phenoage acceleration	Bacteroidetes_Moist	Inverse variance weighted	5.35789	7	0.616376
Phenoage acceleration	Betaproteobacteria_Dry	MR Egger	154.764	136	0.129398
Phenoage acceleration	Betaproteobacteria_Dry	Inverse variance weighted	155.862	137	0.129053
Phenoage acceleration	Betaproteobacteria_Moist	MR Egger	6.74718	5	0.240132
Phenoage acceleration	Betaproteobacteria_Moist	Inverse variance weighted	7.27374	6	0.296272
Phenoage acceleration	Betaproteobacteria_Sebaceous	MR Egger	4.32261	3	0.228669
Phenoage acceleration	Betaproteobacteria_Sebaceous	Inverse variance weighted	4.93148	4	0.294401
Phenoage acceleration	Burkholderiales_Dry	MR Egger	89.9187	91	0.512356
Phenoage acceleration	Burkholderiales_Dry	Inverse variance weighted	90.3054	92	0.530471
Phenoage acceleration	Burkholderiales_Moist	MR Egger	1.37227	2	0.503518
Phenoage acceleration	Burkholderiales_Moist	Inverse variance weighted	3.49069	3	0.321971
Phenoage acceleration	Chryseobacterium_Dry	MR Egger	109.051	101	0.274685
Phenoage acceleration	Chryseobacterium_Dry	Inverse variance weighted	111.01	102	0.25479
Phenoage acceleration	Chryseobacterium_Moist	MR Egger	3.88495	6	0.692242
Phenoage acceleration	Chryseobacterium_Moist	Inverse variance weighted	3.99174	7	0.780728
Phenoage acceleration	Clostridiales_Dry	MR Egger	181.525	120	0.000246209
Phenoage acceleration	Clostridiales_Dry	Inverse variance weighted	181.883	121	0.000288408
Phenoage acceleration	Clostridiales_Incertae_Sedis_XI_Dry	MR Egger	152.561	118	0.0176983
Phenoage acceleration	Clostridiales_Incertae_Sedis_XI_Dry	Inverse variance weighted	156.948	119	0.0112904
Phenoage acceleration	Clostridiales_Incertae_Sedis_XI_Moist	MR Egger	23.4949	12	0.0238062
Phenoage acceleration	Clostridiales_Incertae_Sedis_XI_Moist	Inverse variance weighted	26.9579	13	0.0126071
Phenoage acceleration	Clostridiales_Moist	MR Egger	3.03179	7	0.882046
Phenoage acceleration	Clostridiales_Moist	Inverse variance weighted	3.40123	8	0.906719
Phenoage acceleration	Corynebacterium_Dry	MR Egger	183.707	172	0.256829
Phenoage acceleration	Corynebacterium_Dry	Inverse variance weighted	184.926	173	0.25379
Phenoage acceleration	Corynebacterium_Moist	MR Egger	1.82487	1	0.176734
Phenoage acceleration	Corynebacterium_Moist	Inverse variance weighted	2.02739	2	0.362875
Phenoage acceleration	Corynebacterium_Sebaceous	Inverse variance weighted	2.50234	1	0.113677
Phenoage acceleration	Enhydrobacter_Dry	MR Egger	260.472	179	6.69369e-05
Phenoage acceleration	Enhydrobacter_Dry	Inverse variance weighted	261.05	180	7.42679e-05
Phenoage acceleration	Enhydrobacter_Moist	MR Egger	4.4778	3	0.214279
Phenoage acceleration	Enhydrobacter_Moist	Inverse variance weighted	10.7617	4	0.0293768
Phenoage acceleration	Finegoldia_Dry	MR Egger	120.026	110	0.241634
Phenoage acceleration	Finegoldia_Dry	Inverse variance weighted	123.495	111	0.19672
Phenoage acceleration	Firmicutes_Dry	MR Egger	173.881	161	0.230721
Phenoage acceleration	Firmicutes_Dry	Inverse variance weighted	173.888	162	0.24769
Phenoage acceleration	Firmicutes_Sebaceous	MR Egger	2.0206	2	0.36411
Phenoage acceleration	Firmicutes_Sebaceous	Inverse variance weighted	2.27283	3	0.517746
Phenoage acceleration	Flavobacteriaceae_Dry	MR Egger	132.128	119	0.193685
Phenoage acceleration	Flavobacteriaceae_Dry	Inverse variance weighted	132.13	120	0.21164
Phenoage acceleration	Flavobacteriaceae_Moist	MR Egger	0.524201	2	0.769434
Phenoage acceleration	Flavobacteriaceae_Moist	Inverse variance weighted	0.544778	3	0.908949
Phenoage acceleration	Gammaproteobacteria_Dry	MR Egger	268.294	181	2.66477e-05
Phenoage acceleration	Gammaproteobacteria_Dry	Inverse variance weighted	269.135	182	2.84095e-05
Phenoage acceleration	Gammaproteobacteria_Moist	MR Egger	4.61864	7	0.706388
Phenoage acceleration	Gammaproteobacteria_Moist	Inverse variance weighted	4.89193	8	0.769062
Phenoage acceleration	Gammaproteobacteria_Sebaceous	MR Egger	1.89643	3	0.594179
Phenoage acceleration	Gammaproteobacteria_Sebaceous	Inverse variance weighted	2.05202	4	0.726192
Phenoage acceleration	Haemophilus_Dry	MR Egger	34.8746	33	0.378922
Phenoage acceleration	Haemophilus_Dry	Inverse variance weighted	35.1775	34	0.412195
Phenoage acceleration	Kocuria_Dry	MR Egger	83.6298	72	0.164463
Phenoage acceleration	Kocuria_Dry	Inverse variance weighted	84.2871	73	0.172472
Phenoage acceleration	Lactobacillales_Dry	MR Egger	153.026	117	0.0141972
Phenoage acceleration	Lactobacillales_Dry	Inverse variance weighted	153.395	118	0.0157976
Phenoage acceleration	Lactobacillales_Moist	MR Egger	6.40232	6	0.379662
Phenoage acceleration	Lactobacillales_Moist	Inverse variance weighted	6.99464	7	0.429438
Phenoage acceleration	Micrococcaceae_Dry	MR Egger	155.695	149	0.337004
Phenoage acceleration	Micrococcaceae_Dry	Inverse variance weighted	156.593	150	0.339588
Phenoage acceleration	Micrococcaceae_Moist	MR Egger	6.95417	2	0.0308973
Phenoage acceleration	Micrococcaceae_Moist	Inverse variance weighted	7.27478	3	0.0636365
Phenoage acceleration	Micrococcus_Dry	MR Egger	212.821	172	0.0186338
Phenoage acceleration	Micrococcus_Dry	Inverse variance weighted	214.573	173	0.0173141
Phenoage acceleration	Micrococcus_Moist	MR Egger	0.689514	1	0.40633
Phenoage acceleration	Micrococcus_Moist	Inverse variance weighted	0.717586	2	0.698519
Phenoage acceleration	Moraxellaceae_Dry	MR Egger	223.321	199	0.113946
Phenoage acceleration	Moraxellaceae_Dry	Inverse variance weighted	223.356	200	0.123385
Phenoage acceleration	Moraxellaceae_Moist	MR Egger	7.87149	1	0.00502203
Phenoage acceleration	Moraxellaceae_Moist	Inverse variance weighted	9.98085	2	0.00680278
Phenoage acceleration	Neisseriaceae_Dry	MR Egger	79.0376	105	0.972445
Phenoage acceleration	Neisseriaceae_Dry	Inverse variance weighted	79.1542	106	0.976182
Phenoage acceleration	Neisseriaceae_Moist	MR Egger	0.454147	1	0.500372
Phenoage acceleration	Neisseriaceae_Moist	Inverse variance weighted	0.618196	2	0.734109
Phenoage acceleration	Neisseriaceae_Sebaceous	MR Egger	0.399922	2	0.818763
Phenoage acceleration	Neisseriaceae_Sebaceous	Inverse variance weighted	0.456411	3	0.928358
Phenoage acceleration	Paracoccus_Dry	MR Egger	158.505	123	0.0170831
Phenoage acceleration	Paracoccus_Dry	Inverse variance weighted	158.522	124	0.0197985
Phenoage acceleration	Paracoccus_Moist	MR Egger	1.99751	3	0.572924
Phenoage acceleration	Paracoccus_Moist	Inverse variance weighted	2.97561	4	0.561915
Phenoage acceleration	Propionibacterium_Sebaceous	MR Egger	3.7887	7	0.803767
Phenoage acceleration	Propionibacterium_Sebaceous	Inverse variance weighted	6.89525	8	0.547975
Phenoage acceleration	Proteobacteria_Dry	MR Egger	197.63	153	0.00875729
Phenoage acceleration	Proteobacteria_Dry	Inverse variance weighted	199.735	154	0.00771129
Phenoage acceleration	Proteobacteria_Moist	MR Egger	3.06075	6	0.801185
Phenoage acceleration	Proteobacteria_Moist	Inverse variance weighted	3.15505	7	0.870298
Phenoage acceleration	Proteobacteria_Sebaceous	MR Egger	9.82682	4	0.0434481
Phenoage acceleration	Proteobacteria_Sebaceous	Inverse variance weighted	10.8273	5	0.0549143
Phenoage acceleration	Pseudomonadales_Moist	MR Egger	12.9973	6	0.0430796
Phenoage acceleration	Pseudomonadales_Moist	Inverse variance weighted	13.0024	7	0.0720488
Phenoage acceleration	Rhodobacteraceae_Dry	MR Egger	149.344	116	0.0201035
Phenoage acceleration	Rhodobacteraceae_Dry	Inverse variance weighted	155.404	117	0.0101344
Phenoage acceleration	Rhodobacteraceae_Moist	MR Egger	2.8453	5	0.723821
Phenoage acceleration	Rhodobacteraceae_Moist	Inverse variance weighted	3.5084	6	0.742851
Phenoage acceleration	Rothia_Dry	MR Egger	63.6805	63	0.452326
Phenoage acceleration	Rothia_Dry	Inverse variance weighted	63.6859	64	0.48756
Phenoage acceleration	Rothia_Moist	MR Egger	3.44505	6	0.751266
Phenoage acceleration	Rothia_Moist	Inverse variance weighted	3.60853	7	0.8236
Phenoage acceleration	Staphylococcus_Dry	MR Egger	199.271	148	0.00316742
Phenoage acceleration	Staphylococcus_Dry	Inverse variance weighted	199.973	149	0.00338287
Phenoage acceleration	Staphylococcus_Moist	MR Egger	2.6992	4	0.609355
Phenoage acceleration	Staphylococcus_Moist	Inverse variance weighted	4.71884	5	0.451147
Phenoage acceleration	Staphylococcus_Sebaceous	MR Egger	1.38366	3	0.709369
Phenoage acceleration	Staphylococcus_Sebaceous	Inverse variance weighted	1.6933	4	0.791933
Phenoage acceleration	Streptococcaceae_Dry	MR Egger	142.887	109	0.0163015
Phenoage acceleration	Streptococcaceae_Dry	Inverse variance weighted	145.93	110	0.0124294
Phenoage acceleration	Streptococcaceae_Moist	MR Egger	2.77008	6	0.837102
Phenoage acceleration	Streptococcaceae_Moist	Inverse variance weighted	3.17785	7	0.868077
Phenoage acceleration	Streptococcus_Dry	MR Egger	143.461	101	0.00352779
Phenoage acceleration	Streptococcus_Dry	Inverse variance weighted	146.738	102	0.00247872
Phenoage acceleration	Streptococcus_Moist	MR Egger	3.7041	4	0.44753
Phenoage acceleration	Streptococcus_Moist	Inverse variance weighted	5.2295	5	0.388519
