# Supplementary material for: Genetic Causal Association Between Skin Microbiota and Biological Aging: Evidence From a Mendelian Randomization Analysis
Source: J Cosmet Dermatol. 2025 Jan 3;24(1):e16762. doi: 10.1111/jocd.16762 (PMC11699445; doi:10.1111/jocd.16762)
Supplement: Supplementary file 8 — Table S8 Evaluation of directional horizontal pleiotropy using the intercept term in MR‐Egger regression for the association between skin microbiota and BioAgeAccel. [file JOCD-24-e16762-s002.xlsx]

## Sheet: Sheet1
Table S8. Directional horizontal pleiotropy assessed by intercept term in MR Egger regression of the association between skin microbiota and BioageAccel
outcome	exposure	egger_intercept	se	pval
Bioagecacceleration	ASV008_Sebaceous	-0.5682	0.37221	0.369195
Bioagecacceleration	ASV002_Moist	-0.117703	0.048469	0.0721038
Bioagecacceleration	Neisseriaceae_Moist	-0.0745069	0.0421731	0.327901
Bioagecacceleration	ASV004_Sebaceous	-0.0355601	0.0326303	0.355515
Bioagecacceleration	Moraxellaceae_Moist	-0.0348032	0.0525686	0.627704
Bioagecacceleration	Staphylococcus_Sebaceous	-0.0330574	0.0269071	0.30682
Bioagecacceleration	ASV026_Moist	-0.0295786	0.0145694	0.0980875
Bioagecacceleration	Proteobacteria_Moist	-0.026803	0.0172081	0.170342
Bioagecacceleration	Proteobacteria_Sebaceous	-0.0262272	0.0266168	0.380232
Bioagecacceleration	Clostridiales_Moist	-0.0234685	0.0267407	0.409253
Bioagecacceleration	Pseudomonadales_Moist	-0.0224422	0.016336	0.218622
Bioagecacceleration	Clostridiales_Incertae_Sedis_XI_Moist	-0.0220632	0.0230937	0.358238
Bioagecacceleration	Betaproteobacteria_Sebaceous	-0.0205016	0.0202699	0.386302
Bioagecacceleration	ASV033_Sebaceous	-0.0189683	0.0211123	0.419741
Bioagecacceleration	Rhodobacteraceae_Moist	-0.0187517	0.0172678	0.327067
Bioagecacceleration	ASV011_Moist	-0.0175894	0.0224473	0.515343
Bioagecacceleration	Burkholderiales_Moist	-0.0166621	0.0234658	0.551294
Bioagecacceleration	ASV037_Dry	-0.016044	0.0141729	0.272481
Bioagecacceleration	ASV001_Sebaceous	-0.0156825	0.0400119	0.715084
Bioagecacceleration	Gammaproteobacteria_Sebaceous	-0.015305	0.0274143	0.615608
Bioagecacceleration	Gammaproteobacteria_Moist	-0.01501	0.0251989	0.570152
Bioagecacceleration	ASV006_Moist	-0.0145296	0.017342	0.440328
Bioagecacceleration	Betaproteobacteria_Moist	-0.0134819	0.018659	0.502333
Bioagecacceleration	Alphaproteobacteria_Moist	-0.0124195	0.023547	0.65056
Bioagecacceleration	Streptococcus_Moist	-0.0114238	0.0161233	0.517724
Bioagecacceleration	Neisseriaceae_Sebaceous	-0.0101462	0.0240927	0.7146
Bioagecacceleration	ASV009_Moist	-0.0100949	0.0209499	0.650258
Bioagecacceleration	ASV054_Moist	-0.00988297	0.018529	0.622031
Bioagecacceleration	ASV001_Moist	-0.00961589	0.0487764	0.861934
Bioagecacceleration	ASV045_Moist	-0.0095541	0.0258576	0.747217
Bioagecacceleration	Rhodobacteraceae_Dry	-0.00809029	0.00504001	0.111143
Bioagecacceleration	Streptococcaceae_Moist	-0.00702832	0.0215874	0.755801
Bioagecacceleration	ASV016_Dry	-0.00580216	0.00438332	0.187795
Bioagecacceleration	ASV100_Dry	-0.00561465	0.00575854	0.332257
Bioagecacceleration	ASV042_Dry	-0.005003	0.00391537	0.203165
Bioagecacceleration	Haemophilus_Dry	-0.00496106	0.00968923	0.612048
Bioagecacceleration	Streptococcus_Dry	-0.0046536	0.00543528	0.393923
Bioagecacceleration	ASV039_Dry	-0.00441967	0.00569471	0.439418
Bioagecacceleration	ASV016_Moist	-0.00430596	0.057673	0.94728
Bioagecacceleration	Micrococcaceae_Dry	-0.00388872	0.00390744	0.321247
Bioagecacceleration	Paracoccus_Dry	-0.00387264	0.00443919	0.384689
Bioagecacceleration	ASV070_Dry	-0.00370601	0.00578016	0.523482
Bioagecacceleration	ASV035_Dry	-0.0036707	0.00558127	0.512584
Bioagecacceleration	ASV022_Dry	-0.00354074	0.00497131	0.478391
Bioagecacceleration	Staphylococcus_Moist	-0.00329846	0.0233653	0.89456
Bioagecacceleration	Streptococcaceae_Dry	-0.0031555	0.00500347	0.529581
Bioagecacceleration	ASV053_Dry	-0.00301985	0.00629145	0.633368
Bioagecacceleration	Alphaproteobacteria_Dry	-0.0029559	0.00494212	0.551011
Bioagecacceleration	ASV057_Dry	-0.00285337	0.00486949	0.559097
Bioagecacceleration	Actinomycetales_Sebaceous	-0.00282381	0.0242988	0.913085
Bioagecacceleration	ASV023_Dry	-0.00260878	0.00494132	0.598525
Bioagecacceleration	Bacilli_Dry	-0.00256938	0.00421155	0.542664
Bioagecacceleration	ASV021_Dry	-0.00228852	0.00417131	0.584259
Bioagecacceleration	Flavobacteriaceae_Dry	-0.00221551	0.00495094	0.655333
Bioagecacceleration	Proteobacteria_Dry	-0.0021209	0.00484353	0.662088
Bioagecacceleration	Kocuria_Dry	-0.00173345	0.00616133	0.779254
Bioagecacceleration	ASV092_Dry	-0.00164653	0.00424259	0.698616
Bioagecacceleration	Finegoldia_Dry	-0.00164216	0.00514486	0.750192
Bioagecacceleration	ASV054_Dry	-0.00130179	0.00711629	0.855563
Bioagecacceleration	Staphylococcus_Dry	-0.00114741	0.00466118	0.805897
Bioagecacceleration	ASV009_Dry	-0.00106484	0.00525114	0.839785
Bioagecacceleration	Gammaproteobacteria_Dry	-0.000887255	0.00423988	0.834477
Bioagecacceleration	ASV072_Dry	-0.000826556	0.00825799	0.9206
Bioagecacceleration	ASV002_Dry	-0.000721145	0.00463835	0.876673
Bioagecacceleration	ASV012_Moist	-0.00044442	0.0257588	0.987061
Bioagecacceleration	Micrococcus_Dry	-0.000428139	0.00367752	0.907455
Bioagecacceleration	ASV063_Dry	-0.00028708	0.00566436	0.959716
Bioagecacceleration	ASV010_Moist	-0.000217108	0.0209391	0.992017
Bioagecacceleration	ASV006_Dry	-0.000145829	0.00513084	0.9774
Bioagecacceleration	Corynebacterium_Dry	-0.000123486	0.00361371	0.97278
Bioagecacceleration	Chryseobacterium_Dry	-3.87769e-05	0.00502132	0.993854
Bioagecacceleration	ASV019_Moist	2.41354e-05	0.0120896	0.99844
Bioagecacceleration	ASV039_Moist	5.21964e-05	0.0152854	0.997343
Bioagecacceleration	Burkholderiales_Dry	0.000109921	0.0050835	0.982796
Bioagecacceleration	ASV010_Dry	0.000140548	0.00506989	0.977929
Bioagecacceleration	ASV013_Dry	0.000270175	0.00503343	0.957332
Bioagecacceleration	ASV061_Dry	0.000273845	0.00508171	0.957154
Bioagecacceleration	ASV086_Dry	0.000997709	0.00522158	0.84883
Bioagecacceleration	ASV004_Dry	0.00123414	0.00352416	0.726558
Bioagecacceleration	Clostridiales_Dry	0.00141941	0.0048854	0.771904
Bioagecacceleration	ASV076_Dry	0.00145287	0.00457482	0.751326
Bioagecacceleration	ASV114_Dry	0.0014644	0.00545699	0.789118
Bioagecacceleration	ASV065_Dry	0.00164942	0.00583727	0.778117
Bioagecacceleration	Bacteroidetes_Dry	0.00205063	0.00619426	0.741528
Bioagecacceleration	Firmicutes_Dry	0.00220514	0.00416323	0.59707
Bioagecacceleration	ASV045_Dry	0.00223058	0.00434423	0.608661
Bioagecacceleration	Moraxellaceae_Dry	0.00228411	0.00355366	0.521127
Bioagecacceleration	Rothia_Dry	0.00242343	0.00802624	0.763678
Bioagecacceleration	Actinomycetales_Dry	0.00252552	0.00364645	0.489466
Bioagecacceleration	Lactobacillales_Dry	0.00271816	0.00453986	0.550499
Bioagecacceleration	ASV005_Dry	0.00283842	0.00390701	0.468832
Bioagecacceleration	Acinetobacter_Dry	0.00314856	0.00408809	0.442683
Bioagecacceleration	Rothia_Moist	0.0032318	0.0213699	0.88475
Bioagecacceleration	ASV122_Sebaceous	0.00332691	0.0384089	0.944994
Bioagecacceleration	Anaerococcus_Dry	0.00338219	0.00520741	0.517464
Bioagecacceleration	Enhydrobacter_Dry	0.00350567	0.00397796	0.379351
Bioagecacceleration	ASV003_Dry	0.00360165	0.00549122	0.51337
Bioagecacceleration	ASV001_Dry	0.00363225	0.00326676	0.267492
Bioagecacceleration	ASV013_Moist	0.0039904	0.0206386	0.854297
Bioagecacceleration	ASV008_Dry	0.00429753	0.0125953	0.736902
Bioagecacceleration	ASV021_Moist	0.00474469	0.0128124	0.726313
Bioagecacceleration	Bacteroides_Dry	0.00483757	0.00718504	0.504135
Bioagecacceleration	ASV019_Dry	0.00488784	0.00446865	0.275917
Bioagecacceleration	Bacilli_Moist	0.00490609	0.0321703	0.886173
Bioagecacceleration	Bacilli_Sebaceous	0.00506343	0.0254349	0.854933
Bioagecacceleration	Betaproteobacteria_Dry	0.00509542	0.00406787	0.2125
Bioagecacceleration	Firmicutes_Sebaceous	0.00538546	0.0208226	0.8201
Bioagecacceleration	Propionibacterium_Sebaceous	0.00541568	0.0264393	0.84353
Bioagecacceleration	ASV093_Sebaceous	0.00564886	0.0110122	0.616582
Bioagecacceleration	Bacillales_Dry	0.00578488	0.00438109	0.188819
Bioagecacceleration	ASV013_Sebaceous	0.00606576	0.0137942	0.6705
Bioagecacceleration	ASV070_Moist	0.00627723	0.0291337	0.83792
Bioagecacceleration	ASV031_Dry	0.00658829	0.00443196	0.139595
Bioagecacceleration	ASV015_Dry	0.00691981	0.00414571	0.0973221
Bioagecacceleration	Neisseriaceae_Dry	0.00716202	0.00470734	0.131151
Bioagecacceleration	ASV011_Dry	0.00745085	0.00769438	0.338548
Bioagecacceleration	ASV007_Dry	0.007501	0.00834097	0.372806
Bioagecacceleration	ASV042_Moist	0.00802327	0.0202949	0.702929
Bioagecacceleration	ASV015_Moist	0.0082979	0.0198374	0.70387
Bioagecacceleration	Clostridiales_Incertae_Sedis_XI_Dry	0.0084918	0.0045303	0.0633419
Bioagecacceleration	Enhydrobacter_Moist	0.00886171	0.0211552	0.70348
Bioagecacceleration	Bacteroidetes_Moist	0.00927997	0.0294443	0.763306
Bioagecacceleration	Actinomycetales_Moist	0.0094391	0.0136465	0.511417
Bioagecacceleration	ASV037_Moist	0.0106189	0.0207308	0.622328
Bioagecacceleration	ASV005_Moist	0.0120987	0.027125	0.699211
Bioagecacceleration	Bacteroidales_Dry	0.0130032	0.0129601	0.327126
Bioagecacceleration	Lactobacillales_Moist	0.0134367	0.0193981	0.514412
Bioagecacceleration	ASV008_Moist	0.0140361	0.0179022	0.462834
Bioagecacceleration	Chryseobacterium_Moist	0.0147541	0.0140877	0.335306
Bioagecacceleration	Paracoccus_Moist	0.0164709	0.0167669	0.398368
Bioagecacceleration	ASV007_Sebaceous	0.0177465	0.0207229	0.430911
Bioagecacceleration	Flavobacteriaceae_Moist	0.0186988	0.0396656	0.683769
Bioagecacceleration	ASV002_Sebaceous	0.0196964	0.0406593	0.661249
Bioagecacceleration	ASV003_Moist	0.0199175	0.0252297	0.487493
Bioagecacceleration	Corynebacterium_Moist	0.0386728	0.0428952	0.532925
Bioagecacceleration	ASV010_Sebaceous	0.0466937	0.065862	0.607387
Bioagecacceleration	Micrococcaceae_Moist	0.0493651	0.142269	0.761712
Bioagecacceleration	Micrococcus_Moist	0.0669861	0.0617554	0.474148
