# Supplementary material for: Genetic Causal Association Between Skin Microbiota and Biological Aging: Evidence From a Mendelian Randomization Analysis
Source: J Cosmet Dermatol. 2025 Jan 3;24(1):e16762. doi: 10.1111/jocd.16762 (PMC11699445; doi:10.1111/jocd.16762)
Supplement: Supplementary file 9 — Table S9 Evaluation of directional horizontal pleiotropy using the intercept term in MR‐Egger regression for the association between skin microbiota and PhenoAgeAccel. [file JOCD-24-e16762-s007.xlsx]

## Sheet: Sheet1
Table S9. Directional horizontal pleiotropy assessed by intercept term in MR Egger regression of the association between skin microbiota and PhenoageAccel
outcome	exposure	egger_intercept	se	pval
Phenoage acceleration	ASV122_Sebaceous	-0.167107	0.111544	0.374701
Phenoage acceleration	Enhydrobacter_Moist	-0.127906	0.0623375	0.13253
Phenoage acceleration	ASV001_Moist	-0.109796	0.111567	0.428809
Phenoage acceleration	ASV042_Moist	-0.0952093	0.057148	0.134273
Phenoage acceleration	ASV045_Moist	-0.082367	0.062383	0.317568
Phenoage acceleration	Propionibacterium_Sebaceous	-0.075725	0.0429635	0.121351
Phenoage acceleration	Actinomycetales_Sebaceous	-0.0722638	0.0433134	0.170562
Phenoage acceleration	ASV007_Sebaceous	-0.0675294	0.0500766	0.235351
Phenoage acceleration	Clostridiales_Incertae_Sedis_XI_Moist	-0.0667111	0.0501612	0.208265
Phenoage acceleration	ASV008_Sebaceous	-0.065198	0.89836	0.953879
Phenoage acceleration	Proteobacteria_Sebaceous	-0.0643501	0.100839	0.558081
Phenoage acceleration	ASV002_Moist	-0.0592372	0.114734	0.632875
Phenoage acceleration	ASV026_Moist	-0.0589939	0.0351657	0.154268
Phenoage acceleration	Bacilli_Moist	-0.0576847	0.063807	0.417093
Phenoage acceleration	ASV002_Sebaceous	-0.0491148	0.0836228	0.598255
Phenoage acceleration	Streptococcus_Moist	-0.0481476	0.0389837	0.284391
Phenoage acceleration	Corynebacterium_Moist	-0.0466343	0.139986	0.795281
Phenoage acceleration	Neisseriaceae_Moist	-0.041234	0.101805	0.755007
Phenoage acceleration	Betaproteobacteria_Sebaceous	-0.0382612	0.0588588	0.562
Phenoage acceleration	ASV013_Sebaceous	-0.032767	0.0331521	0.34879
Phenoage acceleration	Betaproteobacteria_Moist	-0.0326697	0.0522995	0.559585
Phenoage acceleration	Bacteroidales_Dry	-0.0300914	0.0239224	0.222245
Phenoage acceleration	Clostridiales_Moist	-0.0299049	0.0492006	0.562501
Phenoage acceleration	ASV076_Dry	-0.0278751	0.0108659	0.0114691
Phenoage acceleration	Rhodobacteraceae_Dry	-0.0255616	0.0117824	0.0320858
Phenoage acceleration	ASV037_Moist	-0.025378	0.0386995	0.530375
Phenoage acceleration	Streptococcaceae_Moist	-0.0251872	0.0394434	0.546691
Phenoage acceleration	ASV039_Dry	-0.0238976	0.0119828	0.048685
Phenoage acceleration	ASV010_Dry	-0.0236097	0.0129131	0.0699397
Phenoage acceleration	Gammaproteobacteria_Moist	-0.0234301	0.0448188	0.617265
Phenoage acceleration	Streptococcus_Dry	-0.0209873	0.0138181	0.13193
Phenoage acceleration	Gammaproteobacteria_Sebaceous	-0.0200795	0.0509053	0.719618
Phenoage acceleration	Finegoldia_Dry	-0.0199732	0.0112017	0.0773379
Phenoage acceleration	Streptococcaceae_Dry	-0.0179347	0.0117709	0.130493
Phenoage acceleration	ASV007_Dry	-0.0163443	0.0225928	0.472788
Phenoage acceleration	ASV114_Dry	-0.0148982	0.0163603	0.365224
Phenoage acceleration	Proteobacteria_Dry	-0.0143069	0.0112077	0.203704
Phenoage acceleration	ASV057_Dry	-0.0130676	0.0114415	0.255884
Phenoage acceleration	ASV003_Dry	-0.0116566	0.0121389	0.33919
Phenoage acceleration	Proteobacteria_Moist	-0.0111423	0.0362835	0.769155
Phenoage acceleration	ASV019_Dry	-0.0108299	0.0111243	0.331965
Phenoage acceleration	Kocuria_Dry	-0.0107206	0.0142513	0.454348
Phenoage acceleration	ASV061_Dry	-0.00898449	0.014979	0.55027
Phenoage acceleration	Gammaproteobacteria_Dry	-0.00801827	0.0106485	0.452429
Phenoage acceleration	Burkholderiales_Dry	-0.00734556	0.011813	0.535614
Phenoage acceleration	ASV100_Dry	-0.00723085	0.013614	0.596679
Phenoage acceleration	ASV013_Moist	-0.00670012	0.0516413	0.901827
Phenoage acceleration	Lactobacillales_Dry	-0.00625903	0.0117839	0.596323
Phenoage acceleration	Clostridiales_Dry	-0.00610832	0.0125637	0.627721
Phenoage acceleration	ASV006_Moist	-0.0057918	0.0419056	0.895468
Phenoage acceleration	Bacteroidetes_Dry	-0.0057376	0.0158001	0.717525
Phenoage acceleration	ASV009_Dry	-0.00497953	0.0122844	0.686224
Phenoage acceleration	Neisseriaceae_Dry	-0.00388329	0.0113708	0.733398
Phenoage acceleration	ASV070_Dry	-0.0028909	0.0136911	0.833374
Phenoage acceleration	ASV042_Dry	-0.00280208	0.00985341	0.776487
Phenoage acceleration	ASV016_Dry	-0.00244606	0.0108723	0.822327
Phenoage acceleration	ASV053_Dry	-0.00205363	0.0153781	0.894312
Phenoage acceleration	Moraxellaceae_Dry	-0.0014954	0.00849517	0.86045
Phenoage acceleration	Paracoccus_Dry	-0.00133932	0.0115048	0.907514
Phenoage acceleration	Rothia_Dry	-0.00117705	0.0160047	0.941606
Phenoage acceleration	Firmicutes_Dry	-0.000697997	0.00888397	0.937474
Phenoage acceleration	ASV015_Dry	-0.000166227	0.00984196	0.986549
Phenoage acceleration	Flavobacteriaceae_Dry	0.000426192	0.0112844	0.969936
Phenoage acceleration	ASV011_Dry	0.000436313	0.0183005	0.981098
Phenoage acceleration	ASV005_Moist	0.000544281	0.0764854	0.994968
Phenoage acceleration	Bacilli_Dry	0.00111042	0.00928391	0.904942
Phenoage acceleration	ASV086_Dry	0.00140328	0.0135101	0.917468
Phenoage acceleration	ASV054_Dry	0.00141164	0.0181425	0.938279
Phenoage acceleration	ASV004_Dry	0.00207652	0.00826971	0.801992
Phenoage acceleration	ASV005_Dry	0.00279523	0.0100545	0.781446
Phenoage acceleration	Pseudomonadales_Moist	0.0028424	0.0580434	0.962532
Phenoage acceleration	Bacteroides_Dry	0.00285383	0.0190657	0.881668
Phenoage acceleration	ASV031_Dry	0.00293892	0.0103974	0.777895
Phenoage acceleration	Alphaproteobacteria_Dry	0.00331838	0.0119513	0.781801
Phenoage acceleration	ASV063_Dry	0.00385674	0.0160779	0.811088
Phenoage acceleration	ASV009_Moist	0.00476842	0.0415805	0.913162
Phenoage acceleration	ASV093_Sebaceous	0.00637334	0.0327061	0.84851
Phenoage acceleration	ASV006_Dry	0.0063833	0.0127991	0.619408
Phenoage acceleration	Enhydrobacter_Dry	0.00640802	0.0101698	0.52943
Phenoage acceleration	ASV092_Dry	0.00726565	0.0122915	0.55553
Phenoage acceleration	ASV021_Dry	0.00758057	0.0106649	0.478578
Phenoage acceleration	Anaerococcus_Dry	0.00764685	0.0120181	0.525994
Phenoage acceleration	ASV045_Dry	0.00784795	0.0120787	0.517217
Phenoage acceleration	Staphylococcus_Dry	0.0079432	0.0110022	0.471455
Phenoage acceleration	Micrococcaceae_Dry	0.00826916	0.00891831	0.355316
Phenoage acceleration	ASV002_Dry	0.00886943	0.0106697	0.407264
Phenoage acceleration	Corynebacterium_Dry	0.00916694	0.00858018	0.286844
Phenoage acceleration	Betaproteobacteria_Dry	0.0102983	0.0104841	0.327705
Phenoage acceleration	ASV035_Dry	0.0103478	0.0120688	0.393754
Phenoage acceleration	Acinetobacter_Dry	0.0105213	0.0110396	0.34245
Phenoage acceleration	Haemophilus_Dry	0.0110994	0.0207319	0.59598
Phenoage acceleration	Micrococcus_Dry	0.011106	0.0093328	0.235687
Phenoage acceleration	Chryseobacterium_Moist	0.0111178	0.0340214	0.754926
Phenoage acceleration	ASV001_Dry	0.0111444	0.00906276	0.220222
Phenoage acceleration	ASV022_Dry	0.0116687	0.0126666	0.359707
Phenoage acceleration	ASV023_Dry	0.0122109	0.0109829	0.268499
Phenoage acceleration	Bacteroidetes_Moist	0.0129132	0.0678713	0.85538
Phenoage acceleration	Actinomycetales_Dry	0.0132666	0.00992352	0.182968
Phenoage acceleration	Flavobacteriaceae_Moist	0.0135912	0.0947472	0.899086
Phenoage acceleration	Bacillales_Dry	0.0136776	0.0101891	0.181618
Phenoage acceleration	Neisseriaceae_Sebaceous	0.013847	0.0582607	0.834264
Phenoage acceleration	ASV033_Sebaceous	0.0151839	0.0594328	0.810951
Phenoage acceleration	Chryseobacterium_Dry	0.0156988	0.0116559	0.181044
Phenoage acceleration	Rothia_Moist	0.0163318	0.0403929	0.699993
Phenoage acceleration	ASV008_Dry	0.0183722	0.0275584	0.513441
Phenoage acceleration	ASV013_Dry	0.0190513	0.0130903	0.149631
Phenoage acceleration	ASV037_Dry	0.0191585	0.0257178	0.465917
Phenoage acceleration	ASV021_Moist	0.0195147	0.0316327	0.564295
Phenoage acceleration	ASV012_Moist	0.0203819	0.0621475	0.75939
Phenoage acceleration	ASV054_Moist	0.0211696	0.0387706	0.614077
Phenoage acceleration	Clostridiales_Incertae_Sedis_XI_Dry	0.0212054	0.0115119	0.0679787
Phenoage acceleration	Firmicutes_Sebaceous	0.0233223	0.0466761	0.666866
Phenoage acceleration	Micrococcus_Moist	0.0250233	0.149351	0.894318
Phenoage acceleration	Staphylococcus_Sebaceous	0.025269	0.0454105	0.616712
Phenoage acceleration	ASV001_Sebaceous	0.0269413	0.0656186	0.702426
Phenoage acceleration	Bacilli_Sebaceous	0.027606	0.071153	0.723923
Phenoage acceleration	Rhodobacteraceae_Moist	0.0292414	0.0359094	0.452491
Phenoage acceleration	ASV065_Dry	0.029306	0.0157611	0.0660357
Phenoage acceleration	ASV004_Sebaceous	0.0319485	0.053155	0.590189
Phenoage acceleration	Alphaproteobacteria_Moist	0.0321714	0.056873	0.628618
Phenoage acceleration	Lactobacillales_Moist	0.0360976	0.04845	0.484393
Phenoage acceleration	ASV019_Moist	0.0367116	0.0266163	0.192969
Phenoage acceleration	ASV015_Moist	0.0386641	0.0479396	0.478955
Phenoage acceleration	ASV072_Dry	0.0392958	0.0174169	0.0276543
Phenoage acceleration	Paracoccus_Moist	0.0401359	0.0405827	0.39558
Phenoage acceleration	ASV070_Moist	0.0494075	0.0806286	0.566819
Phenoage acceleration	Actinomycetales_Moist	0.0497812	0.0503942	0.356141
Phenoage acceleration	ASV016_Moist	0.0565593	0.0832437	0.566948
Phenoage acceleration	ASV003_Moist	0.0626748	0.0862495	0.519996
Phenoage acceleration	ASV010_Moist	0.0643157	0.0483459	0.225114
Phenoage acceleration	ASV008_Moist	0.0680633	0.0432029	0.166225
Phenoage acceleration	ASV039_Moist	0.0703926	0.0388857	0.100362
Phenoage acceleration	Staphylococcus_Moist	0.0801964	0.056431	0.228322
Phenoage acceleration	Burkholderiales_Moist	0.0826579	0.0567909	0.282799
Phenoage acceleration	ASV011_Moist	0.107978	0.0542483	0.18481
Phenoage acceleration	ASV010_Sebaceous	0.132784	0.132578	0.499506
Phenoage acceleration	Moraxellaceae_Moist	0.13504	0.260864	0.695901
Phenoage acceleration	Micrococcaceae_Moist	0.17369	0.571993	0.790067
